# Supplementary material for: targetTB: A target identification pipeline for Mycobacterium tuberculosis through an interactome, reactome and genome-scale structural analysis
Source: BMC Syst Biol. 2008 Dec 19;2:109. doi: 10.1186/1752-0509-2-109 (PMC2651862; doi:10.1186/1752-0509-2-109)
Supplement: Additional file 3 — List of gut flora. List of 95 organisms present in gut flora, as retrieved from the NCBI database. [file 1752-0509-2-109-S3.txt]

   1. Actinomyces odontolyticus ATCC 17982
   2. Akkermansia muciniphila ATCC BAA-835
   3. Alistipes putredinis DSM 17216
   4. Anaerofustis stercorihominis DSM 17244
   5. Anaerostipes caccae DSM 14662
   6. Anaerotruncus colihominis DSM 17241
   7. Bacteroides capillosus ATCC 29799
   8. Bacteroides cellulosilyticus DSM 14838
   9. Bacteroides coprocola DSM 17136
  10. Bacteroides dorei DSM 17855
  11. Bacteroides eggerthii DSM 20697
  12. Bacteroides finegoldii DSM 17565
  13. Bacteroides intestinalis DSM 17393
  14. Bacteroides ovatus ATCC 8483
  15. Bacteroides pectinophilus ATCC 43243
  16. Bacteroides plebeius DSM 17135
  17. Bacteroides stercoris ATCC 43183
  18. Bacteroides uniformis ATCC 8492
  19. Bifidobacterium adolescentis ATCC 15703
  20. Bifidobacterium adolescentis L2-32
  21. Bifidobacterium angulatum DSM 20098
  22. Bifidobacterium bifidum DSM 20456
  23. Bifidobacterium breve DSM 20213
  24. Bifidobacterium dentium ATCC 27678
  25. Bifidobacterium longum BORI
  26. Bifidobacterium longum DJO10A
  27. Bifidobacterium longum DJO10A
  28. Bifidobacterium longum NCC2705
  29. Bifidobacterium longum subsp. infantis str. ATCC 15697
  30. Borrelia burgdorferi CA-11.2a
  31. Bryantella formatexigens DSM 14469
  32. Butyrivibrio crossotus DSM 2876
  33. Catenibacterium mitsuokai DSM 15897
  34. Citrobacter sp. ATCC 29220
  35. Clostridium asparagiforme DSM 15981
  36. Clostridium bartlettii DSM 16795
  37. Clostridium bolteae ATCC BAA-613
  38. Clostridium hiranonis DSM 13275
  39. Clostridium leptum DSM 753
  40. Clostridium methylpentosum DSM 5476
  41. Clostridium nexile DSM 1787
  42. Clostridium ramosum DSM 1402
  43. Clostridium scindens ATCC 35704
  44. Clostridium sp. A2-232
  45. Clostridium sp. L2-50
  46. Clostridium sp. M62/1
  47. Clostridium sp. SS2/1
  48. Clostridium spiroforme DSM 1552
  49. Clostridium sporogenes ATCC 15579
  50. Clostridium symbiosum ATCC 14940
  51. Collinsella aerofaciens ATCC 25986
  52. Collinsella intestinalis DSM 13280
  53. Collinsella stercoris DSM 13279
  54. Coprococcus comes ATCC 27758
  55. Coprococcus eutactus ATCC 27759
  56. Desulfitobacterium hafniense DSM 13498
  57. Dorea formicigenerans ATCC 27755
  58. Dorea longicatena DSM 13814
  59. Eggerthella lenta DSM 2243
  60. Enterobacter cancerogenus ATCC 35316
  61. Eubacterium dolichum DSM 3991
  62. Eubacterium hallii DSM 3353
  63. Eubacterium siraeum DSM 15702
  64. Eubacterium ventriosum ATCC 27560
  65. Faecalibacterium prausnitzii A2-165
  66. Faecalibacterium prausnitzii M21/2
  67. Lactobacillus reuteri F275
  68. Lactobacillus reuteri F275
  69. Lactobacillus salivarius UCC118
  70. Methanobrevibacter smithii ATCC 35061
  71. Methanobrevibacter smithii DSM 11975
  72. Methanobrevibacter smithii DSM 2374
  73. Methanobrevibacter smithii DSM 2375
  74. Mitsuokella multacida DSM 20544
  75. Parabacteroides johnsonii
  76. Parabacteroides merdae ATCC 43184
  77. Parvimonas micra ATCC 33270
  78. Photorhabdus luminescens subsp. laumondii TTO1
  79. Prevotella copri DSM 18205
  80. Providencia alcalifaciens DSM 30120
  81. Providencia rettgeri DSM 1131
  82. Providencia rustigianii DSM 4541
  83. Roseburia faecis M72/1
  84. Roseburia intestinalis L1-82
  85. Ruminococcus callidus ATCC 27760
  86. Ruminococcus gnavus ATCC 29149
  87. Ruminococcus hansenii DSM 20583
  88. Ruminococcus hydrogenotrophicus DSM 10507
  89. Ruminococcus lactaris ATCC 29176
  90. Ruminococcus obeum ATCC 29174
  91. Ruminococcus sp. GM2/1
  92. Ruminococcus torques ATCC 27756
  93. Streptococcus infantarius subsp. infantarius ATCC BAA-102
  94. Subdoligranulum variabile DSM 15176
  95. Victivallis vadensis ATCC BAA-548
