# Supplementary material for: targetTB: A target identification pipeline for Mycobacterium tuberculosis through an interactome, reactome and genome-scale structural analysis
Source: BMC Syst Biol. 2008 Dec 19;2:109. doi: 10.1186/1752-0509-2-109 (PMC2651862; doi:10.1186/1752-0509-2-109)
Supplement: Additional file 4 — Lists of proteins passing various filters. Detailed lists of proteins passing various filters. Also includes the final lists H, I, J and K. [file 1752-0509-2-109-S4.xls]

## Sheet: Network-ess (A1)
Rv ID	Gene Name	Functional Class	TubercuList Annotation
Rv0118c	oxcA	7	PROBABLE OXALYL-CoA DECARBOXYLASE OXCA
Rv3336c	trpS	2	PROBABLE TRYPTOPHANYL-TRNA SYNTHETASE TRPS (TRYPTOPHAN--TRNA LIGASE) (TRPRS) (TRYPTOPHAN TRANSLASE)
Rv0224c	Rv0224c	7	POSSIBLE METHYLTRANSFERASE (METHYLASE)
Rv0041	leuS	2	PROBABLE LEUCYL-tRNA SYNTHETASE LEUS (LEUCINE--tRNA LIGASE) (LEURS)
Rv2764c	thyA	7	PROBABLE THYMIDYLATE SYNTHASE THYA (TS) (TSASE)
Rv1862	adhA	7	Probable alcohol dehydrogenase adhA
Rv1536	ileS	2	isoleucyl-tRNA synthetase ileS
Rv2763c	dfrA	7	DIHYDROFOLATE REDUCTASE DFRA (DHFR) (TETRAHYDROFOLATE DEHYDROGENASE)
Rv1689	tyrS	2	Probable Tyrosyl-tRNA synthase tyrS (TYRRS)
Rv3634c	galE1	7	UDP-GLUCOSE 4-EPIMERASE GALE1 (GALACTOWALDENASE) (UDP-GALACTOSE 4-EPIMERASE) (URIDINE DIPHOSPHATE GALACTOSE 4-EPIMERASE) (URIDINE DIPHOSPHO-GALACTOSE 4-EPIMERASE)
Rv0792c	Rv0792c	9	PROBABLE TRANSCRIPTIONAL REGULATORY PROTEIN (PROBABLY GNTR-FAMILY)
Rv3721c	dnaZX	2	DNA POLYMERASE III (SUBUNIT GAMMA/TAU) DNAZ/X
Rv0780	purC	7	PHOSPHORIBOSYLAMINOIMIDAZOLE- SUCCINOCARBOXAMIDE SYNTHASE PURC (SAICAR SYNTHETASE)
Rv1350	fabG2	1	PROBABLE 3-OXOACYL-[ACYL-CARRIER PROTEIN] REDUCTASE FABG2 (3-KETOACYL-ACYL CARRIER PROTEIN REDUCTASE)
Rv2202c	adoK	7	ADENOSINE KINASE
Rv2436	rbsK	7	RIBOKINASE RBSK
Rv2268c	cyp128	7	PROBABLE CYTOCHROME P450 128 CYP128
Rv2045c	lipT	7	Probable carboxylesterase LipT
Rv2540c	aroF	7	PROBABLE CHORISMATE SYNTHASE AROF (5-ENOLPYRUVYLSHIKIMATE-3-PHOSPHATE PHOSPHOLYASE)
Rv3264c	manB	3	D-ALPHA-D-MANNOSE-1-PHOSPHATE GUANYLYLTRANSFERASE MANB (D-ALPHA-D-HEPTOSE-1-PHOSPHATE GUANYLYLTRANSFERASE)
Rv3834c	serS	2	SERYL-TRNA SYNTHETASE SERS (SERINE--TRNA LIGASE) (SERRS) (SERINE TRANSLASE)
Rv1264	Rv1264	7	ADENYLYL CYCLASE (ATP PYROPHOSPHATE-LYASE) (ADENYLATE CYCLASE)
Rv0046c	ino1	7	MYO-INOSITOL-1-PHOSPHATE SYNTHASE INO1 (Inositol 1-phosphate synthetase) (D-glucose 6-phosphate cycloaldolase) (Glucose 6-phosphate cyclase) (Glucocycloaldolase)
Rv0334	rmlA	7	ALPHA-D-GLUCOSE-1-PHOSPHATE THYMIDYLYLTRANSFERASE RMLA (DTDP-GLUCOSE SYNTHASE) (DTDP-GLUCOSE PYROPHOSPHORYLASE)
Rv2710	sigB	2	RNA POLYMERASE SIGMA FACTOR SIGB
Rv1223	htrA	7	PROBABLE SERINE PROTEASE HTRA (DEGP PROTEIN)
Rv1647	Rv1647	10	CONSERVED HYPOTHETICAL PROTEIN
Rv0223c	Rv0223c	7	PROBABLE ALDEHYDE DEHYDROGENASE
Rv0600c	Rv0600c	9	PROBABLE TWO COMPONENT SENSOR KINASE [SECOND PART]
Rv2400c	subI	3	PROBABLE SULFATE-BINDING LIPOPROTEIN SUBI
Rv3490	otsA	0	PROBABLE ALPHA, ALPHA-TREHALOSE-PHOSPHATE SYNTHASE [UDP-FORMING] OTSA (TREHALOSE-6-PHOSPHATE SYNTHASE) (UDP-GLUCOSE-GLUCOSEPHOSPHATE GLUCOSYLTRANSFERASE) (TREHALOSEPHOSPHATE-UDP GLUCOSYLTRANSFERASE) (TREHALOSE-6-PHOSPHATE SYNTHETASE) (TREHALOSE-PHOSPHATE SYNTHASE) (TREHALOSE-PHOSPHATE SYNTHETASE) (TRANSGLUCOSYLASE) (TREHALOSEPHOSPHATE-UDP GLUCOSYL TRANSFERASE)
Rv0927c	Rv0927c	7	PROBABLE SHORT-CHAIN TYPE DEHYDROGENASE/REDUCTASE
Rv1856c	Rv1856c	7	POSSIBLE OXIDOREDUCTASE
Rv2438c	nadE	7	GLUTAMINE-DEPENDENT NAD(+) SYNTHETASE NADE (NAD(+) SYNTHASE [GLUTAMINE-HYDROLYSING])
Rv3518c	cyp142	7	PROBABLE CYTOCHROME P450 MONOOXYGENASE 142 CYP142
Rv3917c	parB	3	PROBABLE CHROMOSOME PARTITIONING PROTEIN PARB
Rv2291	sseB	7	Probable thiosulfate sulfurtransferase SseB
Rv2412	rpsT	2	PROBABLE 30S RIBOSOMAL PROTEIN S20 RPST
Rv1551	plsB1	1	Possible acyltransferase plsB1
Rv0136	cyp138	7	PROBABLE CYTOCHROME P450 138 CYP138
Rv2243	fabD	1	MALONYL CoA-ACYL CARRIER PROTEIN TRANSACYLASE FABD (Malonyl CoA:AcpM acyltransferase) (MCT)
Rv2299c	htpG	0	PROBABLE CHAPERONE PROTEIN HTPG (HEAT SHOCK PROTEIN) (HSP90 FAMILY PROTEIN) (HIGH TEMPERATURE PROTEIN G)
Rv3685c	cyp137	7	PROBABLE CYTOCHROME P450 137 CYP137
Rv1011	ispE	7	Probable 4-diphosphocytidyl-2-C-methyl-D-erythritol kinase ISPE (CMK) (4-(cytidine-5'-diphospho)-2-C-methyl-D-erythritol kinase)
Rv2259	mscR	7	S-nitrosomycothiol reductase MscR
Rv0357c	purA	7	PROBABLE ADENYLOSUCCINATE SYNTHETASE PURA (IMP--ASPARTATE LIGASE) (ADSS) (AMPSASE)
Rv0400c	fadE7	1	ACYL-CoA DEHYDROGENASE FADE7
Rv1777	cyp144	7	Probable cytochrome p450 144 CYP144
Rv3436c	glmS	7	PROBABLE GLUCOSAMINE--FRUCTOSE-6-PHOSPHATE AMINOTRANSFERASE [ISOMERIZING] GLMS (HEXOSEPHOSPHATE AMINOTRANSFERASE) (D-FRUCTOSE-6-PHOSPHATE AMIDOTRANSFERASE) (GFAT) (L-GLUTAMINE-D-FRUCTOSE-6-PHOSPHATE AMIDOTRANSFERASE) (GLUCOSAMINE-6-PHOSPHATE SYNTHASE)
Rv1530	adh	7	Probable alcohol dehydrogenase adh
Rv0220	lipC	7	PROBABLE ESTERASE LIPC
Rv1188	Rv1188	7	PROBABLE PROLINE DEHYDROGENASE
Rv2378c	mbtG	1	LYSINE-N-OXYGENASE MBTG (L-LYSINE 6-MONOOXYGENASE) (LYSINE N6-HYDROXYLASE)
Rv2813	Rv2813	10	CONSERVED HYPOTHETICAL PROTEIN
Rv3391	acrA1	1	POSSIBLE MULTI-FUNCTIONAL ENZYME WITH ACYL-CoA-REDUCTASE ACTIVITY ACRA1
Rv2766c	Rv2766c	7	PROBABLE SHORT-CHAIN TYPE DEHYDROGENASE/REDUCTASE
Rv0211	pckA	7	PROBABLE IRON-REGULATED PHOSPHOENOLPYRUVATE CARBOXYKINASE [GTP] PCKA (PHOSPHOENOLPYRUVATE CARBOXYLASE) (PEPCK)(PEP CARBOXYKINASE)
Rv3113	Rv3113	7	POSSIBLE PHOSPHATASE
Rv3356c	folD	7	PROBABLE BIFUNCTIONAL PROTEIN FOLD: METHYLENETETRAHYDROFOLATE DEHYDROGENASE + METHENYLTETRAHYDROFOLATE CYCLOHYDROLASE
Rv3303c	lpdA	7	PROBABLE DIHYDROLIPOAMIDE DEHYDROGENASE LPDA (LIPOAMIDE REDUCTASE (NADH)) (LIPOYL DEHYDROGENASE) (DIHYDROLIPOYL DEHYDROGENASE) (DIAPHORASE)
Rv1175c	fadH	1	PROBABLE NADPH DEPENDENT 2,4-DIENOYL-COA REDUCTASE FADH (2,4-dienoyl coenzyme A reductase) (4-enoyl-CoA reductase)
Rv0803	purL	7	PHOSPHORIBOSYLFORMYLGLYCINAMIDINE SYNTHASE II PURL (FGAM SYNTHASE II)
Rv2130c	mshC	7	Cysteine:1D-myo-inosityl 2-amino-2-deoxy--D-glucopyranoside ligase MshC
Rv1221	sigE	2	ALTERNATIVE RNA POLYMERASE SIGMA FACTOR SIGE
Rv0162c	adhE1	7	PROBABLE ZINC-TYPE ALCOHOL DEHYDROGENASE (E SUBUNIT) ADHE
Rv2283	Rv2283	16	HYPOTHETICAL PROTEIN
Rv1170	mshB	7	N-Acetyl-1-D-myo-Inosityl-2-Amino-2-Deoxy-alpha-D-Glucopyranoside Deacetylase mshB (GlcNAc-Ins deacetylase)
Rv0126	treS	0	TREHALOSE SYNTHASE TRES
Rv3752c	Rv3752c	7	POSSIBLE CYTIDINE/DEOXYCYTIDYLATE DEAMINASE
Rv3462c	infA	2	PROBABLE TRANSLATION INITIATION FACTOR IF-1 INFA
Rv0148	Rv0148	7	PROBABLE SHORT-CHAIN TYPE DEHYDROGENASE/REDUCTASE
Rv1412	ribC	7	PROBABLE RIBOFLAVIN SYNTHASE ALPHA CHAIN RIBC (RIBE)
Rv2861c	mapB	7	PROBABLE METHIONINE AMINOPEPTIDASE MAPB (MAP) (PEPTIDASE M)
Rv2773c	dapB	7	DIHYDRODIPICOLINATE REDUCTASE DAPB (DHPR)
Rv1144	Rv1144	7	PROBABLE SHORT-CHAIN TYPE DEHYDROGENASE/REDUCTASE
Rv0467	icl	7	ISOCITRATE LYASE ICL (ISOCITRASE) (ISOCITRATASE)
Rv0127	Rv0127	10	CONSERVED HYPOTHETICAL PROTEIN
Rv1589	bioB	7	PROBABLE BIOTIN SYNTHETASE BIOB
Rv2682c	dxs1	7	PROBABLE 1-DEOXY-D-XYLULOSE 5-PHOSPHATE SYNTHASE DXS1 (1-DEOXYXYLULOSE-5-PHOSPHATE SYNTHASE) (DXP SYNTHASE) (DXPS)
Rv3571	hmp	7	POSSIBLE HEMOGLOBINE-RELATED PROTEIN HMP
Rv2506	Rv2506	9	PROBABLE TRANSCRIPTIONAL REGULATORY PROTEIN (PROBABLY TETR-FAMILY)
Rv0819	mshD	7	MSHD, GCN5-RELATED N-ACETYLTRANSFERASE
Rv1905c	aao	7	PROBABLE D-AMINO ACID OXIDASE AAO
Rv3838c	pheA	7	POSSIBLE PREPHENATE DEHYDRATASE PHEA
Rv3223c	sigH	2	ALTERNATIVE RNA POLYMERASE SIGMA-E FACTOR (SIGMA-24) SIGH (RPOE)
Rv3338	Rv3338	10	CONSERVED HYPOTHETICAL PROTEIN
Rv2220	glnA1	7	GLUTAMINE SYNTHETASE GLNA1 (GLUTAMINE SYNTHASE) (GS-I)
Rv3140	fadE23	1	PROBABLE ACYL-CoA DEHYDROGENASE FADE23
Rv3220c	Rv3220c	9	PROBABLE TWO COMPONENT SENSOR KINASE
Rv0648	Rv0648	7	ALPHA-MANNOSIDASE
Rv2701c	suhB	0	POSSIBLE EXTRAGENIC SUPPRESSOR PROTEIN SUHB
Rv2477c	Rv2477c	3	PROBABLE MACROLIDE-TRANSPORT ATP-BINDING PROTEIN ABC TRANSPORTER
Rv2201	asnB	7	Probable asparagine synthetase AsnB
Rv1745c	idi	7	Probable isopentenyl-diphosphate delta-isomerase IDI (IPP isomerase) (Isopentenyl pyrophosphate isomerase)
Rv0949	uvrD1	2	PROBABLE ATP-DEPENDENT DNA HELICASE II UVRD1
Rv2699c	Rv2699c	10	CONSERVED HYPOTHETICAL PROTEIN
Rv2703	sigA	2	RNA POLYMERASE SIGMA FACTOR SIGA (SIGMA-A)
Rv0561c	Rv0561c	7	POSSIBLE OXIDOREDUCTASE
Rv1301	Rv1301	10	CONSERVED HYPOTHETICAL PROTEIN
Rv2170	Rv2170	10	GCN5-RELATED N-ACETYLTRANSFERASE
Rv1846c	Rv1846c	9	POSSIBLE TRANSCRIPTIONAL REGULATORY PROTEIN
Rv2388c	hemN	7	PROBABLE OXYGEN-INDEPENDENT COPROPORPHYRINOGEN III OXIDASE HEMN (COPROPORPHYRINOGENASE) (COPROGEN OXIDASE)
Rv2057c	rpmG1	2	Probable ribosomal protein L33
Rv2372c	Rv2372c	10	CONSERVED HYPOTHETICAL PROTEIN
Rv1248c	kgd	7	ALPHA-KETOGLUTARATE DECARBOXYLASE
Rv0813c	Rv0813c	10	CONSERVED HYPOTHETICAL PROTEIN
Rv0478	deoC	7	PROBABLE DEOXYRIBOSE-PHOSPHATE ALDOLASE DEOC (PHOSPHODEOXYRIBOALDOLASE) (DEOXYRIBOALDOLASE)
Rv2964	purU	7	PROBABLE FORMYLTETRAHYDROFOLATE DEFORMYLASE PURU (FORMYL-FH(4) HYDROLASE)
Rv2331	Rv2331	16	HYPOTHETICAL PROTEIN
Rv1683	Rv1683	1	Possible long-chain acyl-CoA synthase
Rv0282	Rv0282	10	CONSERVED HYPOTHETICAL PROTEIN
Rv0968	Rv0968	10	CONSERVED HYPOTHETICAL PROTEIN
Rv2683	Rv2683	10	CONSERVED HYPOTHETICAL PROTEIN
Rv3704c	gshA	7	GLUTAMATE--CYSTEINE LIGASE GSHA (GAMMA-GLUTAMYLCYSTEINE SYNTHETASE) (GAMMA-ECS) (GCS) (GAMMA-GLUTAMYL-L-CYSTEINE SYNTHETASE)
Rv3567c	Rv3567c	7	POSSIBLE OXIDOREDUCTASE
Rv3015c	Rv3015c	10	CONSERVED HYPOTHETICAL PROTEIN
Rv2854	Rv2854	16	HYPOTHETICAL PROTEIN
Rv1473	Rv1473	3	PROBABLE MACROLIDE-TRANSPORT ATP-BINDING PROTEIN ABC TRANSPORTER
Rv3037c	Rv3037c	10	CONSERVED HYPOTHETICAL PROTEIN
Rv2524c	fas	1	PROBABLE FATTY ACID SYNTHASE FAS (FATTY ACID SYNTHETASE)
Rv3696c	glpK	7	PROBABLE GLYCEROL KINASE GLPK (ATP:GLYCEROL 3-PHOSPHOTRANSFERASE)(GLYCEROKINASE) (GK)
Rv0465c	Rv0465c	9	PROBABLE TRANSCRIPTIONAL REGULATORY PROTEIN
Rv2117	Rv2117	10	CONSERVED HYPOTHETICAL PROTEIN
Rv3730c	Rv3730c	10	CONSERVED HYPOTHETICAL PROTEIN
Rv0058	dnaB	2	PROBABLE REPLICATIVE DNA HELICASE DNAB
Rv1005c	pabB	7	Probable para-aminobenzoate synthase component I PABD
Rv1394c	cyp132	7	PROBABLE CYTOCHROME P450 132 CYP132
Rv3029c	fixA	7	PROBABLE ELECTRON TRANSFER FLAVOPROTEIN (BETA-SUBUNIT) FIXA (BETA-ETF) (ELECTRON TRANSFER FLAVOPROTEIN SMALL SUBUNIT) (ETFSS)
Rv1321	Rv1321	10	CONSERVED HYPOTHETICAL PROTEIN
Rv3800c	pks13	1	POLYKETIDE SYNTHASE PKS13
Rv3133c	devR	9	TWO COMPONENT TRANSCRIPTIONAL REGULATORY PROTEIN DEVR (PROBABLY LUXR/UHPA-FAMILY)
Rv2145c	wag31	3	CONSERVED HYPOTHETICAL PROTEIN WAG31
Rv3777	Rv3777	7	PROBABLE OXIDOREDUCTASE
Rv2428	ahpC	0	ALKYL HYDROPEROXIDE REDUCTASE C PROTEIN AHPC (ALKYL HYDROPEROXIDASE C)
Rv0250c	Rv0250c	10	CONSERVED HYPOTHETICAL PROTEIN
Rv1074c	fadA3	1	PROBABLE BETA-KETOACYL CoA THIOLASE FADA3
Rv1870c	Rv1870c	10	CONSERVED HYPOTHETICAL PROTEIN
Rv2996c	serA1	7	PROBABLE D-3-PHOSPHOGLYCERATE DEHYDROGENASE SERA1 (PGDH)
Rv0459	Rv0459	10	CONSERVED HYPOTHETICAL PROTEIN
Rv0663	atsD	7	POSSIBLE ARYLSULFATASE ATSD (ARYL-SULFATE SULPHOHYDROLASE) (ARYLSULPHATASE)
Rv0295c	Rv0295c	10	CONSERVED HYPOTHETICAL PROTEIN
Rv0814c	sseC2	7	CONSERVED HYPOTHETICAL PROTEIN SSEC2
Rv1420	uvrC	2	PROBABLE EXCINUCLEASE ABC (SUBUNIT C - NUCLEASE) UVRC
Rv0316	Rv0316	7	POSSIBLE MUCONOLACTONE ISOMERASE
Rv1064c	lpqV	3	POSSIBLE LIPOPROTEIN LPQV
Rv0862c	Rv0862c	10	CONSERVED HYPOTHETICAL PROTEIN
Rv3441c	mrsA	7	PROBABLE PHOSPHO-SUGAR MUTASE / MRSA PROTEIN HOMOLOG
Rv1402	priA	2	PUTATIVE PRIMOSOMAL PROTEIN N' PRIA (Replication factor Y)
Rv3707c	Rv3707c	10	CONSERVED HYPOTHETICAL PROTEIN
Rv2713	sthA	7	PROBABLE SOLUBLE PYRIDINE NUCLEOTIDE TRANSHYDROGENASE STHA (STH) (NAD(P)(+) TRANSHYDROGENASE [B-SPECIFIC]) (NICOTINAMIDE NUCLEOTIDE TRANSHYDROGENASE)
Rv2285	Rv2285	10	CONSERVED HYPOTHETICAL PROTEIN
Rv2696c	Rv2696c	10	CONSERVED HYPOTHETICAL ALANINE AND GLYCINE AND VALINE RICH PROTEIN
Rv1127c	ppdK	7	PROBABLE PYRUVATE, PHOSPHATE DIKINASE PPDK
Rv1847	Rv1847	10	CONSERVED HYPOTHETICAL PROTEIN
Rv3706c	Rv3706c	10	CONSERVED HYPOTHETICAL PROLINE RICH PROTEIN
Rv3444c	esxT	3	PUTATIVE ESAT-6 LIKE PROTEIN ESXT
Rv0296c	Rv0296c	7	PROBABLE SULFATASE
Rv0892	Rv0892	7	PROBABLE MONOOXYGENASE
Rv3077	Rv3077	7	POSSIBLE HYDROLASE
Rv1558	Rv1558	10	CONSERVED HYPOTHETICAL PROTEIN
Rv0269c	Rv0269c	10	CONSERVED HYPOTHETICAL PROTEIN
Rv2059	Rv2059	10	CONSERVED HYPOTHETICAL PROTEIN
Rv0475	hbhA	3	IRON-REGULATED HEPARIN BINDING HEMAGGLUTININ HBHA (ADHESIN)
Rv1722	Rv1722	1	POSSIBLE CARBOXYLASE
Rv3871	Rv3871	10	CONSERVED HYPOTHETICAL PROTEIN
Rv1287	Rv1287	10	CONSERVED HYPOTHETICAL PROTEIN
Rv3394c	Rv3394c	10	CONSERVED HYPOTHETICAL PROTEIN
Rv1886c	fbpB	1	SECRETED ANTIGEN 85-B FBPB (85B) (ANTIGEN 85 COMPLEX B) (MYCOLYL TRANSFERASE 85B) (FIBRONECTIN-BINDING PROTEIN B) (EXTRACELLULAR ALPHA-ANTIGEN)
Rv0091	mtn	7	PROBABLE BIFUNCTIONAL MTA/SAH NUCLEOSIDASE MTN: 5'-METHYLTHIOADENOSINE NUCLEOSIDASE (METHYLTHIOADENOSINE METHYLTHIORIBOHYDROLASE) + S-ADENOSYLHOMOCYSTEINE NUCLEOSIDASE (S-ADENOSYL-L-HOMOCYSTEINE HOMOCYSTEINYLRIBOHYDROLASE)
Rv3892c	PPE69	6	PPE FAMILY PROTEIN
Rv2572c	aspS	2	PROBABLE ASPARTYL-TRNA SYNTHETASE ASPS (ASPARTATE--TRNA LIGASE) (ASPRS) (ASPARTIC ACID TRANSLASE)
Rv1316c	ogt	2	PROBABLE METHYLATED-DNA--PROTEIN-CYSTEINE METHYLTRANSFERASE OGT (6-O-methylguanine-DNA methyltransferase) (O-6-methylguanine-DNA-alkyltransferase)
Rv3261	fbiA	7	PROBABLE F420 BIOSYNTHESIS PROTEIN FBIA
Rv2842c	Rv2842c	10	CONSERVED HYPOTHETICAL PROTEIN
Rv0339c	Rv0339c	9	POSSIBLE TRANSCRIPTIONAL REGULATORY PROTEIN
Rv0602c	tcrA	9	PROBABLE TWO COMPONENT DNA BINDING TRANSCRIPTIONAL REGULATORY PROTEIN TCRA
Rv1732c	Rv1732c	10	CONSERVED HYPOTHETICAL PROTEIN
Rv3891c	esxD	3	POSSIBLE ESAT-6 LIKE PROTEIN ESXD
Rv3761c	fadE36	1	POSSIBLE ACYL-CoA DEHYDROGENASE FADE36
Rv0197	Rv0197	7	POSSIBLE OXIDOREDUCTASE
Rv1706c	PPE23	6	PPE FAMILY PROTEIN
Rv3279c	birA	7	POSSIBLE BIFUNCTIONAL PROTEIN BIRA: BIOTIN OPERON REPRESSOR + BIOTIN--[ACETYL-COA-CARBOXYLASE] SYNTHETASE (BIOTIN--PROTEIN LIGASE)
Rv1857	modA	3	PROBABLE MOLYBDATE-BINDING LIPOPROTEIN MODA
Rv0654	Rv0654	7	PROBABLE DIOXYGENASE
Rv3471c	Rv3471c	10	CONSERVED HYPOTHETICAL PROTEIN
Rv0237	lpqI	3	PROBABLE CONSERVED LIPOPROTEIN LPQI
Rv0043c	Rv0043c	9	PROBABLE TRANSCRIPTIONAL REGULATORY PROTEIN (PROBABLY GNTR-FAMILY)
Rv3850	Rv3850	16	CONSERVED HYPOTHETICAL PROTEIN
Rv2062c	cobN	7	Probable cobalamin biosynthesis protein cobN
Rv0280	PPE3	6	PPE FAMILY PROTEIN
Rv1131	gltA1	7	PROBABLE CITRATE SYNTHASE I GLTA1
Rv1213	glgC	7	PROBABLE GLUCOSE-1-PHOSPHATE ADENYLYLTRANSFERASE GLGC (ADP-glucose synthase) (ADP-glucose pyrophosphorylase)
Rv0154c	fadE2	1	PROBABLE ACYL-CoA DEHYDROGENASE FADE2
Rv3648c	cspA	0	PROBABLE COLD SHOCK PROTEIN A CSPA
Rv2457c	clpX	7	PROBABLE ATP-DEPENDENT CLP PROTEASE ATP-BINDING SUBUNIT CLPX
Rv0332	Rv0332	10	CONSERVED HYPOTHETICAL PROTEIN
Rv3909	Rv3909	10	CONSERVED HYPOTHETICAL PROTEIN
Rv1204c	Rv1204c	10	CONSERVED HYPOTHETICAL PROTEIN
Rv1836c	Rv1836c	10	CONSERVED HYPOTHETICAL PROTEIN
Rv2056c	rpsN2	2	Probable ribosomal protein S14 RpsN2
Rv2859c	Rv2859c	7	POSSIBLE AMIDOTRANSFERASE
Rv1360	Rv1360	7	PROBABLE OXIDOREDUCTASE
Rv1705c	PPE22	6	PPE FAMILY PROTEIN
Rv0438c	moeA2	7	PROBABLE MOLYBDOPTERIN BIOSYNTHESIS PROTEIN MOEA2
Rv1288	Rv1288	10	CONSERVED HYPOTHETICAL PROTEIN
Rv1086	Rv1086	3	SHORT (C15) CHAIN Z-ISOPRENYL DIPHOSPHATE SYNTHASE (Z-FPP SYNTHASE) (Z-FARNESYL DIPHOSPHATE SYNTHASE) (Z-FPP SYNTHETASE) (Z-FARNESYL DIPHOSPHATE SYNTHETASE) (GERANYLTRANSTRANSFERASE) (FARNESYL PYROPHOSPHATE SYNTHETASE)
Rv1180	pks3	1	PROBABLE POLYKETIDE BETA-KETOACYL SYNTHASE PKS3
Rv1897c	Rv1897c	10	CONSERVED HYPOTHETICAL PROTEIN
Rv3286c	sigF	2	ALTERNATE RNA POLYMERASE SIGMA FACTOR SIGF
Rv1252c	lprE	3	PROBABLE LIPOPROTEIN LPRE
Rv3641c	fic	3	POSSIBLE CELL FILAMENTATION PROTEIN FIC
Rv2718c	Rv2718c	10	CONSERVED HYPOTHETICAL PROTEIN
Rv2337c	Rv2337c	16	HYPOTHETICAL PROTEIN
Rv0923c	Rv0923c	10	CONSERVED HYPOTHETICAL PROTEIN
Rv1220c	Rv1220c	7	PROBABLE METHYLTRANSFERASE
Rv1063c	Rv1063c	10	CONSERVED HYPOTHETICAL PROTEIN
Rv3693	Rv3693	3	POSSIBLE CONSERVED MEMBRANE PROTEIN
Rv2722	Rv2722	10	CONSERVED HYPOTHETICAL PROTEIN
Rv0137c	msrA	7	PROBABLE PEPTIDE METHIONINE SULFOXIDE REDUCTASE MSRA (PROTEIN-METHIONINE-S-OXIDE REDUCTASE) (PEPTIDE MET(O) REDUCTASE)
Rv1262c	Rv1262c	10	HYPOTHETICAL HIT-LIKE PROTEIN
Rv0315	Rv0315	7	POSSIBLE BETA-1,3-GLUCANASE PRECURSOR
Rv3818	Rv3818	16	HYPOTHETICAL PROTEIN
Rv3062	ligB	2	PROBABLE ATP-DEPENDENT DNA LIGASE LIGB (POLYDEOXYRIBONUCLEOTIDE SYNTHASE [ATP]) (POLYNUCLEOTIDE LIGASE [ATP]) (SEALASE) (DNA REPAIR PROTEIN) (DNA JOINASE)
Rv0586	Rv0586	9	PROBABLE TRANSCRIPTIONAL REGULATORY PROTEIN (GNTR-FAMILY)
Rv2112c	Rv2112c	10	CONSERVED HYPOTHETICAL PROTEIN
Rv3566c	nat	7	ARYLAMINE N-ACETYLTRANSFERASE NAT (ARYLAMINE ACETYLASE)
Rv1378c	Rv1378c	10	CONSERVED HYPOTHETICAL PROTEIN
Rv2787	Rv2787	10	CONSERVED HYPOTHETICAL ALANINE RICH PROTEIN
Rv2476c	gdh	7	PROBABLE NAD-DEPENDENT GLUTAMATE DEHYDROGENASE GDH (NAD-GDH) (NAD-DEPENDENT GLUTAMIC DEHYDROGENASE)
Rv2777c	Rv2777c	10	CONSERVED HYPOTHETICAL PROTEIN
Rv3883c	mycP1	7	MEMBRANE-ANCHORED MYCOSIN MYCP1 (SERINE PROTEASE) (SUBTILISIN-LIKE PROTEASE) (SUBTILASE-LIKE) (MYCOSIN-1)
Rv1003	Rv1003	10	CONSERVED HYPOTHETICAL PROTEIN
Rv0163	Rv0163	10	CONSERVED HYPOTHETICAL PROTEIN
Rv0573c	Rv0573c	10	CONSERVED HYPOTHETICAL PROTEIN
Rv0256c	PPE2	6	PPE FAMILY PROTEIN
Rv0855	far	1	PROBABLE FATTY-ACID-CoA RACEMASE FAR
Rv1247c	Rv1247c	10	CONSERVED HYPOTHETICAL PROTEIN
Rv1257c	Rv1257c	7	PROBABLE OXIDOREDUCTASE
Rv1151c	Rv1151c	9	PROBABLE TRANSCRIPTIONAL REGULATORY PROTEIN
Rv3853	rraA	9	Regulator of RNase E activity A RraA
Rv0724	sppA	3	POSSIBLE PROTEASE IV SPPA (ENDOPEPTIDASE IV) (SIGNAL PEPTIDE PEPTIDASE)
Rv1421	Rv1421	10	CONSERVED HYPOTHETICAL PROTEIN
Rv0032	bioF2	7	POSSIBLE 8-AMINO-7-OXONONANOATE SYNTHASE BIOF2 (AONS) (8-AMINO-7-KETOPELARGONATE SYNTHASE) (7-KETO-8-AMINO-PELARGONIC ACID SYNTHETASE) (7-KAP SYNTHETASE) (L-ALANINE--PIMELYL CoA LIGASE)
Rv0287	esxG	3	ESAT-6 LIKE PROTEIN ESXG (CONSERVED HYPOTHETICAL PROTEIN TB9.8)
Rv2714	Rv2714	10	CONSERVED HYPOTHETICAL ALANINE AND LEUCINE RICH PROTEIN
Rv1240	mdh	7	PROBABLE MALATE DEHYDROGENASE MDH
Rv2689c	Rv2689c	10	CONSERVED HYPOTHETICAL ALANINE AND VALINE AND GLYCINE RICH PROTEIN
Rv3846	sodA	0	SUPEROXIDE DISMUTASE [FE] SODA
Rv0040c	mtc28	3	SECRETED PROLINE RICH PROTEIN MTC28 (PROLINE RICH 28 KDA ANTIGEN)
Rv3842c	glpQ1	7	PROBABLE GLYCEROPHOSPHORYL DIESTER PHOSPHODIESTERASE GLPQ1 (GLYCEROPHOSPHODIESTER PHOSPHODIESTERASE)
Rv1559	ilvA	7	Probable threonine dehydratase ilvA
Rv0914c	Rv0914c	1	POSSIBLE LIPID CARRIER PROTEIN OR KETO ACYL-COA THIOLASE
Rv1095	phoH2	7	PROBABLE PHOH-LIKE PROTEIN PHOH2 (PHOSPHATE STARVATION-INDUCIBLE PROTEIN PSIH)
Rv1542c	glbN	7	Probable hemoglobin glbN
Rv3585	radA	2	DNA REPAIR PROTEIN RADA (DNA REPAIR PROTEIN SMS)
Rv0419	lpqM	3	POSSIBLE LIPOPROTEIN PEPTIDASE LPQM
Rv0939	Rv0939	7	POSSIBLE BIFUNCTIONAL ENZYME: 2-HYDROXYHEPTA-2,4-DIENE-1,7-DIOATE ISOMERASE (HHDD ISOMERASE) + CYCLASE/DEHYDRASE
Rv2374c	hrcA	0	PROBABLE HEAT SHOCK PROTEIN TRANSCRIPTIONAL REPRESSOR HRCA
Rv1638	uvrA	2	PROBABLE EXCINUCLEASE ABC (SUBUNIT A - DNA-BINDING ATPase) UVRA
Rv1058	fadD14	1	PROBABLE MEDIUM CHAIN FATTY-ACID-CoA LIGASE FADD14 (FATTY-ACID-CoA SYNTHETASE) (FATTY-ACID-COA SYNTHASE)
Rv1001	arcA	7	PROBABLE ARGININE DEIMINASE ARCA (ADI) (AD) (ARGININE DIHYDROLASE)
Rv0869c	moaA2	7	PROBABLE MOLYBDENUM COFACTOR BIOSYNTHESIS PROTEIN A2 MOAA2
Rv2733c	Rv2733c	10	CONSERVED HYPOTHETICAL ALANINE, ARGININE-RICH PROTEIN
Rv0474	Rv0474	9	PROBABLE TRANSCRIPTIONAL REGULATORY PROTEIN
Rv1470	trxA	7	PROBABLE THIOREDOXIN TRXA
Rv3406	Rv3406	7	PROBABLE DIOXYGENASE
Rv0631c	recC	2	PROBABLE EXONUCLEASE V (GAMMA CHAIN) RECC (EXODEOXYRIBONUCLEASE V GAMMA CHAIN)(EXODEOXYRIBONUCLEASE V POLYPEPTIDE)
Rv3290c	lat	7	PROBABLE L-LYSINE-EPSILON AMINOTRANSFERASE LAT (L-LYSINE AMINOTRANSFERASE) (LYSINE 6-AMINOTRANSFERASE)
Rv2737c	recA	2	RECA PROTEIN (RECOMBINASE A) [CONTAINS: ENDONUCLEASE PI-MTUI (MTU RECA INTEIN)].
Rv2404c	lepA	7	PROBABLE GTP-BINDING PROTEIN LEPA (GTP-BINDING ELONGATION FACTOR)
Rv1077	cbs	7	Probable cystathionine beta-synthase CBS (Serine sulfhydrase) (Beta-thionase) (Hemoprotein H-450)
Rv1505c	Rv1505c	10	CONSERVED HYPOTHETICAL PROTEIN
Rv3000	Rv3000	3	POSSIBLE CONSERVED TRANSMEMBRANE PROTEIN
Rv2521	bcp	0	PROBABLE BACTERIOFERRITIN COMIGRATORY PROTEIN BCP
Rv3198c	uvrD2	2	PROBABLE ATP-DEPENDENT DNA HELICASE II UVRD2
Rv1633	uvrB	2	PROBABLE EXCINUCLEASE ABC (SUBUNIT B - HELICASE) UVRB
Rv0773c	ggtA	7	PROBABLE BIFUNCTIONAL ACYLASE GGTA: CEPHALOSPORIN ACYLASE (GL-7ACA ACYLASE) + GAMMA-GLUTAMYLTRANSPEPTIDASE (GGT)
Rv0018c	pstP	9	PHOSPHOSERINE/THREONINE PHOSPHATASE PSTP
Rv0066c	icd2	7	PROBABLE ISOCITRATE DEHYDROGENASE [NADP] ICD2 (OXALOSUCCINATE DECARBOXYLASE) (IDH) (NADP+-SPECIFIC ICDH) (IDP)
Rv1263	amiB2	7	PROBABLE AMIDASE AMIB2 (AMINOHYDROLASE)
Rv0182c	sigG	2	PROBABLE ALTERNATIVE RNA POLYMERASE SIGMA FACTOR SIGG (RNA POLYMERASE ECF TYPE SIGMA FACTOR)
Rv2241	aceE	7	Probable pyruvate dehydrogenase E1 component aceE (PYRUVATE DECARBOXYLASE) (PYRUVATE DEHYDROGENASE) (PYRUVIC DEHYDROGENASE)
Rv3824c	papA1	1	PROBABLE CONSERVED POLYKETIDE SYNTHASE ASSOCIATED PROTEIN PAPA1
Rv3852	hns	2	POSSIBLE HISTONE-LIKE PROTEIN HNS
Rv2559c	Rv2559c	10	CONSERVED HYPOTHETICAL ALANINE LEUCINE VALINE RICH PROTEIN
Rv2785c	rpsO	2	PROBABLE 30S RIBOSOMAL PROTEIN S15 RPSO
Rv2296	Rv2296	7	Probable haloalkane dehalogenase
Rv3734c	Rv3734c	10	CONSERVED HYPOTHETICAL PROTEIN
Rv2928	tesA	1	PROBABLE THIOESTERASE TESA
Rv0685	tuf	2	PROBABLE IRON-REGULATED ELONGATION FACTOR TU TUF (EF-TU)
Rv0215c	fadE3	1	PROBABLE ACYL-CoA DEHYDROGENASE FADE3
Rv2783c	gpsI	2	BIFUNCTIONAL PROTEIN POLYRIBONUCLEOTIDE NUCLEOTIDYLTRANSFERASE GPSI: GUANOSINE PENTAPHOSPHATE SYNTHETASE + POLYRIBONUCLEOTIDE NUCLEOTIDYLTRANSFERASE (POLYNUCLEOTIDE PHOSPHORYLASE) (PNPASE)
Rv3674c	nth	2	PROBABLE ENDONUCLEASE III NTH (DNA-(APURINIC OR APYRIMIDINIC SITE)LYASE) (AP LYASE) (AP ENDONUCLEASE CLASS I) (ENDODEOXYRIBONUCLEASE (APURINIC OR APYRIMIDINIC)) (DEOXYRIBONUCLEASE (APURINIC OR APYRIMIDINIC))
Rv3097c	PE_PGRS63	6	PE-PGRS FAMILY PROTEIN, PROBABLY TRIACYLGLYCEROL LIPASE (ESTERASE/LIPASE) (TRIGLYCERIDE LIPASE) (TRIBUTYRASE)
Rv0221	Rv0221	10	CONSERVED HYPOTHETICAL PROTEIN
Rv2939	papA5	1	POSSIBLE CONSERVED POLYKETIDE SYNTHASE ASSOCIATED PROTEIN PAPA5
Rv3774	echA21	1	POSSIBLE ENOYL-CoA HYDRATASE ECHA21 (ENOYL HYDRASE) (UNSATURATED ACYL-CoA HYDRATASE) (CROTONASE)
Rv2531c	Rv2531c	7	PROBABLE AMINO ACID DECARBOXYLASE
Rv3329	Rv3329	7	PROBABLE AMINOTRANSFERASE
Rv3516	echA19	1	POSSIBLE ENOYL-CoA HYDRATASE ECHA19 (ENOYL HYDRASE) (UNSATURATED ACYL-CoA HYDRATASE) (CROTONASE)
Rv3878	Rv3878	16	CONSERVED HYPOTHETICAL ALANINE RICH PROTEIN
Rv1435c	Rv1435c	3	Probable conserved Proline, Glycine, Valine-rich secreted protein
Rv2390c	Rv2390c	10	CONSERVED HYPOTHETICAL PROTEIN
Rv3404c	Rv3404c	10	CONSERVED HYPOTHETICAL PROTEIN
Rv2249c	glpD1	7	PROBABLE GLYCEROL-3-PHOSPHATE DEHYDROGENASE GLPD1
Rv1746	pknF	9	ANCHORED-MEMBRANE SERINE/THREONINE-PROTEIN KINASE PKNF (PROTEIN KINASE F) (STPK F)
Rv1266c	pknH	9	PROBABLE TRANSMEMBRANE SERINE/THREONINE-PROTEIN KINASE H PKNH (PROTEIN KINASE H) (STPK H)
Rv3175	Rv3175	7	POSSIBLE AMIDASE (AMINOHYDROLASE)
Rv1985c	Rv1985c	9	PROBABLE TRANSCRIPTIONAL REGULATORY PROTEIN (PROBABLY LYSR-FAMILY)
Rv3509c	ilvX	7	PROBABLE ACETOHYDROXYACID SYNTHASE ILVX (ACETOLACTATE SYNTHASE)
Rv3740c	Rv3740c	10	CONSERVED HYPOTHETICAL PROTEIN
Rv1873	Rv1873	10	CONSERVED HYPOTHETICAL PROTEIN
Rv0472c	Rv0472c	9	PROBABLE TRANSCRIPTIONAL REGULATORY PROTEIN (POSSIBLY TETR-FAMILY)
Rv1499	Rv1499	16	HYPOTHETICAL PROTEIN
Rv2140c	TB18.6	10	CONSERVED HYPOTHETICAL PROTEIN TB18.6
Rv2469c	Rv2469c	10	CONSERVED HYPOTHETICAL PROTEIN
Rv0844c	narL	9	POSSIBLE NITRATE/NITRITE RESPONSE TRANSCRIPTIONAL REGULATORY PROTEIN NARL
Rv3911	sigM	2	POSSIBLE ALTERNATIVE RNA POLYMERASE SIGMA FACTOR SIGM
Rv3886c	mycP2	7	PROBABLE ALANINE AND PROLINE RICH MEMBRANE-ANCHORED MYCOSIN MYCP2 (SERINE PROTEASE) (SUBTILISIN-LIKE PROTEASE) (SUBTILASE-LIKE) (MYCOSIN-2)
Rv0013	trpG	7	POSSIBLE ANTHRANILATE SYNTHASE COMPONENT II TRPG (GLUTAMINE AMIDOTRANSFERASE)
Rv3068c	pgmA	7	PROBABLE PHOSPHOGLUCOMUTASE PGMA (GLUCOSE PHOSPHOMUTASE) (PGM)
Rv1472	echA12	1	POSSIBLE ENOYL-CoA HYDRATASE ECHA12 (ENOYL HYDRASE) (UNSATURATED ACYL-CoA HYDRATASE) (CROTONASE)
Rv1872c	lldD2	7	POSSIBLE L-LACTATE DEHYDROGENASE (CYTOCHROME) LLDD2
Rv2115c	Rv2115c	3	Probable ATPase
Rv0183	Rv0183	7	POSSIBLE LYSOPHOSPHOLIPASE
Rv0319	pcp	7	PROBABLE PYRROLIDONE-CARBOXYLATE PEPTIDASE PCP (5-OXOPROLYL-PEPTIDASE) (PYROGLUTAMYL-PEPTIDASE I) (PGP-I) (PYRASE)
Rv3405c	Rv3405c	9	POSSIBLE TRANSCRIPTIONAL REGULATORY PROTEIN
Rv1277	Rv1277	10	CONSERVED HYPOTHETICAL PROTEIN
Rv0230c	php	1	PROBABLE PHOSPHOTRIESTERASE PHP (PARATHION HYDROLASE) (PTE) (ARYLDIALKYLPHOSPHATASE) (PARAOXONASE) (A-ESTERASE) (ARYLTRIPHOSPHATASE) (PARAOXON HYDROLASE)
Rv2332	mez	7	PROBABLE [NAD] DEPENDENT MALATE OXIDOREDUCTASE MEZ (MALIC ENZYME) (NAD-MALIC ENZYME) (MALATE DEHYDROGENASE (OXALOACETATE DECARBOXYLATING)) (PYRUVIC-MALIC CARBOXYLASE) (NAD-ME)
Rv2910c	Rv2910c	10	CONSERVED HYPOTHETICAL PROTEIN
Rv1071c	echA9	1	POSSIBLE ENOYL-CoA HYDRATASE ECHA9 (ENOYL HYDRASE) (UNSATURATED ACYL-CoA HYDRATASE) (CROTONASE)
Rv2069	sigC	2	PROBABLE RNA POLYMERASE SIGMA FACTOR, ECF SUBFAMILY, SIGC
Rv0926c	Rv0926c	10	CONSERVED HYPOTHETICAL PROTEIN
Rv0178	Rv0178	3	PROBABLE CONSERVED MCE ASSOCIATED MEMBRANE PROTEIN
Rv1279	Rv1279	7	PROBABLE DEHYDROGENASE FAD flavoprotein GMC oxidoreductase
Rv1346	fadE14	1	POSSIBLE ACYL-CoA DEHYDROGENASE FADE14
Rv1488	Rv1488	3	POSSIBLE EXPORTED CONSERVED PROTEIN
Rv0120c	fusA2	2	PROBABLE ELONGATION FACTOR G FUSA2 (EF-G)
Rv2114	Rv2114	16	HYPOTHETICAL PROTEIN
Rv0238	Rv0238	9	POSSIBLE TRANSCRIPTIONAL REGULATORY PROTEIN (PROBABLY TETR-FAMILY)
Rv3731	ligC	2	POSSIBLE ATP-DEPENDENT DNA LIGASE LIGC (POLYDEOXYRIBONUCLEOTIDE SYNTHASE [ATP]) (POLYNUCLEOTIDE LIGASE [ATP]) (SEALASE) (DNA REPAIR PROTEIN) (DNA JOINASE)
Rv2941	fadD28	1	FATTY-ACID-CoA LIGASE FADD28 (FATTY-ACID-CoA SYNTHETASE) (FATTY-ACID-CoA SYNTHASE)
Rv1178	Rv1178	7	PROBABLE AMINOTRANSFERASE
Rv3784	Rv3784	7	POSSIBLE dTDP-GLUCOSE 4,6-DEHYDRATASE
Rv3211	rhlE	2	PROBABLE ATP-DEPENDENT RNA HELICASE RHLE
Rv2084	Rv2084	8	HYPOTHETICAL PROTEIN
Rv2902c	rnhB	2	PROBABLE RIBONUCLEASE HII PROTEIN RNHB (RNASE HII)
Rv3218	Rv3218	10	CONSERVED HYPOTHETICAL PROTEIN
Rv2959c	Rv2959c	7	POSSIBLE METHYLTRANSFERASE (METHYLASE)
Rv3868	Rv3868	10	CONSERVED HYPOTHETICAL PROTEIN
Rv3796	Rv3796	10	CONSERVED HYPOTHETICAL PROTEIN
Rv1112	Rv1112	10	Probable GTP binding protein
Rv3556c	fadA6	1	PROBABLE ACETYL-CoA ACETYLTRANSFERASE FADA6 (ACETOACETYL-CoA THIOLASE)
Rv2715	Rv2715	7	POSSIBLE HYDROLASE
Rv1550	fadD11	1	PROBABLE FATTY-ACID-CoA LIGASE FADD11 (FATTY-ACID-CoA SYNTHETASE) (FATTY-ACID-CoA SYNTHASE)
Rv0655	mkl	3	POSSIBLE RIBONUCLEOTIDE-TRANSPORT ATP-BINDING PROTEIN ABC TRANSPORTER MKL
Rv2176	pknL	9	PROBABLE TRANSMEMBRANE SERINE/THREONINE-PROTEIN KINASE L PKNL (PROTEIN KINASE L) (STPK L)
Rv0843	Rv0843	7	PROBABLE DEHYDROGENASE
Rv0166	fadD5	1	PROBABLE FATTY-ACID-CoA LIGASE FADD5 (FATTY-ACID-CoA SYNTHETASE) (FATTY-ACID-CoA SYNTHASE)
Rv3375	amiD	7	PROBABLE AMIDASE AMID (ACYLAMIDASE) (ACYLASE)
Rv2082	Rv2082	10	CONSERVED HYPOTHETICAL PROTEIN
Rv0243	fadA2	1	PROBABLE ACETYL-CoA ACYLTRANSFERASE FADA2 (3-KETOACYL-CoA THIOLASE) (BETA-KETOTHIOLASE)
Rv2790c	ltp1	3	PROBABLE LIPID-TRANSFER PROTEIN LTP1
Rv0570	nrdZ	2	PROBABLE RIBONUCLEOSIDE-DIPHOSPHATE REDUCTASE (LARGE SUBUNIT) NRDZ (RIBONUCLEOTIDE REDUCTASE)
Rv2276	cyp121	7	CYTOCHROME P450 121 CYP121
Rv0196	Rv0196	9	POSSIBLE TRANSCRIPTIONAL REGULATORY PROTEIN
Rv0212c	nadR	9	POSSIBLE TRANSCRIPTIONAL REGULATORY PROTEIN NADR (PROBABLY ASNC-FAMILY)
Rv1526c	Rv1526c	7	Probable glycosyltransferase
Rv0376c	Rv0376c	10	CONSERVED HYPOTHETICAL PROTEIN
Rv1673c	Rv1673c	10	CONSERVED HYPOTHETICAL PROTEIN
Rv1191	Rv1191	10	CONSERVED HYPOTHETICAL PROTEIN
Rv0852	fadD16	1	POSSIBLE FATTY-ACID-CoA LIGASE FADD16 (FATTY-ACID-CoA SYNTHETASE) (FATTY-ACID-CoA SYNTHASE)
Rv0404	fadD30	1	PROBABLE FATTY-ACID-CoA LIGASE FADD30 (FATTY-ACID-CoA SYNTHETASE) (FATTY-ACID-CoA SYNTHASE)
Rv1504c	Rv1504c	10	CONSERVED HYPOTHETICAL PROTEIN
Rv1190	Rv1190	10	CONSERVED HYPOTHETICAL PROTEIN
Rv0853c	pdc	7	PROBABLE PYRUVATE OR INDOLE-3-PYRUVATE DECARBOXYLASE PDC
Rv2101	helZ	2	PROBABLE HELICASE HELZ
Rv0848	cysK2	7	POSSIBLE CYSTEINE SYNTHASE A CYSK2 (O-ACETYLSERINE SULFHYDRYLASE) (O-ACETYLSERINE (THIOL)-LYASE) (CSASE)
Rv1908c	katG	0	CATALASE-PEROXIDASE-PEROXYNITRITASE T KATG
Rv1342c	Rv1342c	3	CONSERVED MEMBRANE PROTEIN
Rv2435c	Rv2435c	7	PROBABLE CYCLASE (ADENYLYL- OR GUANYLYL-)(ADENYLATE- OR GUANYLATE-)
Rv3669	Rv3669	3	PROBABLE CONSERVED TRANSMEMBRANE PROTEIN
Rv2748c	ftsK	3	POSSIBLE CELL DIVISION TRANSMEMBRANE PROTEIN FTSK
Rv1349	Rv1349	3	PROBABLE DRUGS-TRANSPORT TRANSMEMBRANE ATP-BINDING PROTEIN ABC TRANSPORTER
Rv0093c	Rv0093c	3	PROBABLE CONSERVED MEMBRANE PROTEIN
Rv0870c	Rv0870c	3	POSSIBLE CONSERVED INTEGRAL MEMBRANE PROTEIN
Rv2746c	pgsA3	1	PROBABLE PGP SYNTHASE PGSA3 (CDP-DIACYLGLYCEROL--GLYCEROL-3-PHOSPHATE 3- PHOSPHATIDYLTRANSFERASE) (PHOSPHATIDYLGLYCEROPHOSPHATE SYNTHASE)
Rv2942	mmpL7	3	CONSERVED TRANSMEMBRANE TRANSPORT PROTEIN MMPL7
Rv0534c	menA	7	1,4-DIHYDROXY-2-NAPHTHOATE OCTAPRENYLTRANSFERASE MENA (DHNA-OCTAPRENYLTRANSFERASE)
Rv2693c	Rv2693c	3	PROBABLE CONSERVED INTEGRAL MEMBRANE ALANINE AND LEUCINE RICH PROTEIN
Rv0585c	Rv0585c	3	PROBABLE CONSERVED INTEGRAL MEMBRANE PROTEIN
Rv2044c	Rv2044c	10	CONSERVED HYPOTHETICAL PROTEIN
Rv1272c	Rv1272c	3	PROBABLE DRUGS-TRANSPORT TRANSMEMBRANE ATP-BINDING PROTEIN ABC TRANSPORTER
Rv2601	speE	7	PROBABLE SPERMIDINE SYNTHASE SPEE (PUTRESCINE AMINOPROPYLTRANSFERASE) (AMINOPROPYLTRANSFERASE) (SPDSY)
Rv0011c	Rv0011c	3	PROBABLE CONSERVED TRANSMEMBRANE PROTEIN
Rv1783	Rv1783	3	PROBABLE CONSERVED MEMBRANE PROTEIN
Rv1028c	kdpD	9	PROBABLE SENSOR PROTEIN KDPD
Rv2169c	Rv2169c	3	PROBABLE CONSERVED TRANSMEMBRANE PROTEIN
Rv1640c	lysX	2	Possible lysyl-tRNA synthetase 2 lysX
Rv0261c	narK3	3	PROBABLE INTEGRAL MEMBRANE NITRITE EXTRUSION PROTEIN NARK3 (NITRITE FACILITATOR)
Rv0191	Rv0191	3	PROBABLE CONSERVED INTEGRAL MEMBRANE PROTEIN
Rv3882c	Rv3882c	3	POSSIBLE CONSERVED MEMBRANE PROTEIN
Rv1607	chaA	3	Probable ionic transporter integral membrane protein chaA
Rv2508c	Rv2508c	3	PROBABLE CONSERVED INTEGRAL MEMBRANE LEUCINE AND ALANINE RICH PROTEIN
Rv1795	Rv1795	3	CONSERVED HYPOTHETICAL MEMBRANE PROTEIN
Rv3737	Rv3737	3	PROBABLE CONSERVED TRANSMEMBRANE PROTEIN
Rv3253c	Rv3253c	3	POSSIBLE CATIONIC AMINO ACID TRANSPORT INTEGRAL MEMBRANE PROTEIN
Rv3252c	alkB	1	PROBABLE TRANSMEMBRANE ALKANE 1-MONOOXYGENASE ALKB (ALKANE 1-HYDROXYLASE) (LAURIC ACID OMEGA-HYDROXYLASE) (OMEGA-HYDROXYLASE) (FATTY ACID OMEGA-HYDROXYLASE) (ALKANE HYDROXYLASE-RUBREDOXIN)
Rv3851	Rv3851	3	POSSIBLE MEMBRANE PROTEIN
Rv3610c	ftsH	3	MEMBRANE-BOUND PROTEASE FTSH (CELL DIVISION PROTEIN)
Rv2051c	ppm1	3	Polyprenol-monophosphomannose synthase Ppm1
Rv3238c	Rv3238c	3	PROBABLE CONSERVED INTEGRAL MEMBRANE PROTEIN
Rv0202c	mmpL11	3	PROBABLE CONSERVED TRANSMEMBRANE TRANSPORT PROTEIN MMPL11
Rv1565c	Rv1565c	3	CONSERVED HYPOTHETICAL MEMBRANE PROTEIN
Rv2113	Rv2113	3	Probable integral membrane protein
Rv0969	ctpV	3	PROBABLE METAL CATION TRANSPORTER P-TYPE ATPASE CTPV
Rv2721c	Rv2721c	3	POSSIBLE CONSERVED TRANSMEMBRANE ALANINE AND GLYCINE RICH PROTEIN
Rv3894c	Rv3894c	3	POSSIBLE CONSERVED MEMBRANE PROTEIN
Rv1902c	nanT	3	PROBABLE SIALIC ACID-TRANSPORT INTEGRAL MEMBRANE PROTEIN NANT
Rv1078	pra	10	Probable Proline-rich antigen homolog pra
Rv0996	Rv0996	3	PROBABLE CONSERVED TRANSMEMBRANE PROTEIN
Rv2127	ansP1	3	Probable L-asparagine permease ansP1
Rv3448	Rv3448	3	PROBABLE CONSERVED INTEGRAL MEMBRANE PROTEIN
Rv0517	Rv0517	7	POSSIBLE MEMBRANE ACYLTRANSFERASE
Rv1672c	Rv1672c	3	PROBABLE CONSERVED INTEGRAL MEMBRANE TRANSPORT PROTEIN
Rv1997	ctpF	3	PROBABLE METAL CATION TRANSPORTER P-TYPE ATPASE A CTPF
Rv1500	Rv1500	7	PROBABLE GLYCOSYLTRANSFERASE
Rv3887c	Rv3887c	3	PROBABLE CONSERVED TRANSMEMBRANE PROTEIN
Rv1135A	Rv1135A	1	POSSIBLE ACETYL-CoA ACETYLTRANSFERASE (ACETOACETYL-CoA THIOLASE)
Rv2160A	Rv2160A	9	CONSERVED HYPOTHETICAL PROTEIN

## Sheet: Systems-passed (A)
Rv ID	Gene Name	Functional Class	TubercuList Annotation
Rv3608c	folP1	7	DIHYDROPTEROATE SYNTHASE 1 FOLP (DHPS 1) (DIHYDROPTEROATE PYROPHOSPHORYLASE 1) (DIHYDROPTEROATE DIPHOSPHORYLASE 1)
Rv3913	trxB2	7	PROBABLE THIOREDOXIN REDUCTASE TRXB2 (TRXR) (TR)
Rv1293	lysA	7	PROBABLE DIAMINOPIMELATE DECARBOXYLASE LYSA (DAP DECARBOXYLASE)
Rv3423c	alr	7	ALANINE RACEMASE ALR
Rv1296	thrB	7	PROBABLE HOMOSERINE KINASE THRB
Rv3051c	nrdE	2	RIBONUCLEOSIDE-DIPHOSPHATE REDUCTASE (ALPHA CHAIN) NRDE (RIBONUCLEOTIDE REDUCTASE SMALL SUBUNIT) (R1F PROTEIN)
Rv2192c	trpD	7	Probable anthranilate phosphoribosyltransferase TrpD
Rv0118c	oxcA	7	PROBABLE OXALYL-CoA DECARBOXYLASE OXCA
Rv1843c	guaB1	7	PROBABLE INOSINE-5'-MONOPHOSPHATE DEHYDROGENASE GUAB1(IMP DEHYDROGENASE) (IMPDH) (IMPD)
Rv3411c	guaB2	7	PROBABLE INOSINE-5'-MONOPHOSPHATE DEHYDROGENASE GUAB2 (IMP DEHYDROGENASE) (INOSINIC ACID DEHYDROGENASE) (INOSINATE DEHYDROGENASE) (IMP OXIDOREDUCTASE) (INOSINE-5'-MONOPHOSPHATE OXIDOREDUCTASE) (IMPDH) (IMPD)
Rv2448c	valS	2	PROBABLE VALYL-tRNA SYNTHASE PROTEIN VALS (VALYL-tRNA SYNTHETASE) (VALINE--tRNA LIGASE) (VALINE TRANSLASE)
Rv3336c	trpS	2	PROBABLE TRYPTOPHANYL-TRNA SYNTHETASE TRPS (TRYPTOPHAN--TRNA LIGASE) (TRPRS) (TRYPTOPHAN TRANSLASE)
Rv0224c	Rv0224c	7	POSSIBLE METHYLTRANSFERASE (METHYLASE)
Rv1292	argS	2	PROBABLE ARGINYL-TRNA SYNTHETASE ARGS (ARGRS) (Arginine--tRNA ligase)
Rv0041	leuS	2	PROBABLE LEUCYL-tRNA SYNTHETASE LEUS (LEUCINE--tRNA LIGASE) (LEURS)
Rv1603	hisA	7	PROBABLE PHOSPHORIBOSYLFORMIMINO-5-AMINOIMIDAZOLE CARBOXAMIDE RIBOTIDE ISOMERASE HISA
Rv2764c	thyA	7	PROBABLE THYMIDYLATE SYNTHASE THYA (TS) (TSASE)
Rv2109c	prcA	7	proteasome (alpha subunit) PrcA
Rv1862	adhA	7	Probable alcohol dehydrogenase adhA
Rv1007c	metS	2	PROBABLE METHIONYL-TRNA SYNTHETASE METS (MetRS) (Methionine--tRNA ligase)
Rv3248c	sahH	7	PROBABLE ADENOSYLHOMOCYSTEINASE SAHH (S-ADENOSYL-L-HOMOCYSTEINE HYDROLASE) (ADOHCYASE)
Rv2870c	dxr	7	PROBABLE 1-DEOXY-D-XYLULOSE 5-PHOSPHATE REDUCTOISOMERASE DXR (DXP REDUCTOISOMERASE) (1-DEOXYXYLULOSE-5-PHOSPHATE REDUCTOISOMERASE)
Rv2122c	hisE	7	Probable phosphoribosyl-AMP pyrophosphatase HisE
Rv1536	ileS	2	isoleucyl-tRNA synthetase ileS
Rv2763c	dfrA	7	DIHYDROFOLATE REDUCTASE DFRA (DHFR) (TETRAHYDROFOLATE DEHYDROGENASE)
Rv3581c	ispF	7	PROBABLE 2C-METHYL-D-ERYTHRITOL 2,4-CYCLODIPHOSPHATE SYNTHASE ISPF (MECPS)
Rv1017c	prsA	7	PROBABLE RIBOSE-PHOSPHATE PYROPHOSPHOKINASE PRSA (Phosphoribosyl pyrophosphate synthetase) (PRPP synthetase)
Rv0808	purF	7	AMIDOPHOSPHORIBOSYLTRANSFERASE PURF (GLUTAMINE PHOSPHORIBOSYLPYROPHOSPHATE AMIDOTRANSFERASE) (ATASE) (GPATASE)
Rv3907c	pcnA	2	PROBABLE POLY(A) POLYMERASE PCNA (POLYNUCLEOTIDE ADENYLYLTRANSFERASE) (NTP POLYMERASE) (RNA ADENYLATING ENZYME) (POLY(A) POLYMERASE)
Rv1850	ureC	7	Urease alpha subunit ureC (Urea amidohydrolase)
Rv1385	pyrF	7	PROBABLE OROTIDINE 5'-PHOSPHATE DECARBOXYLASE PYRF (OMP decarboxylase) (OMPdecase)
Rv0112	gca	3	POSSIBLE GDP-MANNOSE 4,6-DEHYDRATASE GCA (GDP-D-MANNOSE DEHYDRATASE)
Rv2155c	murD	3	Probable UDP-N-acetylmuramoylalanine-D-glutamate ligase MurD
Rv1689	tyrS	2	Probable Tyrosyl-tRNA synthase tyrS (TYRRS)
Rv2110c	prcB	7	proteasome (beta subunit) PrcB
Rv3915	Rv3915	7	PROBABLE HYDROLASE
Rv3646c	topA	2	DNA TOPOISOMERASE I TOPA (OMEGA-PROTEIN) (RELAXING ENZYME) (UNTWISTING ENZYME) (SWIVELASE) (TYPE I DNA TOPOISOMERASE) (NICKING-CLOSING ENZYME) (TOPO I)
Rv3132c	devS	9	TWO COMPONENT SENSOR HISTIDINE KINASE DEVS
Rv1662	pks8	1	Probable polyketide synthase pks8
Rv1652	argC	7	PROBABLE N-ACETL-GAMMA-GLUTAMYL-PHOSHATE REDUCTASE ARGC
Rv1654	argB	7	Probable Acetylglutamate kinase argB
Rv1661	pks7	1	Probable polyketide synthase pks7
Rv2726c	dapF	7	PROBABLE DIAMINOPIMELATE EPIMERASE DAPF (DAP EPIMERASE)
Rv3559c	Rv3559c	7	PROBABLE OXIDOREDUCTASE
Rv2444c	rne	2	POSSIBLE RIBONUCLEASE E RNE
Rv0636	Rv0636	7	SINGLE HOTDOG HYDRATASE, HOMODIMER
Rv1328	glgP	7	PROBABLE GLYCOGEN PHOSPHORYLASE GLGP
Rv2535c	pepQ	7	PROBABLE CYTOPLASMIC PEPTIDASE PEPQ
Rv3048c	nrdF2	2	RIBONUCLEOSIDE-DIPHOSPHATE REDUCTASE (BETA CHAIN) NRDF2 (RIBONUCLEOTIDE REDUCTASE SMALL SUBUNIT) (R2F PROTEIN)
Rv1326c	glgB	7	PROBABLE 1,4-ALPHA-GLUCAN BRANCHING ENZYME GLGB (GLYCOGEN BRANCHING ENZYME)
Rv3634c	galE1	7	UDP-GLUCOSE 4-EPIMERASE GALE1 (GALACTOWALDENASE) (UDP-GALACTOSE 4-EPIMERASE) (URIDINE DIPHOSPHATE GALACTOSE 4-EPIMERASE) (URIDINE DIPHOSPHO-GALACTOSE 4-EPIMERASE)
Rv2537c	aroD	7	3-DEHYDROQUINATE DEHYDRATASE AROD (AROQ) (3-DEHYDROQUINASE) (TYPE II DHQASE)
Rv2152c	murC	3	Probable UDP-N-acetylmuramate-alanine ligase MurC
Rv3465	rmlC	7	dTDP-4-DEHYDRORHAMNOSE 3,5-EPIMERASE RMLC (dTDP-4-KETO-6-DEOXYGLUCOSE 3,5-EPIMERASE) (dTDP-L-RHAMNOSE SYNTHETASE) (THYMIDINE DIPHOSPHO-4-KETO-RHAMNOSE 3,5-EPIMERASE)
Rv3332	nagA	3	PROBABLE N-ACETYLGLUCOSAMINE-6-PHOSPHATE DEACETYLASE NAGA (GLCNAC 6-P DEACETYLASE)
Rv2977c	thiL	7	PROBABLE THIAMINE-MONOPHOSPHATE KINASE THIL (THIAMINE-PHOSPHATE KINASE)
Rv3245c	mtrB	9	TWO COMPONENT SENSORY TRANSDUCTION HISTIDINE KINASE MTRB
Rv2855	mtr	7	NADPH-DEPENDENT MYCOTHIOL REDUCTASE MTR
Rv1436	gap	7	PROBABLE GLYCERALDEHYDE 3-PHOSPHATE DEHYDROGENASE GAP (GAPDH)
Rv0792c	Rv0792c	9	PROBABLE TRANSCRIPTIONAL REGULATORY PROTEIN (PROBABLY GNTR-FAMILY)
Rv3721c	dnaZX	2	DNA POLYMERASE III (SUBUNIT GAMMA/TAU) DNAZ/X
Rv3607c	folB	7	PROBABLE DIHYDRONEOPTERIN ALDOLASE FOLB (DHNA)
Rv1285	cysD	7	PROBABLE SULFATE ADENYLYLTRANSFERASE SUBUNIT 2 CYSD
Rv2786c	ribF	7	PROBABLE BIFUNCTIONAL FAD SYNTHETASE/RIBOFLAVIN BIOSYNTHESIS PROTEIN RIBF: RIBOFLAVIN KINASE (FLAVOKINASE) + FMN ADENYLYLTRANSFERASE (FAD PYROPHOSPHORYLASE) (FAD SYNTHETASE)(FAD DIPHOSPHORYLASE) (FLAVIN ADENINE DINUCLEOTIDE SYNTHETASE)
Rv0005	gyrB	2	DNA GYRASE (SUBUNIT B) GYRB (DNA TOPOISOMERASE (ATP-HYDROLYSING)) (DNA TOPOISOMERASE II) (TYPE II DNA TOPOISOMERASE)
Rv0780	purC	7	PHOSPHORIBOSYLAMINOIMIDAZOLE- SUCCINOCARBOXAMIDE SYNTHASE PURC (SAICAR SYNTHETASE)
Rv2157c	murF	3	ProbableUDP-N-acetylmuramoylalanyl-D-glutamyl-2,6-diaminopimelate-D-alanyl-D-alanyl ligase MurF
Rv3343c	PPE54	6	PPE FAMILY PROTEIN
Rv1714	Rv1714	7	Probable oxidoreductase
Rv2178c	aroG	7	Probable 3-deoxy-D-arabino-heptulosonate 7-phosphate synthase AroG (DAHP synthetase, phenylalanine-repressible)
Rv1350	fabG2	1	PROBABLE 3-OXOACYL-[ACYL-CARRIER PROTEIN] REDUCTASE FABG2 (3-KETOACYL-ACYL CARRIER PROTEIN REDUCTASE)
Rv2251	Rv2251	7	POSSIBLE FLAVOPROTEIN
Rv2343c	dnaG	2	PROBABLE DNA PRIMASE DNAG
Rv2121c	hisG	7	Probable ATP phosphoribosyltransferase HisG
Rv2202c	adoK	7	ADENOSINE KINASE
Rv1294	thrA	7	PROBABLE HOMOSERINE DEHYDROGENASE THRA
Rv3858c	gltD	7	PROBABLE NADH-DEPENDENT GLUTAMATE SYNTHASE (SMALL SUBUNIT) GLTD (L-GLUTAMATE SYNTHASE) (L-GLUTAMATE SYNTHETASE) (NADH-GLUTAMATE SYNTHASE) (GLUTAMATE SYNTHASE (NADH)) (GLTS BETA CHAIN) (NADPH-GOGAT)
Rv1653	argJ	7	Probable Glutamate n-acetyltransferase argJ
Rv2436	rbsK	7	RIBOKINASE RBSK
Rv2971	Rv2971	7	PROBABLE OXIDOREDUCTASE
Rv0884c	serC	7	POSSIBLE PHOSPHOSERINE AMINOTRANSFERASE SERC (PSAT)
Rv0382c	pyrE	7	PROBABLE OROTATE PHOSPHORIBOSYLTRANSFERASE PYRE (OPRT) (OPRTASE)
Rv2697c	dut	7	PROBABLE DEOXYURIDINE 5'-TRIPHOSPHATE NUCLEOTIDOHYDROLASE DUT (DUTPASE) (DUTP PYROPHOSPHATASE) (DEOXYURIDINE 5'-TRIPHOSPHATASE) (DUTP DIPHOSPHATASE) (DEOXYURIDINE-TRIPHOSPHATASE)
Rv0675	echA5	1	PROBABLE ENOYL-CoA HYDRATASE ECHA5 (ENOYL HYDRASE) (UNSATURATED ACYL-CoA HYDRATASE) (CROTONASE)
Rv2268c	cyp128	7	PROBABLE CYTOCHROME P450 128 CYP128
Rv2045c	lipT	7	Probable carboxylesterase LipT
Rv1485	hemZ	7	FERROCHELATASE HEMZ (PROTOHEME FERRO-LYASE) (HEME SYNTHETASE)
Rv2540c	aroF	7	PROBABLE CHORISMATE SYNTHASE AROF (5-ENOLPYRUVYLSHIKIMATE-3-PHOSPHATE PHOSPHOLYASE)
Rv1284	canA	7	BETA-CARBONIC ANHYDRASE
Rv1416	ribH	7	PROBABLE RIBOFLAVIN SYNTHASE BETA CHAIN RIBH (6,7-dimethyl-8-ribityllumazine synthase) (DMRL synthase) (Lumazine synthase)
Rv1315	murA	3	PROBABLE UDP-N-ACETYLGLUCOSAMINE 1-CARBOXYVINYLTRANSFERASE MURA
Rv3264c	manB	3	D-ALPHA-D-MANNOSE-1-PHOSPHATE GUANYLYLTRANSFERASE MANB (D-ALPHA-D-HEPTOSE-1-PHOSPHATE GUANYLYLTRANSFERASE)
Rv0956	purN	7	PROBABLE 5'-PHOSPHORIBOSYLGLYCINAMIDE FORMYLTRANSFERASE PURN (GART) (GAR TRANSFORMYLASE) (5'-PHOSPHORIBOSYLGLYCINAMIDE TRANSFORMYLASE)
Rv2584c	apt	7	ADENINE PHOSPHORIBOSYLTRANSFERASE APT (APRT) (AMP DIPHOSPHORYLASE) (AMP PYROPHOSPHORYLASE) (TRANSPHOSPHORIBOSIDASE)
Rv1611	trpC	7	Probable indole-3-glycerol phosphate synthase trpC
Rv1547	dnaE1	2	PROBABLE DNA POLYMERASE III (ALPHA CHAIN) DNAE1 (DNA NUCLEOTIDYLTRANSFERASE)
Rv2580c	hisS	2	PROBABLE HISTIDYL-TRNA SYNTHETASE HISS (HISTIDINE--TRNA LIGASE) (HISRS) (HISTIDINE--TRANSLASE)
Rv0558	menH	7	PROBABLE UBIQUINONE/MENAQUINONE BIOSYNTHESIS METHYLTRANSFERASE MENH (2-heptaprenyl-1,4-naphthoquinone methyltransferase)
Rv1202	dapE	7	PROBABLE SUCCINYL-DIAMINOPIMELATE DESUCCINYLASE DAPE
Rv3834c	serS	2	SERYL-TRNA SYNTHETASE SERS (SERINE--TRNA LIGASE) (SERRS) (SERINE TRANSLASE)
Rv1264	Rv1264	7	ADENYLYL CYCLASE (ATP PYROPHOSPHATE-LYASE) (ADENYLATE CYCLASE)
Rv0046c	ino1	7	MYO-INOSITOL-1-PHOSPHATE SYNTHASE INO1 (Inositol 1-phosphate synthetase) (D-glucose 6-phosphate cycloaldolase) (Glucose 6-phosphate cyclase) (Glucocycloaldolase)
Rv3341	metA	7	PROBABLE HOMOSERINE O-ACETYLTRANSFERASE META (HOMOSERINE O-TRANS-ACETYLASE) (HOMOSERINE TRANSACETYLASE) (HTA)
Rv1599	hisD	7	Probable histidinol dehydrogenase HisD (HDH)
Rv2623	TB31.7	10	CONSERVED HYPOTHETICAL PROTEIN TB31.7
Rv2050	Rv2050	10	CONSERVED HYPOTHETICAL PROTEIN
Rv0535	pnp	7	PROBABLE 5'-METHYLTHIOADENOSINE PHOSPHORYLASE PNP (MTA PHOSPHORYLASE)
Rv1601	hisB	7	Probable imidazole glycerol-phosphate dehydratase hisB
Rv0334	rmlA	7	ALPHA-D-GLUCOSE-1-PHOSPHATE THYMIDYLYLTRANSFERASE RMLA (DTDP-GLUCOSE SYNTHASE) (DTDP-GLUCOSE PYROPHOSPHORYLASE)
Rv3809c	glf	3	UDP-GALACTOPYRANOSE MUTASE GLF (UDP-GALP MUTASE) (NAD+-FLAVIN ADENINE DINUCLEOTIDE-REQUIRING ENZYME)
Rv2710	sigB	2	RNA POLYMERASE SIGMA FACTOR SIGB
Rv2247	accD6	1	ACETYL/PROPIONYL-CoA CARBOXYLASE (BETA SUBUNIT) ACCD6
Rv1092c	coaA	7	Probable pantothenate kinase coaA (Pantothenic acid kinase)
Rv2538c	aroB	7	3-DEHYDROQUINATE SYNTHASE AROB
Rv0772	purD	7	PROBABLE PHOSPHORIBOSYLAMINE--GLYCINE LIGASE PURD (GARS) (GLYCINAMIDE RIBONUCLEOTIDE SYNTHETASE) (PHOSPHORIBOSYLGLYCINAMIDE SYNTHETASE) (5'-PHOSPHORIBOSYLGLYCINAMIDE SYNTHETASE)
Rv2539c	aroK	7	SHIKIMATE KINASE AROK (SK)
Rv1475c	acn	7	PROBABLE IRON-REGULATED ACONITATE HYDRATASE ACN (Citrate hydro-lyase) (Aconitase)
Rv0189c	ilvD	7	PROBABLE DIHYDROXY-ACID DEHYDRATASE ILVD (DAD)
Rv2139	pyrD	7	Probable dihydroorotate dehydrogenase PyrD
Rv2158c	murE	3	ProbableUDP-N-acetylmuramoylalanyl-D-glutamate-2,6-diaminopimelate ligase MurE
Rv3710	leuA	7	2-ISOPROPYLMALATE SYNTHASE LEUA (ALPHA-ISOPROPYLMALATE SYNTHASE) (ALPHA-IPM SYNTHETASE)
Rv3802c	Rv3802c	3	PROBABLE CONSERVED MEMBRANE PROTEIN
Rv1223	htrA	7	PROBABLE SERINE PROTEASE HTRA (DEGP PROTEIN)
Rv2555c	alaS	2	PROBABLE ALANYL-TRNA SYNTHETASE ALAS (ALANINE--TRNA LIGASE) (ALANINE TRANSLASE) (ALARS)
Rv3799c	accD4	1	PROBABLE PROPIONYL-CoA CARBOXYLASE BETA CHAIN 4 ACCD4 (PCCASE) (PROPANOYL-COA:CARBON DIOXIDE LIGASE)
Rv0904c	accD3	1	PUTATIVE ACETYL-COENZYME A CARBOXYLASE CARBOXYL TRANSFERASE (SUBUNIT BETA) ACCD3 (ACCASE BETA CHAIN)
Rv2992c	gltS	2	PROBABLE GLUTAMYL-TRNA SYNTHETASE GLTS (GLUTAMATE--TRNA LIGASE) (GLUTAMYL-TRNA SYNTHASE) (GLURS)
Rv1187	rocA	7	PROBABLE PYRROLINE-5-CARBOXYLATE DEHYDROGENASE ROCA
Rv1606	hisI	7	Probable phosphoribosyl-AMP 1,6 cyclohydrolase hisI
Rv2357c	glyS	2	PROBABLE GLYCYL-tRNA SYNTHETASE GLYS (GLYCINE--tRNA LIGASE) (GLYRS)
Rv2421c	nadD	7	PROBABLE NICOTINATE-NUCLEOTIDE ADENYLYLTRANSFERASE NADD (DEAMIDO-NAD(+) PYROPHOSPHORYLASE) (DEAMIDO-NAD(+) DIPHOSPHORYLASE) (NICOTINATE MONONUCLEOTIDE ADENYLYLTRANSFERASE) (NAMN ADENYLYLTRANSFERASE)
Rv1647	Rv1647	10	CONSERVED HYPOTHETICAL PROTEIN
Rv0414c	thiE	7	PROBABLE THIAMINE-PHOSPHATE PYROPHOSPHORYLASE THIE (TMP PYROPHOSPHORYLASE) (TMP-PPASE) (THIAMINE-PHOSPHATE SYNTHASE)
Rv3602c	panC	7	PROBABLE PANTOATE--BETA-ALANINE LIGASE PANC (PANTOTHENATE SYNTHETASE) (PANTOATE ACTIVATING ENZYME)
Rv0462	lpd	7	DIHYDROLIPOAMIDE DEHYDROGENASE LPD (LIPOAMIDE REDUCTASE (NADH)) (LIPOYL DEHYDROGENASE) (DIHYDROLIPOYL DEHYDROGENASE) (DIAPHORASE)
Rv1014c	pth	7	PROBABLE PEPTIDYL-TRNA HYDROLASE PTH
Rv3396c	guaA	7	PROBABLE GMP SYNTHASE [GLUTAMINE-HYDROLYZING] GUAA (GLUTAMINE AMIDOTRANSFERASE) (GMP SYNTHETASE)
Rv0223c	Rv0223c	7	PROBABLE ALDEHYDE DEHYDROGENASE
Rv0600c	Rv0600c	9	PROBABLE TWO COMPONENT SENSOR KINASE [SECOND PART]
Rv3001c	ilvC	7	PROBABLE KETOL-ACID REDUCTOISOMERASE ILVC (Acetohydroxy-acid isomeroreductase) (Alpha-keto-beta-hydroxylacil reductoisomerase)
Rv2391	nirA	7	PROBABLE FERREDOXIN-DEPENDENT NITRITE REDUCTASE NIRA
Rv2504c	scoA	1	PROBABLE SUCCINYL-COA:3-KETOACID-COENZYME A TRANSFERASE (ALPHA SUBUNIT) SCOA (3-OXO ACID:CoA TRANSFERASE) (OXCT A) (SUCCINYL-COA:3-OXOACID-COENZYME A TRANSFERASE)
Rv2153c	murG	3	ProbableUPD-N-acetylglucosamine-N-acetylmuramyl-(pentapeptide)pyrophosphoryl-undecaprenol-N-acetylglucosamine transferase MurG
Rv1594	nadA	7	Probable quinolinate synthetase nadA
Rv3709c	ask	7	ASPARTOKINASE ASK (ASPARTATE KINASE) [CONTAINS: ASPARTOKINASE ALPHA SUBUNIT (ASK-ALPHA); AND ASPARTOKINASE BETA SUBUNIT (ASK-BETA)]
Rv2828c	Rv2828c	10	CONSERVED HYPOTHETICAL PROTEIN
Rv1381	pyrC	7	PROBABLE DIHYDROOROTASE PYRC (DHOase)
Rv2400c	subI	3	PROBABLE SULFATE-BINDING LIPOPROTEIN SUBI
Rv2995c	leuB	7	PROBABLE 3-ISOPROPYLMALATE DEHYDROGENASE LEUB (BETA-IPM DEHYDROGENASE) (IMDH) (3-IPM-DH)
Rv3791	Rv3791	7	PROBABLE SHORT-CHAIN TYPE DEHYDROGENASE/REDUCTASE
Rv2179c	Rv2179c	10	CONSERVED HYPOTHETICAL PROTEIN
Rv3490	otsA	0	PROBABLE ALPHA, ALPHA-TREHALOSE-PHOSPHATE SYNTHASE [UDP-FORMING] OTSA (TREHALOSE-6-PHOSPHATE SYNTHASE) (UDP-GLUCOSE-GLUCOSEPHOSPHATE GLUCOSYLTRANSFERASE) (TREHALOSEPHOSPHATE-UDP GLUCOSYLTRANSFERASE) (TREHALOSE-6-PHOSPHATE SYNTHETASE) (TREHALOSE-PHOSPHATE SYNTHASE) (TREHALOSE-PHOSPHATE SYNTHETASE) (TRANSGLUCOSYLASE) (TREHALOSEPHOSPHATE-UDP GLUCOSYL TRANSFERASE)
Rv1182	papA3	1	PROBABLE CONSERVED POLYKETIDE SYNTHASE ASSOCIATED PROTEIN PAPA3
Rv2392	cysH	7	PROBABLE 3'-PHOSPHOADENOSINE 5'-PHOSPHOSULFATE REDUCTASE CYSH (PAPS REDUCTASE, THIOREDOXIN DEP.) (PADOPS REDUCTASE) (3'- PHOSPHOADENYLYLSULFATE REDUCTASE) (PAPS SULFOTRANSFERASE)
Rv1094	desA2	1	POSSIBLE ACYL-[ACYL-CARRIER PROTEIN] DESATURASE DESA2 (ACYL-[ACP] DESATURASE) (STEAROYL-ACP DESATURASE)
Rv2386c	mbtI	1	PUTATIVE ISOCHORISMATE SYNTHASE MBTI
Rv1462	Rv1462	10	CONSERVED HYPOTHETICAL PROTEIN
Rv3923c	rnpA	2	RIBONUCLEASE P PROTEIN COMPONENT RNPA (RNaseP PROTEIN) (RNase P PROTEIN) (PROTEIN C5)
Rv2225	panB	7	Probable 3-methyl-2-oxobutanoate hydroxymethyltransferase PanB
Rv0416	thiS	7	POSSIBLE PROTEIN THIS
Rv0927c	Rv0927c	7	PROBABLE SHORT-CHAIN TYPE DEHYDROGENASE/REDUCTASE
Rv2217	lipB	7	Probable lipoate biosynthesis protein B LipB
Rv1347c	Rv1347c	10	GCN5-RELATED N-ACETYLTRANSFERASE
Rv3538	Rv3538	7	PROBABLE DEHYDROGENASE
Rv1026	Rv1026	0	CONSERVED HYPOTHETICAL PROTEIN
Rv1181	pks4	1	PROBABLE POLYKETIDE BETA-KETOACYL SYNTHASE PKS4
Rv2926c	Rv2926c	10	CONSERVED HYPOTHETICAL PROTEIN
Rv0524	hemL	7	PROBABLE GLUTAMATE-1-SEMIALDEHYDE 2,1-AMINOMUTASE HEML (GSA) (GLUTAMATE-1-SEMIALDEHYDE AMINOTRANSFERASE) (GSA-AT)
Rv1856c	Rv1856c	7	POSSIBLE OXIDOREDUCTASE
Rv2438c	nadE	7	GLUTAMINE-DEPENDENT NAD(+) SYNTHETASE NADE (NAD(+) SYNTHASE [GLUTAMINE-HYDROLYSING])
Rv2111c	Rv2111c	10	CONSERVED HYPOTHETICAL PROTEIN
Rv3227	aroA	7	3-PHOSPHOSHIKIMATE 1-CARBOXYVINYLTRANSFERASE AROA (5-ENOLPYRUVYLSHIKIMATE-3-PHOSPHATE SYNTHASE) (EPSP SYNTHASE) (EPSPS)
Rv2516c	Rv2516c	16	HYPOTHETICAL PROTEIN
Rv2906c	trmD	2	PROBABLE TRNA (GUANINE-N1)-METHYLTRANSFERASE TRMD (M1G-METHYLTRANSFERASE) (TRNA [GM37] METHYLTRANSFERASE)
Rv3131	Rv3131	10	CONSERVED HYPOTHETICAL PROTEIN
Rv3518c	cyp142	7	PROBABLE CYTOCHROME P450 MONOOXYGENASE 142 CYP142
Rv1169c	PE11	6	PE FAMILY PROTEIN
Rv2182c	Rv2182c	10	1-acylglycerol-3-phosphate O-acyltransferase
Rv2753c	dapA	7	PROBABLE DIHYDRODIPICOLINATE SYNTHASE DAPA (DHDPS) (DIHYDRODIPICOLINATE SYNTHETASE)
Rv3917c	parB	3	PROBABLE CHROMOSOME PARTITIONING PROTEIN PARB
Rv0736	Rv0736	3	PROBABLE CONSERVED MEMBRANE PROTEIN
Rv0542c	menE	7	POSSIBLE O-SUCCINYLBENZOIC ACID--CoA LIGASE MENE (OSB-CoA SYNTHETASE) (O-SUCCINYLBENZOATE-CoA SYNTHASE)
Rv0946c	pgi	7	PROBABLE GLUCOSE-6-PHOSPHATE ISOMERASE PGI (GPI) (PHOSPHOGLUCOSE ISOMERASE) (PHOSPHOHEXOSE ISOMERASE) (PHI)
Rv0875c	Rv0875c	3	POSSIBLE CONSERVED EXPORTED PROTEIN
Rv1655	argD	7	Probable Acetylornithine aminotransferase argD
Rv3708c	asd	7	ASPARTATE-SEMIALDEHYDE DEHYDROGENASE ASD (ASA DEHYDROGENASE) (ASADH) (ASPARTIC SEMIALDEHYDE DEHYDROGENASE) (L-ASPARTATE-BETA-SEMIALDEHYDE DEHYDROGENASE)
Rv1295	thrC	7	PROBABLE THREONINE SYNTHASE THRC
Rv3410c	guaB3	7	PROBABLE INOSINE-5'-MONOPHOSPHATE DEHYDROGENASE GUAB3 (IMP DEHYDROGENASE) (INOSINIC ACID DEHYDROGENASE) (INOSINATE DEHYDROGENASE) (IMP OXIDOREDUCTASE) (INOSINE-5'-MONOPHOSPHATE OXIDOREDUCTASE) (IMPDH) (IMPD)
Rv1659	argH	7	Probable Argininosuccinate lyase argH
Rv0628c	Rv0628c	10	CONSERVED HYPOTHETICAL PROTEIN
Rv1383	carA	7	PROBABLE CARBAMOYL-PHOSPHATE SYNTHASE SMALL CHAIN CARA (Carbamoyl-phosphate synthetase glutamine chain)
Rv0437c	psd	1	POSSIBLE PHOSPHATIDYLSERINE DECARBOXYLASE PSD (PS DECARBOXYLASE)
Rv1025	Rv1025	10	CONSERVED HYPOTHETICAL PROTEIN
Rv0824c	desA1	1	PROBABLE ACYL-[ACYL-CARRIER PROTEIN] DESATURASE DESA1 (ACYL-[ACP] DESATURASE) (STEAROYL-ACP DESATURASE) (PROTEIN DES)
Rv1656	argF	7	Probable Ornithine carbamoyltransferase, anabolic ArgF
Rv2029c	pfkB	7	Probable phosphofructokinase PfkB (PHOSPHOHEXOKINASE)
Rv2465c	rpiB	7	RIBOSE-5-PHOSPHATE ISOMERASE
Rv1465	Rv1465	7	POSSIBLE NITROGEN FIXATION RELATED PROTEIN
Rv3244c	lpqB	3	PROBABLE CONSERVED LIPOPROTEIN LPQB
Rv1177	fdxC	7	PROBABLE FERREDOXIN FDXC
Rv2702	ppgK	7	POLYPHOSPHATE GLUCOKINASE PPGK (POLYPHOSPHATE-GLUCOSE PHOSPHOTRANSFERASE)
Rv2830c	Rv2830c	0	CONSERVED HYPOTHETICAL PROTEIN, ANTITOXIN
Rv2013	Rv2013	5	POSSIBLE TRANSPOSASE
Rv1027c	kdpE	9	PROBABLE TRANSCRIPTIONAL REGULATORY PROTEIN KDPE
Rv1484	inhA	1	NADH-DEPENDENT ENOYL-[ACYL-CARRIER-PROTEIN] REDUCTASE INHA (NADH-DEPENDENT ENOYL-ACP REDUCTASE)
Rv3307	deoD	7	PROBABLE PURINE NUCLEOSIDE PHOSPHORYLASE DEOD (INOSINE PHOSPHORYLASE) (PNP)
Rv2442c	rplU	2	PROBABLE 50S RIBOSOMAL PROTEIN L21 RPLU
Rv2291	sseB	7	Probable thiosulfate sulfurtransferase SseB
Rv1828	Rv1828	10	CONSERVED HYPOTHETICAL PROTEIN
Rv0540	Rv0540	10	CONSERVED HYPOTHETICAL PROTEIN
Rv3593	lpqF	3	PROBABLE CONSERVED LIPOPROTEIN LPQF
Rv2614c	thrS	2	PROBABLE THREONYL-TRNA SYNTHETASE THRS (THREONINE-TRNA SYNTHETASE)(ThrRS) (THREONINE-TRNA LIGASE)
Rv2447c	folC	7	PROBABLE FOLYLPOLYGLUTAMATE SYNTHASE PROTEIN FOLC (FOLYLPOLY-GAMMA-GLUTAMATE SYNTHETASE) (FPGS)
Rv0429c	def	2	PROBABLE POLYPEPTIDE DEFORMYLASE DEF (PDF) (FORMYLMETHIONINE DEFORMYLASE)
Rv0526	Rv0526	7	POSSIBLE THIOREDOXIN PROTEIN (THIOL-DISULFIDE INTERCHANGE PROTEIN)
Rv1631	coaE	7	Probable dephospho-CoA kinase coaE (dephosphocoenzyme A kinase)
Rv2412	rpsT	2	PROBABLE 30S RIBOSOMAL PROTEIN S20 RPST
Rv0620	galK	7	PROBABLE GALACTOKINASE GALK (GALACTOSE KINASE)
Rv1551	plsB1	1	Possible acyltransferase plsB1
Rv1602	hisH	7	Probable amidotransferase hisH
Rv0788	purQ	7	PROBABLE PHOSPHORIBOSYLFORMYLGLYCINAMIDINE SYNTHASE I PURG (FGAM SYNTHASE I)
Rv1201c	Rv1201c	7	PROBABLE TRANSFERASE
Rv0311	Rv0311	16	HYPOTHETICAL PROTEIN
Rv2500c	fadE19	1	POSSIBLE ACYL-CoA DEHYDROGENASE FADE19 (MMGC)
Rv2041c	Rv2041c	3	Probable sugar-binding lipoprotein
Rv0423c	thiC	7	PROBABLE THIAMINE BIOSYNTHESIS PROTEIN THIC
Rv0811c	Rv0811c	10	CONSERVED HYPOTHETICAL PROTEIN
Rv0136	cyp138	7	PROBABLE CYTOCHROME P450 138 CYP138
Rv2841c	nusA	2	PROBABLE N UTILIZATION SUBSTANCE PROTEIN A NUSA
Rv2243	fabD	1	MALONYL CoA-ACYL CARRIER PROTEIN TRANSACYLASE FABD (Malonyl CoA:AcpM acyltransferase) (MCT)
Rv2026c	Rv2026c	10	CONSERVED HYPOTHETICAL PROTEIN
Rv0993	galU	7	PROBABLE UTP--GLUCOSE-1-PHOSPHATE URIDYLYLTRANSFERASE GALU (UDP-GLUCOSE PYROPHOSPHORYLASE) (UDPGP) (ALPHA-D-GLUCOSYL-1-PHOSPHATE URIDYLYLTRANSFERASE) (URIDINE DIPHOSPHOGLUCOSE PYROPHOSPHORYLASE)
Rv2747	argA	10	GCN5-RELATED N-ACETYLTRANSFERASE
Rv3625c	mesJ	3	POSSIBLE CELL CYCLE PROTEIN MESJ
Rv1613	trpA	7	Probable tryptophan synthase, alpha subunit trpA
Rv1388	mihF	2	PUTATIVE INTEGRATION HOST FACTOR MIHF
Rv3782	GlfT1	3	POSSIBLE L-RHAMNOSYLTRANSFERASE
Rv2965c	kdtB	3	PROBABLE PHOSPHOPANTETHEINE ADENYLYLTRANSFERASE KDTB (PANTETHEINE- PHOSPHATE ADENYLYLTRANSFERASE) (PPAT) (DEPHOSPHO-CoA PYROPHOSPHORYLASE)
Rv2981c	ddlA	3	PROBABLE D-ALANINE--D-ALANINE LIGASE DDLA (D-ALANYLALANINE SYNTHETASE) (D-ALA-D-ALA LIGASE)
Rv0894	Rv0894	9	POSSIBLE TRANSCRIPTIONAL REGULATORY PROTEIN (POSSIBLY LUXR-FAMILY)
Rv2299c	htpG	0	PROBABLE CHAPERONE PROTEIN HTPG (HEAT SHOCK PROTEIN) (HSP90 FAMILY PROTEIN) (HIGH TEMPERATURE PROTEIN G)
Rv0674	Rv0674	10	CONSERVED HYPOTHETICAL PROTEIN
Rv2210c	ilvE	7	PROBABLE BRANCHED-CHAIN AMINO ACID TRANSAMINASE ILVE
Rv1658	argG	7	Probable Argininosuccinate synthase argG
Rv1128c	Rv1128c	5	CONSERVED HYPOTHETICAL PROTEIN
Rv1697	Rv1697	10	CONSERVED HYPOTHETICAL PROTEIN
Rv1715	fadB3	1	PROBABLE 3-HYDROXYBUTYRYL-CoA DEHYDROGENASE FADB3 (BETA-HYDROXYBUTYRYL-CoA DEHYDROGENASE) (BHBD)
Rv2700	Rv2700	3	POSSIBLE CONSERVED SECRETED ALANINE RICH PROTEIN
Rv3685c	cyp137	7	PROBABLE CYTOCHROME P450 137 CYP137
Rv1011	ispE	7	Probable 4-diphosphocytidyl-2-C-methyl-D-erythritol kinase ISPE (CMK) (4-(cytidine-5'-diphospho)-2-C-methyl-D-erythritol kinase)
Rv0283	Rv0283	3	POSSIBLE CONSERVED MEMBRANE PROTEIN
Rv2259	mscR	7	S-nitrosomycothiol reductase MscR
Rv0357c	purA	7	PROBABLE ADENYLOSUCCINATE SYNTHETASE PURA (IMP--ASPARTATE LIGASE) (ADSS) (AMPSASE)
Rv1466	Rv1466	10	CONSERVED HYPOTHETICAL PROTEIN
Rv0430	Rv0430	10	CONSERVED HYPOTHETICAL PROTEIN
Rv1708	Rv1708	3	PUTATIVE INITIATION INHIBITOR PROTEIN
Rv0400c	fadE7	1	ACYL-CoA DEHYDROGENASE FADE7
Rv2611c	Rv2611c	1	PROBABLE ACYLTRANSFERASE
Rv1298	rpmE	2	PROBABLE 50S RIBOSOMAL PROTEIN L31 RPME
Rv1406	fmt	2	PROBABLE METHIONYL-TRNA FORMYLTRANSFERASE FMT
Rv1777	cyp144	7	Probable cytochrome p450 144 CYP144
Rv2933	ppsC	1	PHENOLPTHIOCEROL SYNTHESIS TYPE-I POLYKETIDE SYNTHASE PPSC
Rv3436c	glmS	7	PROBABLE GLUCOSAMINE--FRUCTOSE-6-PHOSPHATE AMINOTRANSFERASE [ISOMERIZING] GLMS (HEXOSEPHOSPHATE AMINOTRANSFERASE) (D-FRUCTOSE-6-PHOSPHATE AMIDOTRANSFERASE) (GFAT) (L-GLUTAMINE-D-FRUCTOSE-6-PHOSPHATE AMIDOTRANSFERASE) (GLUCOSAMINE-6-PHOSPHATE SYNTHASE)
Rv1461	Rv1461	10	CONSERVED HYPOTHETICAL PROTEIN
Rv2215	dlaT	7	DlaT, dihydrolipoamide acyltransferase, E2 component of pyruvate dehydrogenase
Rv0417	thiG	7	PROBABLE THIAMIN BIOSYNTHESIS PROTEIN THIG (THIAZOLE BIOSYNTHESIS PROTEIN)
Rv1530	adh	7	Probable alcohol dehydrogenase adh
Rv0335c	PE6	6	PE FAMILY PROTEIN
Rv0553	menC	7	PROBABLE MUCONATE CYCLOISOMERASE MENC (CIS,CIS-MUCONATE LACTONIZING ENZYME) (MLE)
Rv2987c	leuD	7	PROBABLE 3-ISOPROPYLMALATE DEHYDRATASE (SMALL SUBUNIT) LEUD (ISOPROPYLMALATE ISOMERASE) (ALPHA-IPM ISOMERASE) (IPMI)
Rv0220	lipC	7	PROBABLE ESTERASE LIPC
Rv1327c	glgE	7	PROBABLE GLUCANASE GLGE
Rv0291	mycP3	7	PROBABLE MEMBRANE-ANCHORED MYCOSIN MYCP3 (SERINE PROTEASE) (SUBTILISIN-LIKE PROTEASE) (SUBTILASE-LIKE) (MYCOSIN-3)
Rv0347	Rv0347	3	PROBABLE CONSERVED MEMBRANE PROTEIN
Rv1609	trpE	7	Probable anthranilate synthase component I trpE (GLUTAMINE AMIDOTRANSFERASE)
Rv1188	Rv1188	7	PROBABLE PROLINE DEHYDROGENASE
Rv1194c	Rv1194c	10	CONSERVED HYPOTHETICAL PROTEIN
Rv2319c	Rv2319c	16	HYPOTHETICAL PROTEIN
Rv2378c	mbtG	1	LYSINE-N-OXYGENASE MBTG (L-LYSINE 6-MONOOXYGENASE) (LYSINE N6-HYDROXYLASE)
Rv0479c	Rv0479c	3	PROBABLE CONSERVED MEMBRANE PROTEIN
Rv0883c	Rv0883c	10	CONSERVED HYPOTHETICAL PROTEIN
Rv3627c	Rv3627c	10	CONSERVED HYPOTHETICAL PROTEIN
Rv0817c	Rv0817c	3	PROBABLE CONSERVED EXPORTED PROTEIN
Rv2511	orn	7	OLIGORIBONUCLEASE ORN
Rv2813	Rv2813	10	CONSERVED HYPOTHETICAL PROTEIN
Rv1448c	tal	7	PROBABLE TRANSALDOLASE TAL
Rv1712	cmk	7	Probable Cytidylate kinase cmk (CMP kinase) (Cytidine monophosphate kinase) (CK)
Rv3391	acrA1	1	POSSIBLE MULTI-FUNCTIONAL ENZYME WITH ACYL-CoA-REDUCTASE ACTIVITY ACRA1
Rv3722c	Rv3722c	10	CONSERVED HYPOTHETICAL PROTEIN
Rv1476	Rv1476	3	POSSIBLE MEMBRANE PROTEIN
Rv2925c	rnc	2	PROBABLE RIBONUCLEASE III RNC (RNASE III)
Rv1286	cysN	7	PROBABLE BIFUNCTIONAL ENZYME CYSN/CYSC: SULFATE ADENYLTRANSFERASE (SUBUNIT 1) + ADENYLYLSULFATE KINASE
Rv1446c	opcA	7	PUTATIVE OXPP CYCLE PROTEIN OPCA
Rv2534c	efp	2	PROBABLE ELONGATION FACTOR P EFP
Rv2927c	Rv2927c	10	CONSERVED HYPOTHETICAL PROTEIN
Rv0415	thiO	7	POSSIBLE THIAMINE BIOSYNTHESIS OXIDOREDUCTASE THIO
Rv3255c	manA	7	PROBABLE MANNOSE-6-PHOSPHATE ISOMERASE MANA (PHOSPHOMANNOSE ISOMERASE) (PHOSPHOMANNOISOMERASE) (PMI) (PHOSPHOHEXOISOMERASE) (PHOSPHOHEXOMUTASE)
Rv1024	Rv1024	3	POSSIBLE CONSERVED MEMBRANE PROTEIN
Rv0509	hemA	7	PROBABLE GLUTAMYL-TRNA REDUCTASE HEMA (GLUTR)
Rv3427c	Rv3427c	5	POSSIBLE TRANSPOSASE
Rv1480	Rv1480	10	CONSERVED HYPOTHETICAL PROTEIN
Rv2766c	Rv2766c	7	PROBABLE SHORT-CHAIN TYPE DEHYDROGENASE/REDUCTASE
Rv3372	otsB2	0	POSSIBLE TREHALOSE 6-PHOSPHATE PHOSPHATASE OTSB2 (TREHALOSE-PHOSPHATASE) (TPP)
Rv3266c	rmlD	7	dTDP-6-DEOXY-L-LYXO-4-HEXULOSE REDUCTASE RMLD (dTDP-RHAMNOSE MODIFICATION PROTEIN) (dTDP-RHAMNOSE BIOSYNTHESIS PROTEIN) (dTDP-RHAMNOSE SYNTHASE)
Rv0635	Rv0635	10	CONSERVED HYPOTHETICAL PROTEIN
Rv1629	polA	2	PROBABLE DNA POLYMERASE I POLA
Rv3666c	dppA	3	PROBABLE PERIPLASMIC DIPEPTIDE-BINDING LIPOPROTEIN DPPA
Rv2460c	clpP2	7	PROBABLE ATP-DEPENDENT CLP PROTEASE PROTEOLYTIC SUBUNIT 2 CLPP2 (ENDOPEPTIDASE CLP 2)
Rv3582c	ispD	7	PROBABLE 4-DIPHOSPHOCYTIDYL-2C-METHYL-D-ERYTHRITOL SYNTHASE ISPD (MEP CYTIDYLYLTRANSFERASE) (MCT)
Rv1382	Rv1382	3	PROBABLE EXPORT OR MEMBRANE PROTEIN
Rv3859c	gltB	7	PROBABLE FERREDOXIN-DEPENDENT GLUTAMATE SYNTHASE [NADPH] (LARGE SUBUNIT) GLTB (L-GLUTAMATE SYNTHASE) (L-GLUTAMATE SYNTHETASE) (NADH-GLUTAMATE SYNTHASE) (GLUTAMATE SYNTHASE (NADH))(NADPH-GOGAT)
Rv0411c	glnH	3	PROBABLE GLUTAMINE-BINDING LIPOPROTEIN GLNH (GLNBP)
Rv0211	pckA	7	PROBABLE IRON-REGULATED PHOSPHOENOLPYRUVATE CARBOXYKINASE [GTP] PCKA (PHOSPHOENOLPYRUVATE CARBOXYLASE) (PEPCK)(PEP CARBOXYKINASE)
Rv2124c	metH	7	Probable 5-methyltetrahydrofolate--homocystein methyltransferase MetH (Methionine synthase, vitamin-B12 dependent isozyme) (MS)
Rv2754c	thyX	7	PROBABLE THYMIDYLATE SYNTHASE THYX (TS) (TSase)
Rv1981c	nrdF1	2	RIBONUCLEOSIDE-DIPHOSPHATE REDUCTASE (BETA CHAIN) NRDF1 (RIBONUCLEOTIDE REDUCTASE SMALL SUBUNIT) (R2F PROTEIN)
Rv1464	csd	7	PROBABLE CYSTEINE DESULFURASE CSD
Rv1338	murI	3	PROBABLE GLUTAMATE RACEMASE MURI
Rv3564	fadE33	1	PROBABLE ACYL-CoA DEHYDROGENASE FADE33
Rv3113	Rv3113	7	POSSIBLE PHOSPHATASE
Rv1832	gcvB	7	Probable glycine dehydrogenase gcvB (Glycine decarboxylase) (Glycine cleavage system P-protein)
Rv0384c	clpB	0	PROBABLE ENDOPEPTIDASE ATP BINDING PROTEIN (CHAIN B) CLPB (CLPB PROTEIN) (HEAT SHOCK PROTEIN F84.1)
Rv3712	Rv3712	7	POSSIBLE LIGASE
Rv1711	Rv1711	10	CONSERVED HYPOTHETICAL PROTEIN
Rv3356c	folD	7	PROBABLE BIFUNCTIONAL PROTEIN FOLD: METHYLENETETRAHYDROFOLATE DEHYDROGENASE + METHENYLTETRAHYDROFOLATE CYCLOHYDROLASE
Rv2845c	proS	2	PROBABLE PROLYL-TRNA SYNTHETASE PROS (PROLINE--TRNA LIGASE) (PRORS) (GLOBAL RNA SYNTHESIS FACTOR) (PROLINE TRANSLASE)
Rv1641	infC	2	PROBABLE INITIATION FACTOR IF-3 INFC
Rv1390	rpoZ	2	PROBABLE DNA-DIRECTED RNA POLYMERASE (OMEGA CHAIN) RPOZ (TRANSCRIPTASE OMEGA CHAIN) (RNA POLYMERASE OMEGA SUBUNIT)
Rv0363c	fba	7	PROBABLE FRUCTOSE-BISPHOSPHATE ALDOLASE FBA
Rv2188c	Rv2188c	10	CONSERVED HYPOTHETICAL PROTEIN
Rv3303c	lpdA	7	PROBABLE DIHYDROLIPOAMIDE DEHYDROGENASE LPDA (LIPOAMIDE REDUCTASE (NADH)) (LIPOYL DEHYDROGENASE) (DIHYDROLIPOYL DEHYDROGENASE) (DIAPHORASE)
Rv0001	dnaA	2	CHROMOSOMAL REPLICATION INITIATOR PROTEIN DNAA
Rv0557	pimB	1	MANNOSYLTRANSFERASE PIMB
Rv3260c	whiB2	9	PROBABLE TRANSCRIPTIONAL REGULATORY PROTEIN WHIB-LIKE WHIB2
Rv3031	Rv3031	10	CONSERVED HYPOTHETICAL PROTEIN
Rv1175c	fadH	1	PROBABLE NADPH DEPENDENT 2,4-DIENOYL-COA REDUCTASE FADH (2,4-dienoyl coenzyme A reductase) (4-enoyl-CoA reductase)
Rv0803	purL	7	PHOSPHORIBOSYLFORMYLGLYCINAMIDINE SYNTHASE II PURL (FGAM SYNTHASE II)
Rv3808c	glfT	3	BIFUNCTIONAL UDP-GALACTOFURANOSYL TRANSFERASE GLFT
Rv3240c	secA1	3	PROBABLE PREPROTEIN TRANSLOCASE SECA1 1 SUBUNIT
Rv1415	ribA2	7	PROBABLE RIBOFLAVIN BIOSYNTHESIS PROTEIN RIBA2 : GTP cyclohydrolase II + 3,4-dihydroxy-2-butanone 4-phosphate synthase (DHBP synthase)
Rv1409	ribG	7	PROBABLE BIFUNCTIONAL riboflavin biosynthesis protein RIBG : Diaminohydroxyphosphoribosylaminopyrimidine deaminase (Riboflavin-specific deaminase) + 5-amino-6-(5-phosphoribosylamino) uracil reductase (HTP reductase)
Rv3597c	lsr2	10	PROBABLE IRON-REGULATED LSR2 PROTEIN PRECURSOR
Rv2969c	Rv2969c	3	POSSIBLE CONSERVED MEMBRANE OR SECRETED PROTEIN
Rv3247c	tmk	7	PROBABLE THYMIDYLATE KINASE TMK (dTMP KINASE) (THYMIDYLIC ACID KINASE) (TMPK)
Rv2364c	era	7	PROBABLE GTP-BINDING PROTEIN ERA
Rv1626	Rv1626	9	Probable two-component system transcriptional regulator
Rv1133c	metE	7	PROBABLE5-METHYLTETRAHYDROPTEROYLTRIGLUTAMATE--HOMOCYSTEINE METHYLTRANSFERASE METE (methionine synthase, vitamin-B12 independent isozyme)
Rv0548c	menB	7	PROBABLE NAPHTHOATE SYNTHASE MENB (DIHYDROXYNAPHTHOIC ACID SYNTHETASE) (DHNA SYNTHETASE)
Rv2130c	mshC	7	Cysteine:1D-myo-inosityl 2-amino-2-deoxy--D-glucopyranoside ligase MshC
Rv2439c	proB	7	PROBABLE GLUTAMATE 5-KINASE PROTEIN PROB (GAMMA-GLUTAMYL KINASE) (GK)
Rv1963c	mce3R	9	PROBABLE TRANSCRIPTIONAL REPRESSOR (PROBABLY TETR-FAMILY) MCE3R
Rv0744c	Rv0744c	9	POSSIBLE TRANSCRIPTIONAL REGULATORY PROTEIN
Rv1221	sigE	2	ALTERNATIVE RNA POLYMERASE SIGMA FACTOR SIGE
Rv2166c	Rv2166c	10	CONSERVED HYPOTHETICAL PROTEIN
Rv0162c	adhE1	7	PROBABLE ZINC-TYPE ALCOHOL DEHYDROGENASE (E SUBUNIT) ADHE
Rv2883c	pyrH	7	PROBABLE URIDYLATE KINASE PYRH (UK) (URIDINE MONOPHOSPHATE KINASE) (UMP KINASE)
Rv2507	Rv2507	3	POSSIBLE CONSERVED PROLINE RICH MEMBRANE PROTEIN
Rv2510c	Rv2510c	10	CONSERVED HYPOTHETICAL PROTEIN
Rv1389	gmk	7	PROBABLE GUANYLATE KINASE GMK
Rv3243c	Rv3243c	16	HYPOTHETICAL PROTEIN
Rv2812	Rv2812	5	PROBABLE TRANSPOSASE
Rv0607	Rv0607	16	HYPOTHETICAL PROTEIN
Rv0410c	pknG	9	SERINE/THREONINE-PROTEIN KINASE PKNG (PROTEIN KINASE G) (STPK G)
Rv1695	ppnK	7	Inorganic polyphosphate/ATP-NAD kinase ppnK (Poly(P)/ATP NAD kinase)
Rv2221c	glnE	7	GLUTAMATE-AMMONIA-LIGASE ADENYLYLTRANSFERASE GLNE (Glutamine-synthetase adenylyltransferase)
Rv2283	Rv2283	16	HYPOTHETICAL PROTEIN
Rv2552c	aroE	7	PROBABLE SHIKIMATE 5-DEHYDROGENASE AROE (5-DEHYDROSHIKIMATE REDUCTASE)
Rv1166	lpqW	3	PROBABLE CONSERVED LIPOPROTEIN LPQW
Rv2780	ald	7	SECRETED L-ALANINE DEHYDROGENASE ALD (40 KDA ANTIGEN) (TB43)
Rv3422c	Rv3422c	10	CONSERVED HYPOTHETICAL PROTEIN
Rv1170	mshB	7	N-Acetyl-1-D-myo-Inosityl-2-Amino-2-Deoxy-alpha-D-Glucopyranoside Deacetylase mshB (GlcNAc-Ins deacetylase)
Rv0289	Rv0289	10	CONSERVED HYPOTHETICAL PROTEIN
Rv2515c	Rv2515c	10	CONSERVED HYPOTHETICAL PROTEIN
Rv0525	Rv0525	10	CONSERVED HYPOTHETICAL PROTEIN
Rv1274	lprB	3	POSSIBLE LIPOPROTEIN LPRB
Rv0422c	thiD	7	PROBABLE PHOSPHOMETHYLPYRIMIDINE KINASE THID (HMP-PHOSPHATE KINASE) (HMP-P KINASE)
Rv0126	treS	0	TREHALOSE SYNTHASE TRES
Rv3752c	Rv3752c	7	POSSIBLE CYTIDINE/DEOXYCYTIDYLATE DEAMINASE
Rv1380	pyrB	7	PROBABLE ASPARTATE CARBAMOYLTRANSFERASE PYRB (ATCase) (Aspartate transcarbamylase)
Rv1018c	glmU	3	Probable UDP-N-acetylglucosamine pyrophosphorylase glmU
Rv3002c	ilvN	7	PROBABLE ACETOLACTATE SYNTHASE (SMALL SUBUNIT) ILVN (ACETOHYDROXY-ACID SYNTHASE) (AHAS) (ALS)
Rv3462c	infA	2	PROBABLE TRANSLATION INITIATION FACTOR IF-1 INFA
Rv0284	Rv0284	3	POSSIBLE CONSERVED MEMBRANE PROTEIN
Rv0372c	Rv0372c	10	CONSERVED HYPOTHETICAL PROTEIN
Rv0383c	Rv0383c	3	POSSIBLE CONSERVED SECRETED PROTEIN
Rv1449c	tkt	7	PROBABLE TRANSKETOLASE TKT (TK)
Rv0148	Rv0148	7	PROBABLE SHORT-CHAIN TYPE DEHYDROGENASE/REDUCTASE
Rv0627	Rv0627	0	CONSERVED HYPOTHETICAL PROTEIN WITH PIN DOMAIN
Rv2900c	fdhF	7	POSSIBLE FORMATE DEHYDROGENASE H FDHF (FORMATE-HYDROGEN-LYASE-LINKED, SELENOCYSTEINE-CONTAINING POLYPEPTIDE) (FORMATE DEHYDROGENASE-H ALPHA SUBUNIT) (FDH-H)
Rv1412	ribC	7	PROBABLE RIBOFLAVIN SYNTHASE ALPHA CHAIN RIBC (RIBE)
Rv3580c	cysS1	2	CYSTEINYL-TRNA SYNTHETASE 1 CYSS1 (CYSTEINE--TRNA LIGASE 1) (CYSRS 1) (CYSTEINE TRANSLASE)
Rv2163c	pbpB	3	Probable penicillin-binding membrane protein pbpB
Rv2833c	ugpB	3	PROBABLE Sn-GLYCEROL-3-PHOSPHATE-BINDING LIPOPROTEIN UGPB
Rv2365c	Rv2365c	10	CONSERVED HYPOTHETICAL PROTEIN
Rv2418c	Rv2418c	16	HYPOTHETICAL PROTEIN
Rv0562	grcC1	7	PROBABLE POLYPRENYL-DIPHOSPHATE SYNTHASE GRCC1 (POLYPRENYL PYROPHOSPHATE SYNTHETASE)
Rv2533c	nusB	2	N UTILIZATION SUBSTANCE PROTEIN NUSB (NUSB PROTEIN)
Rv2554c	Rv2554c	10	CONSERVED HYPOTHETICAL PROTEIN
Rv2861c	mapB	7	PROBABLE METHIONINE AMINOPEPTIDASE MAPB (MAP) (PEPTIDASE M)
Rv1605	hisF	7	Probable cyclase hisF
Rv3030	Rv3030	10	CONSERVED HYPOTHETICAL PROTEIN
Rv3918c	parA	3	PROBABLE CHROMOSOME PARTITIONING PROTEIN PARA
Rv2999	lppY	3	PROBABLE CONSERVED LIPOPROTEIN LPPY
Rv3280	accD5	1	PROBABLE PROPIONYL-CoA CARBOXYLASE BETA CHAIN 5 ACCD5 (PCCASE) (PROPANOYL-COA:CARBON DIOXIDE LIGASE)
Rv2150c	ftsZ	3	cell division protein FtsZ
Rv1600	hisC1	7	Probable histidinol-phosphate aminotransferase hisC1
Rv2908c	Rv2908c	10	CONSERVED HYPOTHETICAL PROTEIN
Rv3609c	folE	7	GTP CYCLOHYDROLASE I FOLE (GTP-CH-I)
Rv0651	rplJ	2	PROBABLE 50S RIBOSOMAL PROTEIN L10 RPLJ
Rv0511	hemD	7	PROBABLE UROPORPHYRIN-III C-METHYLTRANSFERASE HEMD (UROPORPHYRINOGEN III METHYLASE) (UROGEN III METHYLASE) (SUMT) (UROGEN III METHYLASE) (UROM)
Rv0285	PE5	6	PE FAMILY PROTEIN
Rv0500	proC	7	PROBABLE PYRROLINE-5-CARBOXYLATE REDUCTASE PROC (P5CR) (P5C REDUCTASE)
Rv3112	moaD1	7	PROBABLE MOLYBDENUM COFACTOR BIOSYNTHESIS PROTEIN D MOAD1 (MOLYBDOPTERIN CONVERTING FACTOR SMALL SUBUNIT) (MOLYBDOPTERIN [MPT] CONVERTING FACTOR, SUBUNIT 1)
Rv0399c	lpqK	3	POSSIBLE CONSERVED LIPOPROTEIN LPQK
Rv1186c	Rv1186c	10	CONSERVED HYPOTHETICAL PROTEIN
Rv3713	cobQ2	7	POSSIBLE COBYRIC ACID SYNTHASE COBQ2
Rv2773c	dapB	7	DIHYDRODIPICOLINATE REDUCTASE DAPB (DHPR)
Rv1144	Rv1144	7	PROBABLE SHORT-CHAIN TYPE DEHYDROGENASE/REDUCTASE
Rv3267	Rv3267	10	CONSERVED HYPOTHETICAL PROTEIN (CPSA-RELATED PROTEIN)
Rv0510	hemC	7	PROBABLE PORPHOBILINOGEN DEAMINASE HEMC (PBG) (HYDROXYMETHYLBILANE SYNTHASE) (HMBS) (PRE-UROPORPHYRINOGEN SYNTHASE)
Rv0467	icl	7	ISOCITRATE LYASE ICL (ISOCITRASE) (ISOCITRATASE)
Rv1663	pks17	1	Probable polyketide synthase pks17
Rv3455c	truA	2	PROBABLE TRNA PSEUDOURIDINE SYNTHASE A TRUA (PSEUDOURIDYLATE SYNTHASE I) (PSEUDOURIDINE SYNTHASE I) (URACIL HYDROLYASE)
Rv0127	Rv0127	10	CONSERVED HYPOTHETICAL PROTEIN
Rv1649	pheS	2	Probable phenylalanyl-tRNA synthetase, alpha chain PheS
Rv2382c	mbtC	1	POLYKETIDE SYNTHETASE MBTC (POLYKETIDE SYNTHASE)
Rv3464	rmlB	7	dTDP-GLUCOSE 4,6-DEHYDRATASE RMLB
Rv0638	secE1	3	PROBABLE PREPROTEIN TRANSLOCASE SECE1
Rv3418c	groES	0	10 KDA CHAPERONIN GROES (PROTEIN CPN10) (PROTEIN GROES) (BCG-A HEAT SHOCK PROTEIN) (10 KDA ANTIGEN)
Rv2739c	Rv2739c	7	POSSIBLE ALANINE RICH TRANSFERASE
Rv3135	PPE50	6	PPE FAMILY PROTEIN
Rv1479	moxR1	9	PROBABLE TRANSCRIPTIONAL REGULATORY PROTEIN MOXR1
Rv3825c	pks2	1	PROBABLE POLYKETIDE SYNTHASE PKS2
Rv1630	rpsA	2	PROBABLE RIBOSOMAL PROTEIN S1 RPSA
Rv0900	Rv0900	3	POSSIBLE MEMBRANE PROTEIN
Rv1589	bioB	7	PROBABLE BIOTIN SYNTHETASE BIOB
Rv2151c	ftsQ	3	POSSIBLE CELL DIVISION PROTEIN FTSQ
Rv2373c	dnaJ2	0	PROBABLE CHAPERONE PROTEIN DNAJ2
Rv2727c	miaA	7	PROBABLE TRNA DELTA(2)-ISOPENTENYLPYROPHOSPHATE TRANSFERASE MIAA (IPP TRANSFERASE) (ISOPENTENYL-DIPHOSPHATE:TRNA ISOPENTENYLTRANSFERASE) (IPTASE) (IPPT)
Rv3105c	prfB	2	PROBABLE PEPTIDE CHAIN RELEASE FACTOR 2 PRFB (RF-2)
Rv2682c	dxs1	7	PROBABLE 1-DEOXY-D-XYLULOSE 5-PHOSPHATE SYNTHASE DXS1 (1-DEOXYXYLULOSE-5-PHOSPHATE SYNTHASE) (DXP SYNTHASE) (DXPS)
Rv2138	lppL	3	Probable conserved lipoprotein LppL
Rv3571	hmp	7	POSSIBLE HEMOGLOBINE-RELATED PROTEIN HMP
Rv0512	hemB	7	PROBABLE DELTA-AMINOLEVULINIC ACID DEHYDRATASE HEMB (PORPHOBILINOGEN SYNTHASE) (ALAD) (ALADH)
Rv1437	pgk	7	PROBABLE PHOSPHOGLYCERATE KINASE PGK
Rv1126c	Rv1126c	10	CONSERVED HYPOTHETICAL PROTEIN
Rv3679	Rv3679	3	PROBABLE ANION TRANSPORTER ATPASE
Rv2506	Rv2506	9	PROBABLE TRANSCRIPTIONAL REGULATORY PROTEIN (PROBABLY TETR-FAMILY)
Rv0819	mshD	7	MSHD, GCN5-RELATED N-ACETYLTRANSFERASE
Rv1905c	aao	7	PROBABLE D-AMINO ACID OXIDASE AAO
Rv3838c	pheA	7	POSSIBLE PREPHENATE DEHYDRATASE PHEA
Rv1208	Rv1208	10	CONSERVED HYPOTHETICAL PROTEIN
Rv1079	metB	7	PROBABLE CYSTATHIONINE GAMMA-SYNTHASE METB (CGS) (O-SUCCINYLHOMOSERINE [THIOL]-LYASE)
Rv3223c	sigH	2	ALTERNATIVE RNA POLYMERASE SIGMA-E FACTOR (SIGMA-24) SIGH (RPOE)
Rv2868c	gcpE	10	PROBABLE GCPE PROTEIN
Rv2397c	cysA1	3	PROBABLE SULFATE-TRANSPORT ATP-BINDING PROTEIN ABC TRANSPORTER CYSA1
Rv2907c	rimM	2	PROBABLE 16S RRNA PROCESSING PROTEIN RIMM
Rv3111	moaC1	7	PROBABLE MOLYBDENUM COFACTOR BIOSYNTHESIS PROTEIN C MOAC1
Rv3338	Rv3338	10	CONSERVED HYPOTHETICAL PROTEIN
Rv2220	glnA1	7	GLUTAMINE SYNTHETASE GLNA1 (GLUTAMINE SYNTHASE) (GS-I)
Rv3140	fadE23	1	PROBABLE ACYL-CoA DEHYDROGENASE FADE23
Rv0722	rpmD	2	PROBABLE 50S RIBOSOMAL PROTEIN L30 RPMD
Rv3754	tyrA	7	PREPHENATE DEHYDROGENASE TYRA (PDH) (HYDROXYPHENYLPYRUVATE SYNTHASE)
Rv1650	pheT	2	Probable phenylalanyl-tRNA synthetase, beta chain PheT
Rv3611	Rv3611	16	HYPOTHETICAL ARGININE AND PROLINE RICH PROTEIN
Rv2211c	gcvT	7	Probable aminomethyltransferase GcvT (Glycine cleavage system T protein)
Rv3220c	Rv3220c	9	PROBABLE TWO COMPONENT SENSOR KINASE
Rv3778c	Rv3778c	7	POSSIBLE AMINOTRANSFERASE
Rv3257c	pmmA	7	PROBABLE PHOSPHOMANNOMUTASE PMMA (PMM) (PHOSPHOMANNOSE MUTASE)
Rv3265c	wbbL1	3	PROBABLE dTDP-RHA:A-D-GlcNAc-DIPHOSPHORYL POLYPRENOL, A-3-L-RHAMNOSYL TRANSFERASE WBBL1 (ALPHA-L-RHAMNOSE-(1->3)-ALPHA-D-GlcNAc(1->P)-P-DECAPRENYL)
Rv0648	Rv0648	7	ALPHA-MANNOSIDASE
Rv2701c	suhB	0	POSSIBLE EXTRAGENIC SUPPRESSOR PROTEIN SUHB
Rv0352	dnaJ1	0	PROBABLE CHAPERONE PROTEIN DNAJ1
Rv0707	rpsC	2	PROBABLE 30S RIBOSOMAL PROTEIN S3 RPSC
Rv3457c	rpoA	2	PROBABLE DNA-DIRECTED RNA POLYMERASE (ALPHA CHAIN) RPOA (TRANSCRIPTASE ALPHA CHAIN) (RNA POLYMERASE ALPHA SUBUNIT) (DNA-DIRECTED RNA NUCLEOTIDYLTRANSFERASE)
Rv1009	rpfB	3	Probable resuscitation-promoting factor rpfB
Rv1392	metK	7	PROBABLE S-ADENOSYLMETHIONINE SYNTHETASE METK (MAT) (AdoMet synthetase) (Methionine adenosyltransferase)
Rv0351	grpE	0	PROBABLE GRPE PROTEIN (HSP-70 COFACTOR)
Rv2477c	Rv2477c	3	PROBABLE MACROLIDE-TRANSPORT ATP-BINDING PROTEIN ABC TRANSPORTER
Rv2582	ppiB	2	PROBABLE PEPTIDYL-PROLYL CIS-TRANS ISOMERASE B PPIB (CYCLOPHILIN) (PPIASE) (ROTAMASE) (PEPTIDYLPROLYL ISOMERASE)
Rv3137	Rv3137	7	PROBABLE MONOPHOSPHATASE
Rv3285	accA3	1	PROBABLE BIFUNCTIONAL PROTEIN ACETYL-/PROPIONYL-COENZYME A CARBOXYLASE (ALPHA CHAIN) ACCA3: BIOTIN CARBOXYLASE + BIOTIN CARBOXYL CARRIER PROTEIN (BCCP)
Rv2903c	lepB	3	PROBABLE SIGNAL PEPTIDASE I LEPB (SPASE I) (LEADER PEPTIDASE I).
Rv0482	murB	3	PROBABLE UDP-N-ACETYLENOLPYRUVOYLGLUCOSAMINE REDUCTASE MURB (UDP-N-ACETYLMURAMATE DEHYDROGENASE)
Rv3398c	idsA1	1	PROBABLE MULTIFUNCTIONAL GERANYLGERANYL PYROPHOSPHATE SYNTHETASE IDSA1 (GGPP SYNTHETASE) (GGPPSASE) (GERANYLGERANYL DIPHOSPHATE SYNTHASE): DIMETHYLALLYLTRANSFERASE (PRENYLTRANSFERASE) (GERANYL-DIPHOSPHATE SYNTHASE) + GERANYLTRANSTRANSFERASE (FARNESYL-DIPHOSPHATE SYNTHASE) (FARNESYL-PYROPHOSPHATE SYNTHETASE) (FARNESYL DIPHOSPHATE SYNTHETASE) (FPP SYNTHETASE) + FARNESYLTRANSTRANSFERASE (GERANYLGERA…
Rv2201	asnB	7	Probable asparagine synthetase AsnB
Rv1438	tpi	7	PROBABLE TRIOSEPHOSPHATE ISOMERASE TPI (TIM)
Rv0618	galTa	7	PROBABLE GALACTOSE-1-PHOSPHATE URIDYLYLTRANSFERASE GALTA [FIRST PART]
Rv3628	ppa	7	INORGANIC PYROPHOSPHATASE PPA (PYROPHOSPHATE PHOSPHO-HYDROLASE) (PPASE) (INORGANIC DIPHOSPHATASE) (DIPHOSPHATE PHOSPHO-HYDROLASE)
Rv0957	purH	7	PROBABLE BIFUNCTIONAL PURINE BIOSYNTHESIS PROTEIN PURH: PHOSPHORIBOSYLAMINOIMIDAZOLECARBOXAMIDE FORMYLTRANSFERASE (AICAR TRANSFORMYLASE) (5'-PHOSPHORIBOSYL-5-AMINOIMIDAZOLE-4-CARBOXAMIDE FORMYLTRANSFERASE) + INOSINEMONOPHOSPHATE CYCLOHYDROLASE (IMP CYCLOHYDROLASE) (INOSINICASE) (IMP SYNTHETASE) (ATIC)
Rv3032	Rv3032	7	POSSIBLE TRANSFERASE
Rv1612	trpB	7	Probable tryptophan synthase, beta subunit trpB
Rv1493	mutB	1	PROBABLE METHYLMALONYL-CoA MUTASE LARGE SUBUNIT MUTB (MCM)
Rv1753c	PPE24	6	PPE FAMILY PROTEIN
Rv0552	Rv0552	10	CONSERVED HYPOTHETICAL PROTEIN
Rv2361c	Rv2361c	3	LONG (C50) CHAIN Z-ISOPRENYL DIPHOSPHATE SYNTHASE (Z-DECAPRENYL DIPHOSPHATE SYNTHASE)
Rv1745c	idi	7	Probable isopentenyl-diphosphate delta-isomerase IDI (IPP isomerase) (Isopentenyl pyrophosphate isomerase)
Rv1730c	Rv1730c	3	POSSIBLE PENICILLIN-BINDING PROTEIN
Rv3003c	ilvB1	7	PROBABLE ACETOLACTATE SYNTHASE (LARGE SUBUNIT) ILVB1 (ACETOHYDROXY-ACID SYNTHASE)
Rv0949	uvrD1	2	PROBABLE ATP-DEPENDENT DNA HELICASE II UVRD1
Rv1278	Rv1278	16	HYPOTHETICAL PROTEIN
Rv1595	nadB	7	Probable L-aspartate oxidase nadB
Rv2832c	ugpC	3	PROBABLE Sn-GLYCEROL-3-PHOSPHATE TRANSPORT ATP-BINDING PROTEIN ABC TRANSPORTER UGPC
Rv2699c	Rv2699c	10	CONSERVED HYPOTHETICAL PROTEIN
Rv2703	sigA	2	RNA POLYMERASE SIGMA FACTOR SIGA (SIGMA-A)
Rv0561c	Rv0561c	7	POSSIBLE OXIDOREDUCTASE
Rv0350	dnaK	0	PROBABLE CHAPERONE PROTEIN DNAK (HEAT SHOCK PROTEIN 70) (HEAT SHOCK 70 KDA PROTEIN) (HSP70)
Rv1301	Rv1301	10	CONSERVED HYPOTHETICAL PROTEIN
Rv2897c	Rv2897c	10	CONSERVED HYPOTHETICAL PROTEIN
Rv2882c	frr	2	RIBOSOME RECYCLING FACTOR FRR (RIBOSOME RELEASING FACTOR) (RRF)
Rv1940	ribA1	7	Probable Riboflavin biosynthesis protein ribA1 (GTP cyclohydrolase II)
Rv3790	Rv3790	7	PROBABLE OXIDOREDUCTASE
Rv2440c	obg	7	PROBABLE GTP1/OBG-FAMILY GTP-BINDING PROTEIN OBG
Rv1463	Rv1463	3	PROBABLE CONSERVED ATP-BINDING PROTEIN ABC TRANSPORTER
Rv2170	Rv2170	10	GCN5-RELATED N-ACETYLTRANSFERASE
Rv1713	engA	7	PROBABLE GTP-BINDING PROTEIN ENGA
Rv1738	Rv1738	10	CONSERVED HYPOTHETICAL PROTEIN
Rv2335	cysE	7	PROBABLE SERINE ACETYLTRANSFERASE CYSE (SAT)
Rv0720	rplR	2	PROBABLE 50S RIBOSOMAL PROTEIN L18 RPLR
Rv2229c	Rv2229c	10	CONSERVED HYPOTHETICAL PROTEIN
Rv3660c	Rv3660c	0	CONSERVED HYPOTHETICAL PROTEIN
Rv1477	Rv1477	0	HYPOTHETICAL INVASION PROTEIN
Rv1617	pykA	7	Probable pyruvate kinase pykA
Rv1229c	mrp	7	PROBABLE MRP-RELATED PROTEIN MRP
Rv3598c	lysS	2	LYSYL-TRNA SYNTHETASE 1 LYSS (LYSINE--TRNA LIGASE 1) (LYSRS 1) (LYSINE TRANSLASE)
Rv1846c	Rv1846c	9	POSSIBLE TRANSCRIPTIONAL REGULATORY PROTEIN
Rv2388c	hemN	7	PROBABLE OXYGEN-INDEPENDENT COPROPORPHYRINOGEN III OXIDASE HEMN (COPROPORPHYRINOGENASE) (COPROGEN OXIDASE)
Rv2057c	rpmG1	2	Probable ribosomal protein L33
Rv1699	pyrG	7	Probable CTP synthase PyrG
Rv1299	prfA	2	PROBABLE PEPTIDE CHAIN RELEASE FACTOR 1 PRFA (RF-1)
Rv0809	purM	7	PROBABLE PHOSPHORIBOSYLFORMYLGLYCINAMIDINE CYCLO-LIGASE PURM (AIRS) (PHOSPHORIBOSYL-AMINOIMIDAZOLE SYNTHETASE) (AIR SYNTHASE)
Rv0858c	dapC	7	PROBABLE AMINOTRANSFERASE
Rv0697	Rv0697	7	PROBABLE DEHYDROGENASE
Rv2372c	Rv2372c	10	CONSERVED HYPOTHETICAL PROTEIN
Rv0710	rpsQ	2	PROBABLE 30S RIBOSOMAL PROTEIN S17 RPSQ
Rv1248c	kgd	7	ALPHA-KETOGLUTARATE DECARBOXYLASE
Rv3042c	serB2	7	PROBABLE PHOSPHOSERINE PHOSPHATASE SERB2 (PSP) (O-PHOSPHOSERINE PHOSPHOHYDROLASE) (PSPASE)
Rv0813c	Rv0813c	10	CONSERVED HYPOTHETICAL PROTEIN
Rv3596c	clpC1	7	PROBABLE ATP-DEPENDENT PROTEASE ATP-BINDING SUBUNIT CLPC1
Rv0478	deoC	7	PROBABLE DEOXYRIBOSE-PHOSPHATE ALDOLASE DEOC (PHOSPHODEOXYRIBOALDOLASE) (DEOXYRIBOALDOLASE)
Rv1125	Rv1125	10	CONSERVED HYPOTHETICAL PROTEIN
Rv2964	purU	7	PROBABLE FORMYLTETRAHYDROFOLATE DEFORMYLASE PURU (FORMYL-FH(4) HYDROLASE)
Rv2331	Rv2331	16	HYPOTHETICAL PROTEIN
Rv3340	metC	7	PROBABLE O-ACETYLHOMOSERINE SULFHYDRYLASE METC (HOMOCYSTEINE SYNTHASE) (O-ACETYLHOMOSERINE (THIOL)-LYASE) (OAH SULFHYDRYLASE) (O-ACETYL-L-HOMOSERINE SULFHYDRYLASE)
Rv2889c	tsf	2	PROBABLE ELONGATION FACTOR TSF (EF-TS)
Rv1492	mutA	1	PROBABLE METHYLMALONYL-CoA MUTASE SMALL SUBUNIT MUTA (MCM)
Rv1683	Rv1683	1	Possible long-chain acyl-CoA synthase
Rv0282	Rv0282	10	CONSERVED HYPOTHETICAL PROTEIN
Rv3801c	fadD32	1	PROBABLE FATTY-ACID-CoA LIGASE FADD32 (FATTY-ACID-CoA SYNTHETASE) (FATTY-ACID-CoA SYNTHASE
Rv0968	Rv0968	10	CONSERVED HYPOTHETICAL PROTEIN
Rv2683	Rv2683	10	CONSERVED HYPOTHETICAL PROTEIN
Rv3704c	gshA	7	GLUTAMATE--CYSTEINE LIGASE GSHA (GAMMA-GLUTAMYLCYSTEINE SYNTHETASE) (GAMMA-ECS) (GCS) (GAMMA-GLUTAMYL-L-CYSTEINE SYNTHETASE)
Rv3109	moaA1	7	PROBABLE MOLYBDENUM COFACTOR BIOSYNTHESIS PROTEIN A MOAA1
Rv3567c	Rv3567c	7	POSSIBLE OXIDOREDUCTASE
Rv0060	Rv0060	10	CONSERVED HYPOTHETICAL PROTEIN
Rv2338c	moeW	7	POSSIBLE MOLYBDOPTERIN BIOSYNTHESIS PROTEIN MOEW
Rv3015c	Rv3015c	10	CONSERVED HYPOTHETICAL PROTEIN
Rv2854	Rv2854	16	HYPOTHETICAL PROTEIN
Rv1473	Rv1473	3	PROBABLE MACROLIDE-TRANSPORT ATP-BINDING PROTEIN ABC TRANSPORTER
Rv0777	purB	7	PROBABLE ADENYLOSUCCINATE LYASE PURB (ADENYLOSUCCINASE) (ASL) (ASASE)
Rv3037c	Rv3037c	10	CONSERVED HYPOTHETICAL PROTEIN
Rv2524c	fas	1	PROBABLE FATTY ACID SYNTHASE FAS (FATTY ACID SYNTHETASE)
Rv3696c	glpK	7	PROBABLE GLYCEROL KINASE GLPK (ATP:GLYCEROL 3-PHOSPHOTRANSFERASE)(GLYCEROKINASE) (GK)
Rv0465c	Rv0465c	9	PROBABLE TRANSCRIPTIONAL REGULATORY PROTEIN
Rv2117	Rv2117	10	CONSERVED HYPOTHETICAL PROTEIN
Rv3443c	rplM	2	PROBABLE 50S RIBOSOMAL PROTEIN L13 RPLM
Rv0715	rplX	2	PROBABLE 50S RIBOSOMAL PROTEIN L24 RPLX
Rv3730c	Rv3730c	10	CONSERVED HYPOTHETICAL PROTEIN
Rv0058	dnaB	2	PROBABLE REPLICATIVE DNA HELICASE DNAB
Rv2384	mbtA	1	BIFUNCTIONAL ENZYME MBTA: SALICYL-AMP LIGASE (SAL-AMP LIGASE) + SALICYL-S-ArCP SYNTHETASE
Rv2946c	pks1	1	PROBABLE POLYKETIDE SYNTHASE PKS1
Rv1005c	pabB	7	Probable para-aminobenzoate synthase component I PABD
Rv1098c	fum	7	PROBABLE FUMARASE FUM (Fumarate hydratase)
Rv1394c	cyp132	7	PROBABLE CYTOCHROME P450 132 CYP132
Rv3029c	fixA	7	PROBABLE ELECTRON TRANSFER FLAVOPROTEIN (BETA-SUBUNIT) FIXA (BETA-ETF) (ELECTRON TRANSFER FLAVOPROTEIN SMALL SUBUNIT) (ETFSS)
Rv3283	sseA	7	PROBABLE THIOSULFATE SULFURTRANSFERASE SSEA (RHODANESE) (THIOSULFATE CYANIDE TRANSSULFURASE) (THIOSULFATE THIOTRANSFERASE)
Rv1321	Rv1321	10	CONSERVED HYPOTHETICAL PROTEIN
Rv3800c	pks13	1	POLYKETIDE SYNTHASE PKS13
Rv1391	dfp	7	PROBABLE DNA/PANTOTHENATE METABOLISM FLAVOPROTEIN HOMOLOG DFP
Rv3133c	devR	9	TWO COMPONENT TRANSCRIPTIONAL REGULATORY PROTEIN DEVR (PROBABLY LUXR/UHPA-FAMILY)
Rv2916c	ffh	3	PROBABLE SIGNAL RECOGNITION PARTICLE PROTEIN FFH (FIFTY-FOUR HOMOLOG) (SRP PROTEIN)
Rv2145c	wag31	3	CONSERVED HYPOTHETICAL PROTEIN WAG31
Rv2904c	rplS	2	PROBABLE 50S RIBOSOMAL PROTEIN L19 RPLS
Rv3777	Rv3777	7	PROBABLE OXIDOREDUCTASE
Rv1193	fadD36	1	PROBABLE FATTY-ACID-CoA LIGASE FADD36 (FATTY-ACID-CoA SYNTHETASE) (FATTY-ACID-CoA SYNTHASE)
Rv1306	atpF	7	PROBABLE ATP SYNTHASE B CHAIN ATPF
Rv3014c	ligA	2	PROBABLE DNA LIGASE [NAD DEPENDENT] LIGA (POLYDEOXYRIBONUCLEOTIDE SYNTHASE [NAD+])
Rv2428	ahpC	0	ALKYL HYDROPEROXIDE REDUCTASE C PROTEIN AHPC (ALKYL HYDROPEROXIDASE C)
Rv0250c	Rv0250c	10	CONSERVED HYPOTHETICAL PROTEIN
Rv3284	Rv3284	10	CONSERVED HYPOTHETICAL PROTEIN
Rv2509	Rv2509	7	PROBABLE SHORT-CHAIN TYPE DEHYDROGENASE/REDUCTASE
Rv1232c	Rv1232c	10	CONSERVED HYPOTHETICAL PROTEIN
Rv1074c	fadA3	1	PROBABLE BETA-KETOACYL CoA THIOLASE FADA3
Rv3011c	gatA	2	PROBABLE GLUTAMYL-TRNA(GLN) AMIDOTRANSFERASE (SUBUNIT A) GATA (Glu-ADT SUBUNIT A)
Rv2242	Rv2242	10	CONSERVED HYPOTHETICAL PROTEIN
Rv1870c	Rv1870c	10	CONSERVED HYPOTHETICAL PROTEIN
Rv2839c	infB	2	PROBABLE TRANSLATION INITIATION FACTOR IF-2 INFB
Rv2996c	serA1	7	PROBABLE D-3-PHOSPHOGLYCERATE DEHYDROGENASE SERA1 (PGDH)
Rv2967c	pca	7	PROBABLE PYRUVATE CARBOXYLASE PCA (PYRUVIC CARBOXYLASE)
Rv0459	Rv0459	10	CONSERVED HYPOTHETICAL PROTEIN
Rv0663	atsD	7	POSSIBLE ARYLSULFATASE ATSD (ARYL-SULFATE SULPHOHYDROLASE) (ARYLSULPHATASE)
Rv0295c	Rv0295c	10	CONSERVED HYPOTHETICAL PROTEIN
Rv2218	lipA	7	Probable lipoate biosynthesis protein A LipA
Rv0814c	sseC2	7	CONSERVED HYPOTHETICAL PROTEIN SSEC2
Rv0644c	mmaA2	1	METHOXY MYCOLIC ACID SYNTHASE 2 MMAA2 (METHYL MYCOLIC ACID SYNTHASE 2) (MMA2) (HYDROXY MYCOLIC ACID SYNTHASE)
Rv1420	uvrC	2	PROBABLE EXCINUCLEASE ABC (SUBUNIT C - NUCLEASE) UVRC
Rv0702	rplD	2	PROBABLE 50S RIBOSOMAL PROTEIN L4 RPLD
Rv1122	gnd2	7	PROBABLE 6-PHOSPHOGLUCONATE DEHYDROGENASE, DECARBOXYLATING GND2
Rv0718	rpsH	2	PROBABLE 30S RIBOSOMAL PROTEIN S8 RPSH
Rv3579c	Rv3579c	7	POSSIBLE TRNA/RRNA METHYLTRANSFERASE
Rv2573	Rv2573	10	CONSERVED HYPOTHETICAL PROTEIN
Rv0683	rpsG	2	PROBABLE 30S RIBOSOMAL PROTEIN S7 RPSG
Rv2164c	Rv2164c	3	PROBABLE CONSERVED PROLINE RICH MEMBRANE PROTEIN
Rv0503c	cmaA2	1	CYCLOPROPANE-FATTY-ACYL-PHOSPHOLIPID SYNTHASE 2 CMAA2 (CYCLOPROPANE FATTY ACID SYNTHASE) (CFA SYNTHASE) (CYCLOPROPANE MYCOLIC ACID SYNTHASE 2) (MYCOLIC ACID TRANS-CYCLOPROPANE SYNTHETASE)
Rv0706	rplV	2	PROBABLE 50S RIBOSOMAL PROTEIN L22 RPLV
Rv3781	rfbE	3	PROBABLE O-ANTIGEN/LIPOPOLYSACCHARIDE TRANSPORT ATP-BINDING PROTEIN ABC TRANSPORTER RFBE
Rv0316	Rv0316	7	POSSIBLE MUCONOLACTONE ISOMERASE
Rv0721	rpsE	2	PROBABLE 30S RIBOSOMAL PROTEIN S5 RPSE
Rv0719	rplF	2	PROBABLE 50S RIBOSOMAL PROTEIN L6 RPLF
Rv2678c	hemE	7	PROBABLE UROPORPHYRINOGEN DECARBOXYLASE HEME (UROPORPHYRINOGEN III DECARBOXYLASE) (URO-D) (UPD)
Rv1064c	lpqV	3	POSSIBLE LIPOPROTEIN LPQV
Rv3275c	purE	7	PROBABLE PHOSPHORIBOSYLAMINOIMIDAZOLE CARBOXYLASE CATALYTIC SUBUNIT PURE (AIR CARBOXYLASE) (AIRC)
Rv2260	Rv2260	10	CONSERVED HYPOTHETICAL PROTEIN
Rv0652	rplL	2	PROBABLE 50S RIBOSOMAL PROTEIN L7/L12 RPLL (SA1)
Rv3458c	rpsD	2	PROBABLE 30S RIBOSOMAL PROTEIN S4 RPSD
Rv0862c	Rv0862c	10	CONSERVED HYPOTHETICAL PROTEIN
Rv3441c	mrsA	7	PROBABLE PHOSPHO-SUGAR MUTASE / MRSA PROTEIN HOMOLOG
Rv1402	priA	2	PUTATIVE PRIMOSOMAL PROTEIN N' PRIA (Replication factor Y)
Rv0716	rplE	2	PROBABLE 50S RIBOSOMAL PROTEIN L5 RPLE
Rv3707c	Rv3707c	10	CONSERVED HYPOTHETICAL PROTEIN
Rv3025c	iscS	7	PROBABLE CYSTEINE DESULFURASE ISCS (NIFS PROTEIN HOMOLOG) (NITROGENASE METALLOCLUSTERS BIOSYNTHESIS PROTEIN NIFS)
Rv2713	sthA	7	PROBABLE SOLUBLE PYRIDINE NUCLEOTIDE TRANSHYDROGENASE STHA (STH) (NAD(P)(+) TRANSHYDROGENASE [B-SPECIFIC]) (NICOTINAMIDE NUCLEOTIDE TRANSHYDROGENASE)
Rv2285	Rv2285	10	CONSERVED HYPOTHETICAL PROTEIN
Rv2231c	cobC	7	Possible aminotransferase CobC
Rv0337c	aspC	7	PROBABLE ASPARTATE AMINOTRANSFERASE ASPC (TRANSAMINASE A) (ASPAT)
Rv1311	atpC	7	PROBABLE ATP SYNTHASE EPSILON CHAIN ATPC
Rv1408	rpe	7	PROBABLE RIBULOSE-PHOSPHATE 3-EPIMERASE RPE (PPE) (R5P3E) (Pentose-5-phosphate 3-epimerase)
Rv2696c	Rv2696c	10	CONSERVED HYPOTHETICAL ALANINE AND GLYCINE AND VALINE RICH PROTEIN
Rv1300	hemK	7	PROBABLE HEMK PROTEIN HOMOLOG HEMK
Rv0709	rpmC	2	PROBABLE 50S RIBOSOMAL PROTEIN L29 RPMC
Rv1957	Rv1957	16	HYPOTHETICAL PROTEIN
Rv0555	menD	7	PROBABLE BIFUNCTIONAL MENAQUINONE BIOSYNTHESIS PROTEIN MEND : 2-SUCCINYL-6-HYDROXY-2,4-CYCLOHEXADIENE-1-CARBOXYLATE SYNTHASE (SHCHC SYNTHASE) + 2-OXOGLUTARATE DECARBOXYLASE (ALPHA- KETOGLUTARATE DECARBOXYLASE) (KDC)
Rv1127c	ppdK	7	PROBABLE PYRUVATE, PHOSPHATE DIKINASE PPDK
Rv3281	AccE5	10	CONSERVED HYPOTHETICAL PROTEIN
Rv0440	groEL2	0	60 KDA CHAPERONIN 2 GROEL2 (PROTEIN CPN60-2) (GROEL PROTEIN 2) (65 KDA ANTIGEN) (HEAT SHOCK PROTEIN 65) (CELL WALL PROTEIN A) (ANTIGEN A)
Rv2244	acpM	1	MEROMYCOLATE EXTENSION ACYL CARRIER PROTEIN ACPM
Rv2890c	rpsB	2	PROBABLE 30S RIBOSOMAL PROTEIN S2 RPSB
Rv3258c	Rv3258c	10	CONSERVED HYPOTHETICAL PROTEIN
Rv0700	rpsJ	2	30S RIBOSOMAL PROTEIN S10 RPSJ (TRANSCRIPTION ANTITERMINATION FACTOR NUSE)
Rv1847	Rv1847	10	CONSERVED HYPOTHETICAL PROTEIN
Rv3706c	Rv3706c	10	CONSERVED HYPOTHETICAL PROLINE RICH PROTEIN
Rv1100	Rv1100	10	CONSERVED HYPOTHETICAL PROTEIN
Rv2252	Rv2252	10	CONSERVED HYPOTHETICAL PROTEIN
Rv0973c	accA2	1	PROBABLE ACETYL-/PROPIONYL-COENZYME A CARBOXYLASE ALPHA CHAIN (ALPHA SUBUNIT) ACCA2: BIOTIN CARBOXYLASE + BIOTIN CARBOXYL CARRIER PROTEIN (BCCP)
Rv0682	rpsL	2	PROBABLE 30S RIBOSOMAL PROTEIN S12 RPSL
Rv3444c	esxT	3	PUTATIVE ESAT-6 LIKE PROTEIN ESXT
Rv0296c	Rv0296c	7	PROBABLE SULFATASE
Rv2165c	Rv2165c	10	CONSERVED HYPOTHETICAL PROTEIN
Rv1297	rho	2	PROBABLE TRANSCRIPTION TERMINATION FACTOR RHO HOMOLOG
Rv0640	rplK	2	PROBABLE 50S RIBOSOMAL PROTEIN L11 RPLK
Rv0892	Rv0892	7	PROBABLE MONOOXYGENASE
Rv0951	sucC	7	PROBABLE SUCCINYL-CoA SYNTHETASE (BETA CHAIN) SUCC (SCS-BETA)
Rv3077	Rv3077	7	POSSIBLE HYDROLASE
Rv0645c	mmaA1	1	METHOXY MYCOLIC ACID SYNTHASE 1 MMAA1 (METHYL MYCOLIC ACID SYNTHASE 1) (MMA1) (HYDROXY MYCOLIC ACID SYNTHASE)
Rv1558	Rv1558	10	CONSERVED HYPOTHETICAL PROTEIN
Rv0269c	Rv0269c	10	CONSERVED HYPOTHETICAL PROTEIN
Rv0757	phoP	9	POSSIBLE TWO COMPONENT SYSTEM RESPONSE TRANSCRIPTIONAL POSITIVE REGULATOR PHOP
Rv0701	rplC	2	PROBABLE 50S RIBOSOMAL PROTEIN L3 RPLC
Rv3804c	fbpA	1	SECRETED ANTIGEN 85-A FBPA (MYCOLYL TRANSFERASE 85A) (FIBRONECTIN-BINDING PROTEIN A) (ANTIGEN 85 COMPLEX A)
Rv2048c	pks12	1	Probable polyketide synthase pks12
Rv2986c	hupB	2	PROBABLE DNA-BINDING PROTEIN HU HOMOLOG HUPB (HISTONE-LIKE PROTEIN) (HLP) (21-KDA LAMININ-2-BINDING PROTEIN)
Rv2059	Rv2059	10	CONSERVED HYPOTHETICAL PROTEIN
Rv0475	hbhA	3	IRON-REGULATED HEPARIN BINDING HEMAGGLUTININ HBHA (ADHESIN)
Rv1512	epiA	7	probable nucleotide-sugar epimerase epiA
Rv1722	Rv1722	1	POSSIBLE CARBOXYLASE
Rv3871	Rv3871	10	CONSERVED HYPOTHETICAL PROTEIN
Rv2681	Rv2681	10	CONSERVED HYPOTHETICAL ALANINE RICH PROTEIN
Rv3201c	Rv3201c	2	PROBABLE ATP-DEPENDENT DNA HELICASE
Rv1287	Rv1287	10	CONSERVED HYPOTHETICAL PROTEIN
Rv0798c	cfp29	0	29 KDa ANTIGEN CFP29
Rv3394c	Rv3394c	10	CONSERVED HYPOTHETICAL PROTEIN
Rv1886c	fbpB	1	SECRETED ANTIGEN 85-B FBPB (85B) (ANTIGEN 85 COMPLEX B) (MYCOLYL TRANSFERASE 85B) (FIBRONECTIN-BINDING PROTEIN B) (EXTRACELLULAR ALPHA-ANTIGEN)
Rv0091	mtn	7	PROBABLE BIFUNCTIONAL MTA/SAH NUCLEOSIDASE MTN: 5'-METHYLTHIOADENOSINE NUCLEOSIDASE (METHYLTHIOADENOSINE METHYLTHIORIBOHYDROLASE) + S-ADENOSYLHOMOCYSTEINE NUCLEOSIDASE (S-ADENOSYL-L-HOMOCYSTEINE HOMOCYSTEINYLRIBOHYDROLASE)
Rv3892c	PPE69	6	PPE FAMILY PROTEIN
Rv2572c	aspS	2	PROBABLE ASPARTYL-TRNA SYNTHETASE ASPS (ASPARTATE--TRNA LIGASE) (ASPRS) (ASPARTIC ACID TRANSLASE)
Rv1339	Rv1339	10	CONSERVED HYPOTHETICAL PROTEIN
Rv0714	rplN	2	PROBABLE 50S RIBOSOMAL PROTEIN L14 RPLN
Rv1316c	ogt	2	PROBABLE METHYLATED-DNA--PROTEIN-CYSTEINE METHYLTRANSFERASE OGT (6-O-methylguanine-DNA methyltransferase) (O-6-methylguanine-DNA-alkyltransferase)
Rv3261	fbiA	7	PROBABLE F420 BIOSYNTHESIS PROTEIN FBIA
Rv2940c	mas	1	PROBABLE MULTIFUNCTIONAL MYCOCEROSIC ACID SYNTHASE MEMBRANE-ASSOCIATED MAS
Rv2842c	Rv2842c	10	CONSERVED HYPOTHETICAL PROTEIN
Rv0703	rplW	2	PROBABLE 50S RIBOSOMAL PROTEIN L23 RPLW
Rv0014c	pknB	9	TRANSMEMBRANE SERINE/THREONINE-PROTEIN KINASE B PKNB (PROTEIN KINASE B) (STPK B)
Rv0339c	Rv0339c	9	POSSIBLE TRANSCRIPTIONAL REGULATORY PROTEIN
Rv1023	eno	7	PROBABLE ENOLASE ENO
Rv0602c	tcrA	9	PROBABLE TWO COMPONENT DNA BINDING TRANSCRIPTIONAL REGULATORY PROTEIN TCRA
Rv1732c	Rv1732c	10	CONSERVED HYPOTHETICAL PROTEIN
Rv3891c	esxD	3	POSSIBLE ESAT-6 LIKE PROTEIN ESXD
Rv0952	sucD	7	PROBABLE SUCCINYL-CoA SYNTHETASE (ALPHA CHAIN) SUCD (SCS-ALPHA)
Rv3761c	fadE36	1	POSSIBLE ACYL-CoA DEHYDROGENASE FADE36
Rv0197	Rv0197	7	POSSIBLE OXIDOREDUCTASE
Rv0642c	mmaA4	1	METHOXY MYCOLIC ACID SYNTHASE 4 MMAA4 (METHYL MYCOLIC ACID SYNTHASE 4) (MMA4) (HYDROXY MYCOLIC ACID SYNTHASE)
Rv2441c	rpmA	2	PROBABLE 50S RIBOSOMAL PROTEIN L27 RPMA
Rv1706c	PPE23	6	PPE FAMILY PROTEIN
Rv0708	rplP	2	PROBABLE 50S RIBOSOMAL PROTEIN L16 RPLP
Rv3279c	birA	7	POSSIBLE BIFUNCTIONAL PROTEIN BIRA: BIOTIN OPERON REPRESSOR + BIOTIN--[ACETYL-COA-CARBOXYLASE] SYNTHETASE (BIOTIN--PROTEIN LIGASE)
Rv1857	modA	3	PROBABLE MOLYBDATE-BINDING LIPOPROTEIN MODA
Rv0654	Rv0654	7	PROBABLE DIOXYGENASE
Rv3471c	Rv3471c	10	CONSERVED HYPOTHETICAL PROTEIN
Rv0237	lpqI	3	PROBABLE CONSERVED LIPOPROTEIN LPQI
Rv0043c	Rv0043c	9	PROBABLE TRANSCRIPTIONAL REGULATORY PROTEIN (PROBABLY GNTR-FAMILY)
Rv0015c	pknA	9	TRANSMEMBRANE SERINE/THREONINE-PROTEIN KINASE A PKNA (PROTEIN KINASE A) (STPK A)
Rv3850	Rv3850	16	CONSERVED HYPOTHETICAL PROTEIN
Rv2062c	cobN	7	Probable cobalamin biosynthesis protein cobN
Rv0280	PPE3	6	PPE FAMILY PROTEIN
Rv1131	gltA1	7	PROBABLE CITRATE SYNTHASE I GLTA1
Rv0667	rpoB	2	DNA-DIRECTED RNA POLYMERASE (BETA CHAIN) RPOB (TRANSCRIPTASE BETA CHAIN) (RNA POLYMERASE BETA SUBUNIT)
Rv0208c	Rv0208c	7	HYPOTHETICAL METHLYTRANSFERASE (METHYLASE)
Rv1213	glgC	7	PROBABLE GLUCOSE-1-PHOSPHATE ADENYLYLTRANSFERASE GLGC (ADP-glucose synthase) (ADP-glucose pyrophosphorylase)
Rv2523c	acpS	1	HOLO-[ACYL-CARRIER PROTEIN] SYNTHASE ACPS (HOLO-ACP SYNTHASE) (CoA:APO-[ACP]PANTETHEINEPHOSPHOTRANSFERASE) (CoA:APO-[ACYL-CARRIER PROTEIN]PANTETHEINEPHOSPHOTRANSFERASE)
Rv0154c	fadE2	1	PROBABLE ACYL-CoA DEHYDROGENASE FADE2
Rv3648c	cspA	0	PROBABLE COLD SHOCK PROTEIN A CSPA
Rv2457c	clpX	7	PROBABLE ATP-DEPENDENT CLP PROTEASE ATP-BINDING SUBUNIT CLPX
Rv0332	Rv0332	10	CONSERVED HYPOTHETICAL PROTEIN
Rv1096	Rv1096	7	POSSIBLE GLYCOSYL HYDROLASE
Rv2245	kasA	1	3-OXOACYL-[ACYL-CARRIER PROTEIN] SYNTHASE 1 KASA (BETA-KETOACYL-ACP SYNTHASE) (KAS I)
Rv3909	Rv3909	10	CONSERVED HYPOTHETICAL PROTEIN
Rv1204c	Rv1204c	10	CONSERVED HYPOTHETICAL PROTEIN
Rv2949c	Rv2949c	10	CONSERVED HYPOTHETICAL PROTEIN
Rv3282	Rv3282	10	CONSERVED HYPOTHETICAL PROTEIN
Rv2006	otsB1	0	PROBABLE TREHALOSE-6-PHOSPHATE PHOSPHATASE OTSB1 (TREHALOSE-PHOSPHATASE) (TPP)
Rv1836c	Rv1836c	10	CONSERVED HYPOTHETICAL PROTEIN
Rv2988c	leuC	7	PROBABLE 3-ISOPROPYLMALATE DEHYDRATASE (LARGE SUBUNIT) LEUC (ISOPROPYLMALATE ISOMERASE) (ALPHA-IPM ISOMERASE) (IPMI)
Rv2056c	rpsN2	2	Probable ribosomal protein S14 RpsN2
Rv2859c	Rv2859c	7	POSSIBLE AMIDOTRANSFERASE
Rv1360	Rv1360	7	PROBABLE OXIDOREDUCTASE
Rv2958c	Rv2958c	7	POSSIBLE GLYCOSYL TRANSFERASE
Rv1705c	PPE22	6	PPE FAMILY PROTEIN
Rv0438c	moeA2	7	PROBABLE MOLYBDOPTERIN BIOSYNTHESIS PROTEIN MOEA2
Rv1288	Rv1288	10	CONSERVED HYPOTHETICAL PROTEIN
Rv1086	Rv1086	3	SHORT (C15) CHAIN Z-ISOPRENYL DIPHOSPHATE SYNTHASE (Z-FPP SYNTHASE) (Z-FARNESYL DIPHOSPHATE SYNTHASE) (Z-FPP SYNTHETASE) (Z-FARNESYL DIPHOSPHATE SYNTHETASE) (GERANYLTRANSTRANSFERASE) (FARNESYL PYROPHOSPHATE SYNTHETASE)
Rv1180	pks3	1	PROBABLE POLYKETIDE BETA-KETOACYL SYNTHASE PKS3
Rv1897c	Rv1897c	10	CONSERVED HYPOTHETICAL PROTEIN
Rv0704	rplB	2	PROBABLE 50S ribosomal protein L2 RPLB
Rv2246	kasB	1	3-OXOACYL-[ACYL-CARRIER PROTEIN] SYNTHASE 2 KASB (BETA-KETOACYL-ACP SYNTHASE) (KAS I)
Rv0391	metZ	7	PROBABLE O-SUCCINYLHOMOSERINE SULFHYDRYLASE METZ (OSH SULFHYDRYLASE)
Rv3286c	sigF	2	ALTERNATE RNA POLYMERASE SIGMA FACTOR SIGF
Rv1252c	lprE	3	PROBABLE LIPOPROTEIN LPRE
Rv1307	atpH	7	PROBABLE ATP SYNTHASE DELTA CHAIN ATPH
Rv3641c	fic	3	POSSIBLE CELL FILAMENTATION PROTEIN FIC
Rv2718c	Rv2718c	10	CONSERVED HYPOTHETICAL PROTEIN
Rv2337c	Rv2337c	16	HYPOTHETICAL PROTEIN
Rv3009c	gatB	2	PROBABLE GLUTAMYL-TRNA(GLN) AMIDOTRANSFERASE (SUBUNIT B) GATB (Glu-ADT SUBUNIT B)
Rv0923c	Rv0923c	10	CONSERVED HYPOTHETICAL PROTEIN
Rv1220c	Rv1220c	7	PROBABLE METHYLTRANSFERASE
Rv0666	Rv0666	3	POSSIBLE MEMBRANE PROTEIN
Rv1063c	Rv1063c	10	CONSERVED HYPOTHETICAL PROTEIN
Rv3693	Rv3693	3	POSSIBLE CONSERVED MEMBRANE PROTEIN
Rv3755c	Rv3755c	10	CONSERVED HYPOTHETICAL PROTEIN
Rv1345	fadD33	1	POSSIBLE POLYKETIDE SYNTHASE FADD33
Rv2722	Rv2722	10	CONSERVED HYPOTHETICAL PROTEIN
Rv1701	Rv1701	5	PROBABLE INTEGRASE/RECOMBINASE
Rv0137c	msrA	7	PROBABLE PEPTIDE METHIONINE SULFOXIDE REDUCTASE MSRA (PROTEIN-METHIONINE-S-OXIDE REDUCTASE) (PEPTIDE MET(O) REDUCTASE)
Rv3010c	pfkA	7	PROBABLE 6-PHOSPHOFRUCTOKINASE PFKA (PHOSPHOHEXOKINASE) (PHOSPHOFRUCTOKINASE)
Rv1262c	Rv1262c	10	HYPOTHETICAL HIT-LIKE PROTEIN
Rv3177	Rv3177	0	POSSIBLE PEROXIDASE (NON-HAEM PEROXIDASE)
Rv2837c	Rv2837c	10	CONSERVED HYPOTHETICAL PROTEIN
Rv0668	rpoC	2	DNA-DIRECTED RNA POLYMERASE (BETA' CHAIN) RPOC (TRANSCRIPTASE BETA' CHAIN) (RNA POLYMERASE BETA' SUBUNIT).
Rv3815c	Rv3815c	7	POSSIBLE ACYLTRANSFERASE
Rv2610c	pimA	1	ALPHA-MANNOSYLTRANSFERASE PIMA
Rv0684	fusA1	2	PROBABLE ELONGATION FACTOR G FUSA1 (EF-G)
Rv0315	Rv0315	7	POSSIBLE BETA-1,3-GLUCANASE PRECURSOR
Rv3818	Rv3818	16	HYPOTHETICAL PROTEIN
Rv3062	ligB	2	PROBABLE ATP-DEPENDENT DNA LIGASE LIGB (POLYDEOXYRIBONUCLEOTIDE SYNTHASE [ATP]) (POLYNUCLEOTIDE LIGASE [ATP]) (SEALASE) (DNA REPAIR PROTEIN) (DNA JOINASE)
Rv0586	Rv0586	9	PROBABLE TRANSCRIPTIONAL REGULATORY PROTEIN (GNTR-FAMILY)
Rv2827c	Rv2827c	16	HYPOTHETICAL PROTEIN
Rv0554	bpoC	0	POSSIBLE PEROXIDASE BPOC (NON-HAEM PEROXIDASE)
Rv2112c	Rv2112c	10	CONSERVED HYPOTHETICAL PROTEIN
Rv3566c	nat	7	ARYLAMINE N-ACETYLTRANSFERASE NAT (ARYLAMINE ACETYLASE)
Rv1378c	Rv1378c	10	CONSERVED HYPOTHETICAL PROTEIN
Rv0755c	PPE12	6	PPE FAMILY PROTEIN
Rv2787	Rv2787	10	CONSERVED HYPOTHETICAL ALANINE RICH PROTEIN
Rv2476c	gdh	7	PROBABLE NAD-DEPENDENT GLUTAMATE DEHYDROGENASE GDH (NAD-GDH) (NAD-DEPENDENT GLUTAMIC DEHYDROGENASE)
Rv2777c	Rv2777c	10	CONSERVED HYPOTHETICAL PROTEIN
Rv2482c	plsB2	1	PROBABLE GLYCEROL-3-PHOSPHATE ACYLTRANSFERASE PLSB2 (GPAT)
Rv1592c	Rv1592c	10	CONSERVED HYPOTHETICAL PROTEIN
Rv3883c	mycP1	7	MEMBRANE-ANCHORED MYCOSIN MYCP1 (SERINE PROTEASE) (SUBTILISIN-LIKE PROTEASE) (SUBTILASE-LIKE) (MYCOSIN-1)
Rv1003	Rv1003	10	CONSERVED HYPOTHETICAL PROTEIN
Rv0163	Rv0163	10	CONSERVED HYPOTHETICAL PROTEIN
Rv0573c	Rv0573c	10	CONSERVED HYPOTHETICAL PROTEIN
Rv0256c	PPE2	6	PPE FAMILY PROTEIN
Rv0855	far	1	PROBABLE FATTY-ACID-CoA RACEMASE FAR
Rv1247c	Rv1247c	10	CONSERVED HYPOTHETICAL PROTEIN
Rv1257c	Rv1257c	7	PROBABLE OXIDOREDUCTASE
Rv1151c	Rv1151c	9	PROBABLE TRANSCRIPTIONAL REGULATORY PROTEIN
Rv0733	adk	7	PROBABLE ADENYLATE KINASE ADK (ATP-AMP TRANSPHOSPHORYLASE)
Rv2383c	mbtB	1	PHENYLOXAZOLINE SYNTHASE MBTB (PHENYLOXAZOLINE SYNTHETASE)
Rv3853	rraA	9	Regulator of RNase E activity A RraA
Rv0724	sppA	3	POSSIBLE PROTEASE IV SPPA (ENDOPEPTIDASE IV) (SIGNAL PEPTIDE PEPTIDASE)
Rv2496c	pdhB	7	PROBABLE PYRUVATE DEHYDROGENASE E1 COMPONENT (BETA SUBUNIT) PDHB (PYRUVATE DECARBOXYLASE) (PYRUVATE DEHYDROGENASE) (PYRUVIC DEHYDROGENASE)
Rv1421	Rv1421	10	CONSERVED HYPOTHETICAL PROTEIN
Rv0781	ptrBa	7	PROBABLE PROTEASE II PTRBA [FIRST PART] (OLIGOPEPTIDASE B)
Rv1309	atpG	7	PROBABLE ATP SYNTHASE GAMMA CHAIN ATPG
Rv0032	bioF2	7	POSSIBLE 8-AMINO-7-OXONONANOATE SYNTHASE BIOF2 (AONS) (8-AMINO-7-KETOPELARGONATE SYNTHASE) (7-KETO-8-AMINO-PELARGONIC ACID SYNTHETASE) (7-KAP SYNTHETASE) (L-ALANINE--PIMELYL CoA LIGASE)
Rv0705	rpsS	2	PROBABLE 30S RIBOSOMAL PROTEIN S19 RPSS
Rv3102c	ftsE	3	PUTATIVE CELL DIVISION ATP-BINDING PROTEIN FTSE (SEPTATION COMPONENT-TRANSPORT ATP-BINDING PROTEIN ABC TRANSPORTER)
Rv0287	esxG	3	ESAT-6 LIKE PROTEIN ESXG (CONSERVED HYPOTHETICAL PROTEIN TB9.8)
Rv2714	Rv2714	10	CONSERVED HYPOTHETICAL ALANINE AND LEUCINE RICH PROTEIN
Rv3459c	rpsK	2	PROBABLE 30S RIBOSOMAL PROTEIN S11 RPSK
Rv0489	gpm1	7	PROBABLE PHOSPHOGLYCERATE MUTASE 1 GPM1 (PHOSPHOGLYCEROMUTASE) (PGAM) (BPG-DEPENDENT PGAM)
Rv1240	mdh	7	PROBABLE MALATE DEHYDROGENASE MDH
Rv2689c	Rv2689c	10	CONSERVED HYPOTHETICAL ALANINE AND VALINE AND GLYCINE RICH PROTEIN
Rv3846	sodA	0	SUPEROXIDE DISMUTASE [FE] SODA
Rv0470c	pcaA	1	MYCOLIC ACID SYNTHASE PCAA (CYCLOPROPANE SYNTHASE)
Rv0040c	mtc28	3	SECRETED PROLINE RICH PROTEIN MTC28 (PROLINE RICH 28 KDA ANTIGEN)
Rv3842c	glpQ1	7	PROBABLE GLYCEROPHOSPHORYL DIESTER PHOSPHODIESTERASE GLPQ1 (GLYCEROPHOSPHODIESTER PHOSPHODIESTERASE)
Rv3276c	purK	7	PROBABLE PHOSPHORIBOSYLAMINOIMIDAZOLE CARBOXYLASE ATPASE SUBUNIT PURK (AIR CARBOXYLASE) (AIRC)
Rv1559	ilvA	7	Probable threonine dehydratase ilvA
Rv0914c	Rv0914c	1	POSSIBLE LIPID CARRIER PROTEIN OR KETO ACYL-COA THIOLASE
Rv1095	phoH2	7	PROBABLE PHOH-LIKE PROTEIN PHOH2 (PHOSPHATE STARVATION-INDUCIBLE PROTEIN PSIH)
Rv1542c	glbN	7	Probable hemoglobin glbN
Rv1215c	Rv1215c	10	CONSERVED HYPOTHETICAL PROTEIN
Rv3585	radA	2	DNA REPAIR PROTEIN RADA (DNA REPAIR PROTEIN SMS)
Rv0419	lpqM	3	POSSIBLE LIPOPROTEIN PEPTIDASE LPQM
Rv0939	Rv0939	7	POSSIBLE BIFUNCTIONAL ENZYME: 2-HYDROXYHEPTA-2,4-DIENE-1,7-DIOATE ISOMERASE (HHDD ISOMERASE) + CYCLASE/DEHYDRASE
Rv1596	nadC	7	Probable nicotinate-nucleotide pyrophosphatase nadC
Rv2374c	hrcA	0	PROBABLE HEAT SHOCK PROTEIN TRANSCRIPTIONAL REPRESSOR HRCA
Rv3461c	rpmJ	2	PROBABLE 50S RIBOSOMAL PROTEIN L36 RPMJ
Rv1638	uvrA	2	PROBABLE EXCINUCLEASE ABC (SUBUNIT A - DNA-BINDING ATPase) UVRA
Rv1058	fadD14	1	PROBABLE MEDIUM CHAIN FATTY-ACID-CoA LIGASE FADD14 (FATTY-ACID-CoA SYNTHETASE) (FATTY-ACID-COA SYNTHASE)
Rv1001	arcA	7	PROBABLE ARGININE DEIMINASE ARCA (ADI) (AD) (ARGININE DIHYDROLASE)
Rv0869c	moaA2	7	PROBABLE MOLYBDENUM COFACTOR BIOSYNTHESIS PROTEIN A2 MOAA2
Rv2733c	Rv2733c	10	CONSERVED HYPOTHETICAL ALANINE, ARGININE-RICH PROTEIN
Rv0474	Rv0474	9	PROBABLE TRANSCRIPTIONAL REGULATORY PROTEIN
Rv1470	trxA	7	PROBABLE THIOREDOXIN TRXA
Rv3406	Rv3406	7	PROBABLE DIOXYGENASE
Rv0631c	recC	2	PROBABLE EXONUCLEASE V (GAMMA CHAIN) RECC (EXODEOXYRIBONUCLEASE V GAMMA CHAIN)(EXODEOXYRIBONUCLEASE V POLYPEPTIDE)
Rv3290c	lat	7	PROBABLE L-LYSINE-EPSILON AMINOTRANSFERASE LAT (L-LYSINE AMINOTRANSFERASE) (LYSINE 6-AMINOTRANSFERASE)
Rv2737c	recA	2	RECA PROTEIN (RECOMBINASE A) [CONTAINS: ENDONUCLEASE PI-MTUI (MTU RECA INTEIN)].
Rv2404c	lepA	7	PROBABLE GTP-BINDING PROTEIN LEPA (GTP-BINDING ELONGATION FACTOR)
Rv3106	fprA	7	NADPH:ADRENODOXIN OXIDOREDUCTASE FPRA (NADPH-FERREDOXIN REDUCTASE)
Rv1077	cbs	7	Probable cystathionine beta-synthase CBS (Serine sulfhydrase) (Beta-thionase) (Hemoprotein H-450)
Rv1505c	Rv1505c	10	CONSERVED HYPOTHETICAL PROTEIN
Rv3000	Rv3000	3	POSSIBLE CONSERVED TRANSMEMBRANE PROTEIN
Rv2521	bcp	0	PROBABLE BACTERIOFERRITIN COMIGRATORY PROTEIN BCP
Rv3417c	groEL1	0	60 KDA CHAPERONIN 1 GROEL1 (PROTEIN CPN60-1) (GROEL PROTEIN 1)
Rv0643c	mmaA3	1	METHOXY MYCOLIC ACID SYNTHASE 3 MMAA3 (METHYL MYCOLIC ACID SYNTHASE 3) (MMA3) (HYDROXY MYCOLIC ACID SYNTHASE)
Rv3198c	uvrD2	2	PROBABLE ATP-DEPENDENT DNA HELICASE II UVRD2
Rv1633	uvrB	2	PROBABLE EXCINUCLEASE ABC (SUBUNIT B - HELICASE) UVRB
Rv2932	ppsB	1	PHENOLPTHIOCEROL SYNTHESIS TYPE-I POLYKETIDE SYNTHASE PPSB
Rv0773c	ggtA	7	PROBABLE BIFUNCTIONAL ACYLASE GGTA: CEPHALOSPORIN ACYLASE (GL-7ACA ACYLASE) + GAMMA-GLUTAMYLTRANSPEPTIDASE (GGT)
Rv0018c	pstP	9	PHOSPHOSERINE/THREONINE PHOSPHATASE PSTP
Rv0066c	icd2	7	PROBABLE ISOCITRATE DEHYDROGENASE [NADP] ICD2 (OXALOSUCCINATE DECARBOXYLASE) (IDH) (NADP+-SPECIFIC ICDH) (IDP)
Rv1263	amiB2	7	PROBABLE AMIDASE AMIB2 (AMINOHYDROLASE)
Rv0129c	fbpC	1	SECRETED ANTIGEN 85-C FBPC (85C) (ANTIGEN 85 COMPLEX C) (AG58C) (MYCOLYL TRANSFERASE 85C) (FIBRONECTIN-BINDING PROTEIN C)
Rv0182c	sigG	2	PROBABLE ALTERNATIVE RNA POLYMERASE SIGMA FACTOR SIGG (RNA POLYMERASE ECF TYPE SIGMA FACTOR)
Rv2241	aceE	7	Probable pyruvate dehydrogenase E1 component aceE (PYRUVATE DECARBOXYLASE) (PYRUVATE DEHYDROGENASE) (PYRUVIC DEHYDROGENASE)
Rv0374c	Rv0374c	7	PROBABLE CARBON MONOXYDE DEHYDROGENASE (SMALL CHAIN)
Rv3824c	papA1	1	PROBABLE CONSERVED POLYKETIDE SYNTHASE ASSOCIATED PROTEIN PAPA1
Rv3852	hns	2	POSSIBLE HISTONE-LIKE PROTEIN HNS
Rv2559c	Rv2559c	10	CONSERVED HYPOTHETICAL ALANINE LEUCINE VALINE RICH PROTEIN
Rv2613c	Rv2613c	1	CONSERVED HYPOTHETICAL PROTEIN
Rv2785c	rpsO	2	PROBABLE 30S RIBOSOMAL PROTEIN S15 RPSO
Rv3139	fadE24	1	PROBABLE ACYL-CoA DEHYDROGENASE FADE24
Rv3229c	desA3	1	POSSIBLE LINOLEOYL-CoA DESATURASE (DELTA(6)-DESATURASE)
Rv2296	Rv2296	7	Probable haloalkane dehalogenase
Rv3734c	Rv3734c	10	CONSERVED HYPOTHETICAL PROTEIN
Rv2928	tesA	1	PROBABLE THIOESTERASE TESA
Rv0685	tuf	2	PROBABLE IRON-REGULATED ELONGATION FACTOR TU TUF (EF-TU)
Rv0215c	fadE3	1	PROBABLE ACYL-CoA DEHYDROGENASE FADE3
Rv2381c	mbtD	1	POLYKETIDE SYNTHETASE MBTD (POLYKETIDE SYNTHASE)
Rv2783c	gpsI	2	BIFUNCTIONAL PROTEIN POLYRIBONUCLEOTIDE NUCLEOTIDYLTRANSFERASE GPSI: GUANOSINE PENTAPHOSPHATE SYNTHETASE + POLYRIBONUCLEOTIDE NUCLEOTIDYLTRANSFERASE (POLYNUCLEOTIDE PHOSPHORYLASE) (PNPASE)
Rv3674c	nth	2	PROBABLE ENDONUCLEASE III NTH (DNA-(APURINIC OR APYRIMIDINIC SITE)LYASE) (AP LYASE) (AP ENDONUCLEASE CLASS I) (ENDODEOXYRIBONUCLEASE (APURINIC OR APYRIMIDINIC)) (DEOXYRIBONUCLEASE (APURINIC OR APYRIMIDINIC))
Rv3097c	PE_PGRS63	6	PE-PGRS FAMILY PROTEIN, PROBABLY TRIACYLGLYCEROL LIPASE (ESTERASE/LIPASE) (TRIGLYCERIDE LIPASE) (TRIBUTYRASE)
Rv0221	Rv0221	10	CONSERVED HYPOTHETICAL PROTEIN
Rv2939	papA5	1	POSSIBLE CONSERVED POLYKETIDE SYNTHASE ASSOCIATED PROTEIN PAPA5
Rv3774	echA21	1	POSSIBLE ENOYL-CoA HYDRATASE ECHA21 (ENOYL HYDRASE) (UNSATURATED ACYL-CoA HYDRATASE) (CROTONASE)
Rv2380c	mbtE	1	PEPTIDE SYNTHETASE MBTE (PEPTIDE SYNTHASE)
Rv2379c	mbtF	1	PEPTIDE SYNTHETASE MBTF (PEPTIDE SYNTHASE)
Rv2531c	Rv2531c	7	PROBABLE AMINO ACID DECARBOXYLASE
Rv3329	Rv3329	7	PROBABLE AMINOTRANSFERASE
Rv3516	echA19	1	POSSIBLE ENOYL-CoA HYDRATASE ECHA19 (ENOYL HYDRASE) (UNSATURATED ACYL-CoA HYDRATASE) (CROTONASE)
Rv2564	glnQ	3	PROBABLE GLUTAMINE-TRANSPORT ATP-BINDING PROTEIN ABC TRANSPORTER GLNQ
Rv1323	fadA4	1	PROBABLE ACETYL-CoA ACETYLTRANSFERASE FADA4 (ACETOACETYL-CoA THIOLASE)
Rv3878	Rv3878	16	CONSERVED HYPOTHETICAL ALANINE RICH PROTEIN
Rv1435c	Rv1435c	3	Probable conserved Proline, Glycine, Valine-rich secreted protein
Rv2390c	Rv2390c	10	CONSERVED HYPOTHETICAL PROTEIN
Rv3404c	Rv3404c	10	CONSERVED HYPOTHETICAL PROTEIN
Rv1692	Rv1692	7	PROBABLE PHOSPHATASE
Rv1308	atpA	7	PROBABLE ATP SYNTHASE ALPHA CHAIN ATPA
Rv3601c	panD	7	PROBABLE ASPARTATE 1-DECARBOXYLASE PRECURSOR PAND (ASPARTATE ALPHA-DECARBOXYLASE)
Rv1310	atpD	7	PROBABLE ATP SYNTHASE BETA CHAIN ATPD
Rv1384	carB	7	PROBABLE CARBAMOYL-PHOSPHATE SYNTHASE LARGE CHAIN CARB (Carbamoyl-phosphate synthetase ammonia chain)
Rv2249c	glpD1	7	PROBABLE GLYCEROL-3-PHOSPHATE DEHYDROGENASE GLPD1
Rv1746	pknF	9	ANCHORED-MEMBRANE SERINE/THREONINE-PROTEIN KINASE PKNF (PROTEIN KINASE F) (STPK F)
Rv1266c	pknH	9	PROBABLE TRANSMEMBRANE SERINE/THREONINE-PROTEIN KINASE H PKNH (PROTEIN KINASE H) (STPK H)
Rv3175	Rv3175	7	POSSIBLE AMIDASE (AMINOHYDROLASE)
Rv1985c	Rv1985c	9	PROBABLE TRANSCRIPTIONAL REGULATORY PROTEIN (PROBABLY LYSR-FAMILY)
Rv3509c	ilvX	7	PROBABLE ACETOHYDROXYACID SYNTHASE ILVX (ACETOLACTATE SYNTHASE)
Rv3740c	Rv3740c	10	CONSERVED HYPOTHETICAL PROTEIN
Rv1873	Rv1873	10	CONSERVED HYPOTHETICAL PROTEIN
Rv0472c	Rv0472c	9	PROBABLE TRANSCRIPTIONAL REGULATORY PROTEIN (POSSIBLY TETR-FAMILY)
Rv1499	Rv1499	16	HYPOTHETICAL PROTEIN
Rv2140c	TB18.6	10	CONSERVED HYPOTHETICAL PROTEIN TB18.6
Rv2469c	Rv2469c	10	CONSERVED HYPOTHETICAL PROTEIN
Rv0844c	narL	9	POSSIBLE NITRATE/NITRITE RESPONSE TRANSCRIPTIONAL REGULATORY PROTEIN NARL
Rv3911	sigM	2	POSSIBLE ALTERNATIVE RNA POLYMERASE SIGMA FACTOR SIGM
Rv3886c	mycP2	7	PROBABLE ALANINE AND PROLINE RICH MEMBRANE-ANCHORED MYCOSIN MYCP2 (SERINE PROTEASE) (SUBTILISIN-LIKE PROTEASE) (SUBTILASE-LIKE) (MYCOSIN-2)
Rv2952	Rv2952	7	POSSIBLE METHYLTRANSFERASE (METHYLASE)
Rv0013	trpG	7	POSSIBLE ANTHRANILATE SYNTHASE COMPONENT II TRPG (GLUTAMINE AMIDOTRANSFERASE)
Rv3068c	pgmA	7	PROBABLE PHOSPHOGLUCOMUTASE PGMA (GLUCOSE PHOSPHOMUTASE) (PGM)
Rv1472	echA12	1	POSSIBLE ENOYL-CoA HYDRATASE ECHA12 (ENOYL HYDRASE) (UNSATURATED ACYL-CoA HYDRATASE) (CROTONASE)
Rv2951c	Rv2951c	7	POSSIBLE OXIDOREDUCTASE
Rv1872c	lldD2	7	POSSIBLE L-LACTATE DEHYDROGENASE (CYTOCHROME) LLDD2
Rv2115c	Rv2115c	3	Probable ATPase
Rv0183	Rv0183	7	POSSIBLE LYSOPHOSPHOLIPASE
Rv0319	pcp	7	PROBABLE PYRROLIDONE-CARBOXYLATE PEPTIDASE PCP (5-OXOPROLYL-PEPTIDASE) (PYROGLUTAMYL-PEPTIDASE I) (PGP-I) (PYRASE)
Rv2445c	ndkA	7	PROBABLE NUCLEOSIDE DIPHOSPHATE KINASE NDKA (NDK) (NDP KINASE) (NUCLEOSIDE-2-P KINASE)
Rv3405c	Rv3405c	9	POSSIBLE TRANSCRIPTIONAL REGULATORY PROTEIN
Rv1277	Rv1277	10	CONSERVED HYPOTHETICAL PROTEIN
Rv0230c	php	1	PROBABLE PHOSPHOTRIESTERASE PHP (PARATHION HYDROLASE) (PTE) (ARYLDIALKYLPHOSPHATASE) (PARAOXONASE) (A-ESTERASE) (ARYLTRIPHOSPHATASE) (PARAOXON HYDROLASE)
Rv2332	mez	7	PROBABLE [NAD] DEPENDENT MALATE OXIDOREDUCTASE MEZ (MALIC ENZYME) (NAD-MALIC ENZYME) (MALATE DEHYDROGENASE (OXALOACETATE DECARBOXYLATING)) (PYRUVIC-MALIC CARBOXYLASE) (NAD-ME)
Rv2910c	Rv2910c	10	CONSERVED HYPOTHETICAL PROTEIN
Rv1071c	echA9	1	POSSIBLE ENOYL-CoA HYDRATASE ECHA9 (ENOYL HYDRASE) (UNSATURATED ACYL-CoA HYDRATASE) (CROTONASE)
Rv0619	galTb	7	PROBABLE GALACTOSE-1-PHOSPHATE URIDYLYLTRANSFERASE GALTB [SECOND PART]
Rv2069	sigC	2	PROBABLE RNA POLYMERASE SIGMA FACTOR, ECF SUBFAMILY, SIGC
Rv0926c	Rv0926c	10	CONSERVED HYPOTHETICAL PROTEIN
Rv2962c	Rv2962c	7	POSSIBLE GLYCOSYL TRANSFERASE
Rv0178	Rv0178	3	PROBABLE CONSERVED MCE ASSOCIATED MEMBRANE PROTEIN
Rv1279	Rv1279	7	PROBABLE DEHYDROGENASE FAD flavoprotein GMC oxidoreductase
Rv1346	fadE14	1	POSSIBLE ACYL-CoA DEHYDROGENASE FADE14
Rv3849	Rv3849	16	CONSERVED HYPOTHETICAL PROTEIN
Rv1488	Rv1488	3	POSSIBLE EXPORTED CONSERVED PROTEIN
Rv0120c	fusA2	2	PROBABLE ELONGATION FACTOR G FUSA2 (EF-G)
Rv2114	Rv2114	16	HYPOTHETICAL PROTEIN
Rv0238	Rv0238	9	POSSIBLE TRANSCRIPTIONAL REGULATORY PROTEIN (PROBABLY TETR-FAMILY)
Rv3731	ligC	2	POSSIBLE ATP-DEPENDENT DNA LIGASE LIGC (POLYDEOXYRIBONUCLEOTIDE SYNTHASE [ATP]) (POLYNUCLEOTIDE LIGASE [ATP]) (SEALASE) (DNA REPAIR PROTEIN) (DNA JOINASE)
Rv2941	fadD28	1	FATTY-ACID-CoA LIGASE FADD28 (FATTY-ACID-CoA SYNTHETASE) (FATTY-ACID-CoA SYNTHASE)
Rv1178	Rv1178	7	PROBABLE AMINOTRANSFERASE
Rv2222c	glnA2	7	PROBABLE GLUTAMINE SYNTHETASE GLNA2 (GLUTAMINE SYNTHASE) (GS-II)
Rv3393	iunH	7	PROBABLE NUCLEOSIDE HYDROLASE IUNH (PURINE NUCLEOSIDASE)
Rv1885c	Rv1885c	10	CONSERVED HYPOTHETICAL PROTEIN
Rv3784	Rv3784	7	POSSIBLE dTDP-GLUCOSE 4,6-DEHYDRATASE
Rv3211	rhlE	2	PROBABLE ATP-DEPENDENT RNA HELICASE RHLE
Rv2084	Rv2084	8	HYPOTHETICAL PROTEIN
Rv2902c	rnhB	2	PROBABLE RIBONUCLEASE HII PROTEIN RNHB (RNASE HII)
Rv3218	Rv3218	10	CONSERVED HYPOTHETICAL PROTEIN
Rv2959c	Rv2959c	7	POSSIBLE METHYLTRANSFERASE (METHYLASE)
Rv3868	Rv3868	10	CONSERVED HYPOTHETICAL PROTEIN
Rv3796	Rv3796	10	CONSERVED HYPOTHETICAL PROTEIN
Rv1112	Rv1112	10	Probable GTP binding protein
Rv3556c	fadA6	1	PROBABLE ACETYL-CoA ACETYLTRANSFERASE FADA6 (ACETOACETYL-CoA THIOLASE)
Rv2503c	scoB	1	PROBABLE SUCCINYL-COA:3-KETOACID-COENZYME A TRANSFERASE (BETA SUBUNIT) SCOB (3-OXO-ACID:COA TRANSFERASE) (OXCT B) (SUCCINYL CoA:3-OXOACID CoA-TRANSFERASE)
Rv2936	drrA	3	PROBABLE DAUNORUBICIN-DIM-TRANSPORT ATP-BINDING PROTEIN ABC TRANSPORTER DRRA
Rv2935	ppsE	1	PHENOLPTHIOCEROL SYNTHESIS TYPE-I POLYKETIDE SYNTHASE PPSE
Rv2715	Rv2715	7	POSSIBLE HYDROLASE
Rv1550	fadD11	1	PROBABLE FATTY-ACID-CoA LIGASE FADD11 (FATTY-ACID-CoA SYNTHETASE) (FATTY-ACID-CoA SYNTHASE)
Rv2934	ppsD	1	PHENOLPTHIOCEROL SYNTHESIS TYPE-I POLYKETIDE SYNTHASE PPSD
Rv1238	sugC	3	PROBABLE SUGAR-TRANSPORT ATP-BINDING PROTEIN ABC TRANSPORTER SUGC
Rv0655	mkl	3	POSSIBLE RIBONUCLEOTIDE-TRANSPORT ATP-BINDING PROTEIN ABC TRANSPORTER MKL
Rv2198c	mmpS3	3	PROBABLE CONSERVED MEMBRANE PROTEIN MMPS3
Rv2860c	glnA4	7	PROBABLE GLUTAMINE SYNTHETASE GLNA4 (GLUTAMINE SYNTHASE) (GS-II)
Rv2176	pknL	9	PROBABLE TRANSMEMBRANE SERINE/THREONINE-PROTEIN KINASE L PKNL (PROTEIN KINASE L) (STPK L)
Rv0843	Rv0843	7	PROBABLE DEHYDROGENASE
Rv2931	ppsA	1	PHENOLPTHIOCEROL SYNTHESIS TYPE-I POLYKETIDE SYNTHASE PPSA
Rv0533c	fabH	1	3-OXOACYL-[ACYL-CARRIER-PROTEIN] SYNTHASE III FABH (BETA-KETOACYL-ACP SYNTHASE III) (KAS III)
Rv2930	fadD26	1	FATTY-ACID-CoA LIGASE FADD26 (FATTY-ACID-COA SYNTHETASE) (FATTY-ACID-CoA SYNTHASE)
Rv2957	Rv2957	7	POSSIBLE GLYCOSYL TRANSFERASE
Rv0166	fadD5	1	PROBABLE FATTY-ACID-CoA LIGASE FADD5 (FATTY-ACID-CoA SYNTHETASE) (FATTY-ACID-CoA SYNTHASE)
Rv3375	amiD	7	PROBABLE AMIDASE AMID (ACYLAMIDASE) (ACYLASE)
Rv2947c	pks15	1	PROBABLE POLYKETIDE SYNTHASE PKS15
Rv2082	Rv2082	10	CONSERVED HYPOTHETICAL PROTEIN
Rv0243	fadA2	1	PROBABLE ACETYL-CoA ACYLTRANSFERASE FADA2 (3-KETOACYL-CoA THIOLASE) (BETA-KETOTHIOLASE)
Rv2790c	ltp1	3	PROBABLE LIPID-TRANSFER PROTEIN LTP1
Rv0570	nrdZ	2	PROBABLE RIBONUCLEOSIDE-DIPHOSPHATE REDUCTASE (LARGE SUBUNIT) NRDZ (RIBONUCLEOTIDE REDUCTASE)
Rv2276	cyp121	7	CYTOCHROME P450 121 CYP121
Rv2817c	Rv2817c	10	CONSERVED HYPOTHETICAL PROTEIN
Rv0196	Rv0196	9	POSSIBLE TRANSCRIPTIONAL REGULATORY PROTEIN
Rv0212c	nadR	9	POSSIBLE TRANSCRIPTIONAL REGULATORY PROTEIN NADR (PROBABLY ASNC-FAMILY)
Rv1526c	Rv1526c	7	Probable glycosyltransferase
Rv0376c	Rv0376c	10	CONSERVED HYPOTHETICAL PROTEIN
Rv1673c	Rv1673c	10	CONSERVED HYPOTHETICAL PROTEIN
Rv1191	Rv1191	10	CONSERVED HYPOTHETICAL PROTEIN
Rv1878	glnA3	7	PROBABLE GLUTAMINE SYNTHETASE GLNA3 (GLUTAMINE SYNTHASE) (GS-I)
Rv0852	fadD16	1	POSSIBLE FATTY-ACID-CoA LIGASE FADD16 (FATTY-ACID-CoA SYNTHETASE) (FATTY-ACID-CoA SYNTHASE)
Rv0404	fadD30	1	PROBABLE FATTY-ACID-CoA LIGASE FADD30 (FATTY-ACID-CoA SYNTHETASE) (FATTY-ACID-CoA SYNTHASE)
Rv1504c	Rv1504c	10	CONSERVED HYPOTHETICAL PROTEIN
Rv1190	Rv1190	10	CONSERVED HYPOTHETICAL PROTEIN
Rv0853c	pdc	7	PROBABLE PYRUVATE OR INDOLE-3-PYRUVATE DECARBOXYLASE PDC
Rv2101	helZ	2	PROBABLE HELICASE HELZ
Rv0848	cysK2	7	POSSIBLE CYSTEINE SYNTHASE A CYSK2 (O-ACETYLSERINE SULFHYDRYLASE) (O-ACETYLSERINE (THIOL)-LYASE) (CSASE)
Rv1908c	katG	0	CATALASE-PEROXIDASE-PEROXYNITRITASE T KATG
Rv0982	mprB	9	PROBABLE TWO COMPONENT SENSOR KINASE MPRB
Rv0338c	Rv0338c	7	PROBABLE IRON-SULFUR-BINDING REDUCTASE
Rv1348	Rv1348	3	PROBABLE DRUGS-TRANSPORT TRANSMEMBRANE ATP-BINDING PROTEIN ABC TRANSPORTER
Rv2156c	murX	3	Probable phospho-N-acetylmuramoyl-pentappeptidetransferase MurX
Rv0102	Rv0102	3	PROBABLE CONSERVED INTEGRAL MEMBRANE PROTEIN
Rv1342c	Rv1342c	3	CONSERVED MEMBRANE PROTEIN
Rv2612c	pgsA1	1	PROBABLE PI SYNTHASE PGSA1 (PHOSPHATIDYLINOSITOL SYNTHASE) (CDP-DIACYLGLYCEROL--INOSITOL3-PHOSPHATIDYLTRANSFERASE)
Rv2219	Rv2219	3	PROBABLE CONSERVED TRANSMEMBRANE PROTEIN
Rv2136c	Rv2136c	3	Possible conserved transmembrane protein
Rv2968c	Rv2968c	3	PROBABLE CONSERVED INTEGRAL MEMBRANE PROTEIN
Rv1456c	Rv1456c	3	PROBABLE UNIDENTIFIED ANTIBIOTIC-TRANSPORT INTEGRAL MEMBRANE ABC TRANSPORTER
Rv1254	Rv1254	7	PROBABLE ACYLTRANSFERASE
Rv0228	Rv0228	7	PROBABLE INTEGRAL MEMBRANE ACYLTRANSFERASE
Rv2881c	cdsA	1	PROBABLE INTEGRAL MEMBRANE PHOSPHATIDATE CYTIDYLYLTRANSFERASE CDSA (CDP-DIGLYCERIDE SYNTHETASE) (CDP-DIGLYCERIDE PYROPHOSPHORYLASE) (CDP-DIACYLGLYCEROL SYNTHASE) (CDS) (CTP:PHOSPHATIDATE CYTIDYLYLTRANSFERASE) (CDP-DAG SYNTHASE) (CDP-DG SYNTHETASE)
Rv2174	Rv2174	3	Possible conserved integral membrane protein
Rv2235	Rv2235	3	PROBABLE CONSERVED TRANSMEMBRANE PROTEIN
Rv1539	lspA	3	PROBABLE LIPOPROTEIN SIGNAL PEPTIDASE LSPA
Rv2398c	cysW	3	PROBABLE SULFATE-TRANSPORT INTEGRAL MEMBRANE PROTEIN ABC TRANSPORTER CYSW
Rv0527	ccdA	7	POSSIBLE CYTOCHROME C-TYPE BIOGENESIS PROTEIN CCDA
Rv2194	qcrC	7	Probable Ubiquinol-cytochrome C reductase QcrC(cytochrome C subunit)
Rv2435c	Rv2435c	7	PROBABLE CYCLASE (ADENYLYL- OR GUANYLYL-)(ADENYLATE- OR GUANYLATE-)
Rv3658c	Rv3658c	3	PROBABLE CONSERVED TRANSMEMBRANE PROTEIN
Rv2698	Rv2698	3	PROBABLE CONSERVED ALANINE RICH TRANSMEMBRANE PROTEIN
Rv2093c	tatC	3	Probable Sec-independent protein translocase transmembrane protein tatC
Rv1459c	Rv1459c	3	POSSIBLE CONSERVED INTEGRAL MEMBRANE PROTEIN
Rv0955	Rv0955	3	PROBABLE CONSERVED INTEGRAL MEMBRANE PROTEIN
Rv1457c	Rv1457c	3	PROBABLE UNIDENTIFIED ANTIBIOTIC-TRANSPORT INTEGRAL MEMBRANE ABC TRANSPORTER
Rv2195	qcrA	7	Probable Rieske iron-sulfur protein QcrA
Rv1490	Rv1490	3	PROBABLE MEMBRANE PROTEIN
Rv0226c	Rv0226c	3	PROBABLE CONSERVED TRANSMEMBRANE PROTEIN
Rv3635	Rv3635	3	PROBABLE CONSERVED TRANSMEMBRANE PROTEIN
Rv0541c	Rv0541c	3	PROBABLE CONSERVED INTEGRAL MEMBRANE PROTEIN
Rv3792	aftA	3	PROBABLE CONSERVED TRANSMEMBRANE PROTEIN
Rv2399c	cysT	3	PROBABLE SULFATE-TRANSPORT INTEGRAL MEMBRANE PROTEIN ABC TRANSPORTER CYST
Rv2196	qcrB	7	Probable Ubiquinol-cytochrome C reductase QcrB (cytochrome B subunit)
Rv1610	Rv1610	3	POSSIBLE CONSERVED MEMBRANE PROTEIN
Rv1622c	cydB	7	Probable integral membrane cytochrome D ubiquinol oxidase (subunit II) cydB (Cytochrome BD-I oxidase subunit II)
Rv3669	Rv3669	3	PROBABLE CONSERVED TRANSMEMBRANE PROTEIN
Rv2325c	Rv2325c	10	CONSERVED HYPOTHETICAL PROTEIN
Rv3101c	ftsX	3	PUTATIVE CELL DIVISION PROTEIN FTSX (SEPTATION COMPONENT-TRANSPORT INTEGRAL MEMBRANE PROTEIN ABC TRANSPORTER)
Rv2856	nicT	3	POSSIBLE NICKEL-TRANSPORT INTEGRAL MEMBRANE PROTEIN NICT
Rv3806c	Rv3806c	3	POSSIBLE CONSERVED INTEGRAL MEMBRANE PROTEIN
Rv1002c	Rv1002c	3	CONSERVED MEMBRANE PROTEIN
Rv0556	Rv0556	3	PROBABLE CONSERVED TRANSMEMBRANE PROTEIN
Rv0290	Rv0290	3	PROBABLE CONSERVED TRANSMEMBRANE PROTEIN
Rv0529	ccsA	7	POSSIBLE CYTOCHROME C-TYPE BIOGENESIS PROTEIN CCSA
Rv2437	Rv2437	3	CONSERVED TRANSMEMBRANE PROTEIN
Rv2748c	ftsK	3	POSSIBLE CELL DIVISION TRANSMEMBRANE PROTEIN FTSK
Rv3793	embC	3	INTEGRAL MEMBRANE INDOLYLACETYLINOSITOL ARABINOSYLTRANSFERASE EMBC (ARABINOSYLINDOLYLACETYLINOSITOL SYNTHASE)
Rv0227c	Rv0227c	3	PROBABLE CONSERVED MEMBRANE PROTEIN
Rv3805c	aftB	3	PROBABLE CONSERVED TRANSMEMBRANE PROTEIN
Rv1303	Rv1303	3	CONSERVED HYPOTHETICAL TRANSMEMBRANE PROTEIN
Rv0588	yrbE2B	0	CONSERVED HYPOTHETICAL INTEGRAL MEMBRANE PROTEIN YRBE2B
Rv0292	Rv0292	3	PROBABLE CONSERVED TRANSMEMBRANE PROTEIN
Rv2193	ctaE	7	PROBABLE CYTOCHROME C OXIDASE (SUBUNIT III) CTAE
Rv0528	Rv0528	3	PROBABLE CONSERVED TRANSMEMBRANE PROTEIN
Rv0086	hycQ	7	POSSIBLE HYDROGENASE HYCQ
Rv0732	secY	3	PROBABLE PREPROTEIN TRANSLOCASE SECY
Rv2154c	ftsW	3	FtsW-like protein FtsW
Rv3795	embB	3	INTEGRAL MEMBRANE INDOLYLACETYLINOSITOL ARABINOSYLTRANSFERASE EMBB (ARABINOSYLINDOLYLACETYLINOSITOL SYNTHASE)
Rv1349	Rv1349	3	PROBABLE DRUGS-TRANSPORT TRANSMEMBRANE ATP-BINDING PROTEIN ABC TRANSPORTER
Rv3921c	Rv3921c	3	PROBABLE CONSERVED TRANSMEMBRANE PROTEIN
Rv3604c	Rv3604c	3	PROBABLE CONSERVED TRANSMEMBRANE PROTEIN RICH IN ALANINE AND ARGININE AND PROLINE
Rv0093c	Rv0093c	3	PROBABLE CONSERVED MEMBRANE PROTEIN
Rv1845c	Rv1845c	3	CONSERVED HYPOTHETICAL TRANSMEMBRANE PROTEIN
Rv0870c	Rv0870c	3	POSSIBLE CONSERVED INTEGRAL MEMBRANE PROTEIN
Rv0286	PPE4	6	PPE FAMILY PROTEIN
Rv2746c	pgsA3	1	PROBABLE PGP SYNTHASE PGSA3 (CDP-DIACYLGLYCEROL--GLYCEROL-3-PHOSPHATE 3- PHOSPHATIDYLTRANSFERASE) (PHOSPHATIDYLGLYCEROPHOSPHATE SYNTHASE)
Rv0450c	mmpL4	3	PROBABLE CONSERVED TRANSMEMBRANE TRANSPORT PROTEIN MMPL4
Rv2942	mmpL7	3	CONSERVED TRANSMEMBRANE TRANSPORT PROTEIN MMPL7
Rv0085	hycP	7	POSSIBLE HYDROGENASE HYCP
Rv3271c	Rv3271c	3	PROBABLE CONSERVED INTEGRAL MEMBRANE PROTEIN
Rv0534c	menA	7	1,4-DIHYDROXY-2-NAPHTHOATE OCTAPRENYLTRANSFERASE MENA (DHNA-OCTAPRENYLTRANSFERASE)
Rv0236c	Rv0236c	3	PROBABLE CONSERVED TRANSMEMBRANE PROTEIN
Rv2693c	Rv2693c	3	PROBABLE CONSERVED INTEGRAL MEMBRANE ALANINE AND LEUCINE RICH PROTEIN
Rv3043c	ctaD	7	PROBABLE CYTOCHROME C OXIDASE POLYPEPTIDE I CTAD (CYTOCHROME AA3 SUBUNIT 1)
Rv2846c	efpA	3	POSSIBLE INTEGRAL MEMBRANE EFFLUX PROTEIN EFPA
Rv0412c	Rv0412c	3	POSSIBLE CONSERVED MEMBRANE PROTEIN
Rv0585c	Rv0585c	3	PROBABLE CONSERVED INTEGRAL MEMBRANE PROTEIN
Rv2044c	Rv2044c	10	CONSERVED HYPOTHETICAL PROTEIN
Rv3657c	Rv3657c	3	POSSIBLE CONSERVED ALANINE RICH MEMBRANE PROTEIN
Rv0084	hycD	7	POSSIBLE FORMATE HYDROGENLYASE HYCD (FHL)
Rv1272c	Rv1272c	3	PROBABLE DRUGS-TRANSPORT TRANSMEMBRANE ATP-BINDING PROTEIN ABC TRANSPORTER
Rv2601	speE	7	PROBABLE SPERMIDINE SYNTHASE SPEE (PUTRESCINE AMINOPROPYLTRANSFERASE) (AMINOPROPYLTRANSFERASE) (SPDSY)
Rv0011c	Rv0011c	3	PROBABLE CONSERVED TRANSMEMBRANE PROTEIN
Rv1783	Rv1783	3	PROBABLE CONSERVED MEMBRANE PROTEIN
Rv1028c	kdpD	9	PROBABLE SENSOR PROTEIN KDPD
Rv1614	lgt	3	Possible prolipoprotein diacylglyceryl transferases Lgt
Rv2169c	Rv2169c	3	PROBABLE CONSERVED TRANSMEMBRANE PROTEIN
Rv2673	Rv2673	3	POSSIBLE CONSERVED INTEGRAL MEMBRANE PROTEIN
Rv1640c	lysX	2	Possible lysyl-tRNA synthetase 2 lysX
Rv1824	Rv1824	3	CONSERVED HYPOTHETICAL MEMBRANE PROTEIN
Rv0261c	narK3	3	PROBABLE INTEGRAL MEMBRANE NITRITE EXTRUSION PROTEIN NARK3 (NITRITE FACILITATOR)
Rv1236	sugA	3	PROBABLE SUGAR-TRANSPORT INTEGRAL MEMBRANE PROTEIN ABC TRANSPORTER SUGA
Rv0191	Rv0191	3	PROBABLE CONSERVED INTEGRAL MEMBRANE PROTEIN
Rv2920c	amt	3	PROBABLE AMMONIUM-TRANSPORT INTEGRAL MEMBRANE PROTEIN AMT
Rv3018c	PPE46	6	PPE FAMILY PROTEIN
Rv2414c	Rv2414c	10	CONSERVED HYPOTHETICAL PROTEIN
Rv2200c	ctaC	7	PROBABLE TRANSMEMBRANE CYTOCHROME C OXIDASE (SUBUNIT II) CTAC
Rv3882c	Rv3882c	3	POSSIBLE CONSERVED MEMBRANE PROTEIN
Rv1607	chaA	3	Probable ionic transporter integral membrane protein chaA
Rv2869c	rip	3	MEMBRANE BOUND METALLOPROTEASE
Rv0312	Rv0312	10	CONSERVED HYPOTHETICAL PROLINE AND THREONINE RICH PROTEIN
Rv2508c	Rv2508c	3	PROBABLE CONSERVED INTEGRAL MEMBRANE LEUCINE AND ALANINE RICH PROTEIN
Rv1795	Rv1795	3	CONSERVED HYPOTHETICAL MEMBRANE PROTEIN
Rv1305	atpE	7	PROBABLE ATP SYNTHASE C CHAIN ATPE (LIPID-BINDING PROTEIN) (DICYCLOHEXYLCARBODIIMIDE-BINDING PROTEIN)
Rv3737	Rv3737	3	PROBABLE CONSERVED TRANSMEMBRANE PROTEIN
Rv0436c	pssA	1	PROBABLE CDP-DIACYLGLYCEROL--SERINE O-PHOSPHATIDYLTRANSFERASE PSSA (PS SYNTHASE) (PHOSPHATIDYLSERINE SYNTHASE)
Rv2938	drrC	3	PROBABLE DAUNORUBICIN-DIM-TRANSPORT INTEGRAL MEMBRANE PROTEIN ABC TRANSPORTER DRRC
Rv3794	embA	3	INTEGRAL MEMBRANE INDOLYLACETYLINOSITOL ARABINOSYLTRANSFERASE EMBA (ARABINOSYLINDOLYLACETYLINOSITOL SYNTHASE)
Rv3253c	Rv3253c	3	POSSIBLE CATIONIC AMINO ACID TRANSPORT INTEGRAL MEMBRANE PROTEIN
Rv1237	sugB	3	PROBABLE SUGAR-TRANSPORT INTEGRAL MEMBRANE PROTEIN ABC TRANSPORTER SUGB
Rv0205	Rv0205	3	PROBABLE CONSERVED TRANSMEMBRANE PROTEIN
Rv3252c	alkB	1	PROBABLE TRANSMEMBRANE ALKANE 1-MONOOXYGENASE ALKB (ALKANE 1-HYDROXYLASE) (LAURIC ACID OMEGA-HYDROXYLASE) (OMEGA-HYDROXYLASE) (FATTY ACID OMEGA-HYDROXYLASE) (ALKANE HYDROXYLASE-RUBREDOXIN)
Rv1183	mmpL10	3	PROBABLE CONSERVED TRANSMEMBRANE TRANSPORT PROTEIN MMPL10
Rv3851	Rv3851	3	POSSIBLE MEMBRANE PROTEIN
Rv3610c	ftsH	3	MEMBRANE-BOUND PROTEASE FTSH (CELL DIVISION PROTEIN)
Rv3823c	mmpL8	3	PROBABLE CONSERVED INTEGRAL MEMBRANE TRANSPORT PROTEIN MMPL8
Rv2051c	ppm1	3	Polyprenol-monophosphomannose synthase Ppm1
Rv1304	atpB	7	PROBABLE ATP SYNTHASE A CHAIN ATPB (PROTEIN 6)
Rv1822	pgsA2	1	PROBABLECDP-DIACYLGLYCEROL--GLYCEROL-3-PHOSPHATE 3-PHOSPHATIDYLTRANSFERASE PGSA2 (PGP SYNTHASE) (PHOSPHATIDYLGLYCEROPHOSPHATE SYNTHASE) (3-PHOSPHATIDYL-1'-GLYCEROL-3'PHOSPHATE SYNTHASE)
Rv3238c	Rv3238c	3	PROBABLE CONSERVED INTEGRAL MEMBRANE PROTEIN
Rv1302	rfe	3	PROBABLE UNDECAPAPRENYL-PHOSPHATE ALPHA-N-ACETYLGLUCOSAMINYLTRANSFERASE RFE (UDP-GlcNAc TRANSFERASE)
Rv0202c	mmpL11	3	PROBABLE CONSERVED TRANSMEMBRANE TRANSPORT PROTEIN MMPL11
Rv2281	pitB	3	Putative phosphate-transport permease PitB
Rv1565c	Rv1565c	3	CONSERVED HYPOTHETICAL MEMBRANE PROTEIN
Rv0545c	pitA	3	PROBABLE LOW-AFFINITY INORGANIC PHOSPHATE TRANSPORTER INTEGRAL MEMBRANE PROTEIN PITA
Rv2113	Rv2113	3	Probable integral membrane protein
Rv1623c	cydA	7	Probable integral membrane cytochrome D ubiquinol oxidase (subunit I) cydA (Cytochrome BD-I oxidase subunit I)
Rv0969	ctpV	3	PROBABLE METAL CATION TRANSPORTER P-TYPE ATPASE CTPV
Rv2937	drrB	3	PROBABLE DAUNORUBICIN-DIM-TRANSPORT INTEGRAL MEMBRANE PROTEIN ABC TRANSPORTER DRRB
Rv2721c	Rv2721c	3	POSSIBLE CONSERVED TRANSMEMBRANE ALANINE AND GLYCINE RICH PROTEIN
Rv3894c	Rv3894c	3	POSSIBLE CONSERVED MEMBRANE PROTEIN
Rv1902c	nanT	3	PROBABLE SIALIC ACID-TRANSPORT INTEGRAL MEMBRANE PROTEIN NANT
Rv0425c	ctpH	3	POSSIBLE METAL CATION TRANSPORTING P-TYPE ATPASE CTPH
Rv1078	pra	10	Probable Proline-rich antigen homolog pra
Rv0996	Rv0996	3	PROBABLE CONSERVED TRANSMEMBRANE PROTEIN
Rv2127	ansP1	3	Probable L-asparagine permease ansP1
Rv3448	Rv3448	3	PROBABLE CONSERVED INTEGRAL MEMBRANE PROTEIN
Rv0517	Rv0517	7	POSSIBLE MEMBRANE ACYLTRANSFERASE
Rv1672c	Rv1672c	3	PROBABLE CONSERVED INTEGRAL MEMBRANE TRANSPORT PROTEIN
Rv1997	ctpF	3	PROBABLE METAL CATION TRANSPORTER P-TYPE ATPASE A CTPF
Rv1500	Rv1500	7	PROBABLE GLYCOSYLTRANSFERASE
Rv3887c	Rv3887c	3	PROBABLE CONSERVED TRANSMEMBRANE PROTEIN
Rv1135A	Rv1135A	1	POSSIBLE ACETYL-CoA ACETYLTRANSFERASE (ACETOACETYL-CoA THIOLASE)
Rv2160A	Rv2160A	9	CONSERVED HYPOTHETICAL PROTEIN

## Sheet: Sequence-passed (B)
Rv ID	Gene Name	Functional Class	TubercuList Annotation
Rv3608c	folP1	7	DIHYDROPTEROATE SYNTHASE 1 FOLP (DHPS 1) (DIHYDROPTEROATE PYROPHOSPHORYLASE 1) (DIHYDROPTEROATE DIPHOSPHORYLASE 1)
Rv3913	trxB2	7	PROBABLE THIOREDOXIN REDUCTASE TRXB2 (TRXR) (TR)
Rv1207	folP2	7	PROBABLE DIHYDROPTEROATE SYNTHASE 2 FOLP2 (DHPS 2) (Dihydropteroate pyrophosphorylase 2)
Rv1293	lysA	7	PROBABLE DIAMINOPIMELATE DECARBOXYLASE LYSA (DAP DECARBOXYLASE)
Rv3423c	alr	7	ALANINE RACEMASE ALR
Rv1296	thrB	7	PROBABLE HOMOSERINE KINASE THRB
Rv3051c	nrdE	2	RIBONUCLEOSIDE-DIPHOSPHATE REDUCTASE (ALPHA CHAIN) NRDE (RIBONUCLEOTIDE REDUCTASE SMALL SUBUNIT) (R1F PROTEIN)
Rv2192c	trpD	7	Probable anthranilate phosphoribosyltransferase TrpD
Rv1843c	guaB1	7	PROBABLE INOSINE-5'-MONOPHOSPHATE DEHYDROGENASE GUAB1(IMP DEHYDROGENASE) (IMPDH) (IMPD)
Rv3411c	guaB2	7	PROBABLE INOSINE-5'-MONOPHOSPHATE DEHYDROGENASE GUAB2 (IMP DEHYDROGENASE) (INOSINIC ACID DEHYDROGENASE) (INOSINATE DEHYDROGENASE) (IMP OXIDOREDUCTASE) (INOSINE-5'-MONOPHOSPHATE OXIDOREDUCTASE) (IMPDH) (IMPD)
Rv3313c	add	7	PROBABLE ADENOSINE DEAMINASE ADD (ADENOSINE AMINOHYDROLASE)
Rv0224c	Rv0224c	7	POSSIBLE METHYLTRANSFERASE (METHYLASE)
Rv1292	argS	2	PROBABLE ARGINYL-TRNA SYNTHETASE ARGS (ARGRS) (Arginine--tRNA ligase)
Rv0041	leuS	2	PROBABLE LEUCYL-tRNA SYNTHETASE LEUS (LEUCINE--tRNA LIGASE) (LEURS)
Rv1603	hisA	7	PROBABLE PHOSPHORIBOSYLFORMIMINO-5-AMINOIMIDAZOLE CARBOXAMIDE RIBOTIDE ISOMERASE HISA
Rv2109c	prcA	7	proteasome (alpha subunit) PrcA
Rv1862	adhA	7	Probable alcohol dehydrogenase adhA
Rv2870c	dxr	7	PROBABLE 1-DEOXY-D-XYLULOSE 5-PHOSPHATE REDUCTOISOMERASE DXR (DXP REDUCTOISOMERASE) (1-DEOXYXYLULOSE-5-PHOSPHATE REDUCTOISOMERASE)
Rv2122c	hisE	7	Probable phosphoribosyl-AMP pyrophosphatase HisE
Rv3581c	ispF	7	PROBABLE 2C-METHYL-D-ERYTHRITOL 2,4-CYCLODIPHOSPHATE SYNTHASE ISPF (MECPS)
Rv2677c	hemY	7	PROBABLE PROTOPORPHYRINOGEN OXIDASE HEMY (PROTOPORPHYRINOGEN-IX OXIDASE) (PROTOPORPHYRINOGENASE) (PPO)
Rv3397c	phyA	7	PROBABLE PHYTOENE SYNTHASE PHYA
Rv3907c	pcnA	2	PROBABLE POLY(A) POLYMERASE PCNA (POLYNUCLEOTIDE ADENYLYLTRANSFERASE) (NTP POLYMERASE) (RNA ADENYLATING ENZYME) (POLY(A) POLYMERASE)
Rv1850	ureC	7	Urease alpha subunit ureC (Urea amidohydrolase)
Rv1385	pyrF	7	PROBABLE OROTIDINE 5'-PHOSPHATE DECARBOXYLASE PYRF (OMP decarboxylase) (OMPdecase)
Rv0112	gca	3	POSSIBLE GDP-MANNOSE 4,6-DEHYDRATASE GCA (GDP-D-MANNOSE DEHYDRATASE)
Rv2155c	murD	3	Probable UDP-N-acetylmuramoylalanine-D-glutamate ligase MurD
Rv1689	tyrS	2	Probable Tyrosyl-tRNA synthase tyrS (TYRRS)
Rv2110c	prcB	7	proteasome (beta subunit) PrcB
Rv3915	Rv3915	7	PROBABLE HYDROLASE
Rv3646c	topA	2	DNA TOPOISOMERASE I TOPA (OMEGA-PROTEIN) (RELAXING ENZYME) (UNTWISTING ENZYME) (SWIVELASE) (TYPE I DNA TOPOISOMERASE) (NICKING-CLOSING ENZYME) (TOPO I)
Rv3132c	devS	9	TWO COMPONENT SENSOR HISTIDINE KINASE DEVS
Rv1662	pks8	1	Probable polyketide synthase pks8
Rv1652	argC	7	PROBABLE N-ACETL-GAMMA-GLUTAMYL-PHOSHATE REDUCTASE ARGC
Rv1654	argB	7	Probable Acetylglutamate kinase argB
Rv1661	pks7	1	Probable polyketide synthase pks7
Rv2726c	dapF	7	PROBABLE DIAMINOPIMELATE EPIMERASE DAPF (DAP EPIMERASE)
Rv2444c	rne	2	POSSIBLE RIBONUCLEASE E RNE
Rv0636	Rv0636	7	SINGLE HOTDOG HYDRATASE, HOMODIMER
Rv1328	glgP	7	PROBABLE GLYCOGEN PHOSPHORYLASE GLGP
Rv2535c	pepQ	7	PROBABLE CYTOPLASMIC PEPTIDASE PEPQ
Rv3048c	nrdF2	2	RIBONUCLEOSIDE-DIPHOSPHATE REDUCTASE (BETA CHAIN) NRDF2 (RIBONUCLEOTIDE REDUCTASE SMALL SUBUNIT) (R2F PROTEIN)
Rv1326c	glgB	7	PROBABLE 1,4-ALPHA-GLUCAN BRANCHING ENZYME GLGB (GLYCOGEN BRANCHING ENZYME)
Rv3634c	galE1	7	UDP-GLUCOSE 4-EPIMERASE GALE1 (GALACTOWALDENASE) (UDP-GALACTOSE 4-EPIMERASE) (URIDINE DIPHOSPHATE GALACTOSE 4-EPIMERASE) (URIDINE DIPHOSPHO-GALACTOSE 4-EPIMERASE)
Rv2537c	aroD	7	3-DEHYDROQUINATE DEHYDRATASE AROD (AROQ) (3-DEHYDROQUINASE) (TYPE II DHQASE)
Rv2152c	murC	3	Probable UDP-N-acetylmuramate-alanine ligase MurC
Rv3465	rmlC	7	dTDP-4-DEHYDRORHAMNOSE 3,5-EPIMERASE RMLC (dTDP-4-KETO-6-DEOXYGLUCOSE 3,5-EPIMERASE) (dTDP-L-RHAMNOSE SYNTHETASE) (THYMIDINE DIPHOSPHO-4-KETO-RHAMNOSE 3,5-EPIMERASE)
Rv3332	nagA	3	PROBABLE N-ACETYLGLUCOSAMINE-6-PHOSPHATE DEACETYLASE NAGA (GLCNAC 6-P DEACETYLASE)
Rv2977c	thiL	7	PROBABLE THIAMINE-MONOPHOSPHATE KINASE THIL (THIAMINE-PHOSPHATE KINASE)
Rv3245c	mtrB	9	TWO COMPONENT SENSORY TRANSDUCTION HISTIDINE KINASE MTRB
Rv1138c	Rv1138c	7	POSSIBLE OXIDOREDUCTASE
Rv2855	mtr	7	NADPH-DEPENDENT MYCOTHIOL REDUCTASE MTR
Rv0792c	Rv0792c	9	PROBABLE TRANSCRIPTIONAL REGULATORY PROTEIN (PROBABLY GNTR-FAMILY)
Rv3721c	dnaZX	2	DNA POLYMERASE III (SUBUNIT GAMMA/TAU) DNAZ/X
Rv3607c	folB	7	PROBABLE DIHYDRONEOPTERIN ALDOLASE FOLB (DHNA)
Rv1285	cysD	7	PROBABLE SULFATE ADENYLYLTRANSFERASE SUBUNIT 2 CYSD
Rv1570	bioD	7	Probable dethiobiotin synthetase bioD
Rv3170	aofH	7	PROBABLE FLAVIN-CONTAINING MONOAMINE OXIDASE AOFH (AMINE OXIDASE) (MAO)
Rv2786c	ribF	7	PROBABLE BIFUNCTIONAL FAD SYNTHETASE/RIBOFLAVIN BIOSYNTHESIS PROTEIN RIBF: RIBOFLAVIN KINASE (FLAVOKINASE) + FMN ADENYLYLTRANSFERASE (FAD PYROPHOSPHORYLASE) (FAD SYNTHETASE)(FAD DIPHOSPHORYLASE) (FLAVIN ADENINE DINUCLEOTIDE SYNTHETASE)
Rv3588c	canB	7
Rv0005	gyrB	2	DNA GYRASE (SUBUNIT B) GYRB (DNA TOPOISOMERASE (ATP-HYDROLYSING)) (DNA TOPOISOMERASE II) (TYPE II DNA TOPOISOMERASE)
Rv0780	purC	7	PHOSPHORIBOSYLAMINOIMIDAZOLE- SUCCINOCARBOXAMIDE SYNTHASE PURC (SAICAR SYNTHETASE)
Rv2157c	murF	3	ProbableUDP-N-acetylmuramoylalanyl-D-glutamyl-2,6-diaminopimelate-D-alanyl-D-alanyl ligase MurF
Rv3343c	PPE54	6	PPE FAMILY PROTEIN
Rv1714	Rv1714	7	Probable oxidoreductase
Rv2178c	aroG	7	Probable 3-deoxy-D-arabino-heptulosonate 7-phosphate synthase AroG (DAHP synthetase, phenylalanine-repressible)
Rv1900c	lipJ	7	PROBABLE LIGNIN PEROXIDASE LIPJ
Rv2251	Rv2251	7	POSSIBLE FLAVOPROTEIN
Rv2343c	dnaG	2	PROBABLE DNA PRIMASE DNAG
Rv2121c	hisG	7	Probable ATP phosphoribosyltransferase HisG
Rv2202c	adoK	7	ADENOSINE KINASE
Rv1294	thrA	7	PROBABLE HOMOSERINE DEHYDROGENASE THRA
Rv3858c	gltD	7	PROBABLE NADH-DEPENDENT GLUTAMATE SYNTHASE (SMALL SUBUNIT) GLTD (L-GLUTAMATE SYNTHASE) (L-GLUTAMATE SYNTHETASE) (NADH-GLUTAMATE SYNTHASE) (GLUTAMATE SYNTHASE (NADH)) (GLTS BETA CHAIN) (NADPH-GOGAT)
Rv1653	argJ	7	Probable Glutamate n-acetyltransferase argJ
Rv2436	rbsK	7	RIBOKINASE RBSK
Rv0884c	serC	7	POSSIBLE PHOSPHOSERINE AMINOTRANSFERASE SERC (PSAT)
Rv0382c	pyrE	7	PROBABLE OROTATE PHOSPHORIBOSYLTRANSFERASE PYRE (OPRT) (OPRTASE)
Rv2268c	cyp128	7	PROBABLE CYTOCHROME P450 128 CYP128
Rv2045c	lipT	7	Probable carboxylesterase LipT
Rv1485	hemZ	7	FERROCHELATASE HEMZ (PROTOHEME FERRO-LYASE) (HEME SYNTHETASE)
Rv2540c	aroF	7	PROBABLE CHORISMATE SYNTHASE AROF (5-ENOLPYRUVYLSHIKIMATE-3-PHOSPHATE PHOSPHOLYASE)
Rv1978	Rv1978	10	CONSERVED HYPOTHETICAL PROTEIN
Rv2492	Rv2492	16	HYPOTHETICAL PROTEIN
Rv1284	canA	7	BETA-CARBONIC ANHYDRASE
Rv1416	ribH	7	PROBABLE RIBOFLAVIN SYNTHASE BETA CHAIN RIBH (6,7-dimethyl-8-ribityllumazine synthase) (DMRL synthase) (Lumazine synthase)
Rv1315	murA	3	PROBABLE UDP-N-ACETYLGLUCOSAMINE 1-CARBOXYVINYLTRANSFERASE MURA
Rv1848	ureA	7	Urease gamma subunit ureA (Urea amidohydrolase)
Rv2133c	Rv2133c	10	CONSERVED HYPOTHETICAL PROTEIN
Rv2413c	Rv2413c	10	CONSERVED HYPOTHETICAL PROTEIN
Rv1611	trpC	7	Probable indole-3-glycerol phosphate synthase trpC
Rv0252	nirB	7	PROBABLE NITRITE REDUCTASE [NAD(P)H] LARGE SUBUNIT [FAD FLAVOPROTEIN] NIRB
Rv2849c	cobO	7	PROBABLE COB(I)ALAMIN ADENOSYLTRANSFERASE COBO (CORRINOID ADENOSYLTRANSFERASE) (CORRINOID ADOTRANSFERASE ACTIVITY)
Rv1547	dnaE1	2	PROBABLE DNA POLYMERASE III (ALPHA CHAIN) DNAE1 (DNA NUCLEOTIDYLTRANSFERASE)
Rv2580c	hisS	2	PROBABLE HISTIDYL-TRNA SYNTHETASE HISS (HISTIDINE--TRNA LIGASE) (HISRS) (HISTIDINE--TRANSLASE)
Rv0558	menH	7	PROBABLE UBIQUINONE/MENAQUINONE BIOSYNTHESIS METHYLTRANSFERASE MENH (2-heptaprenyl-1,4-naphthoquinone methyltransferase)
Rv1202	dapE	7	PROBABLE SUCCINYL-DIAMINOPIMELATE DESUCCINYLASE DAPE
Rv2207	cobT	7	Probablenicotinate-nucleotide-dimethylbenzimidazol phosphoribosyltransferase CobT
Rv2089c	pepE	7	Probable dipeptidase PepE
Rv1359	Rv1359	9	PROBABLE TRANSCRIPTIONAL REGULATORY PROTEIN
Rv3919c	gid	3	PROBABLE GLUCOSE-INHIBITED DIVISION PROTEIN B GID
Rv1264	Rv1264	7	ADENYLYL CYCLASE (ATP PYROPHOSPHATE-LYASE) (ADENYLATE CYCLASE)
Rv0782	ptrBb	7	PROBABLE PROTEASE II PTRBB [SECOND PART] (OLIGOPEPTIDASE B)
Rv1506c	Rv1506c	8	HYPOTHETICAL PROTEIN
Rv1379	pyrR	9	PROBABLE PYRIMIDINE OPERON REGULATORY PROTEIN PYRR
Rv0046c	ino1	7	MYO-INOSITOL-1-PHOSPHATE SYNTHASE INO1 (Inositol 1-phosphate synthetase) (D-glucose 6-phosphate cycloaldolase) (Glucose 6-phosphate cyclase) (Glucocycloaldolase)
Rv2212	Rv2212	10	CONSERVED HYPOTHETICAL PROTEIN
Rv3341	metA	7	PROBABLE HOMOSERINE O-ACETYLTRANSFERASE META (HOMOSERINE O-TRANS-ACETYLASE) (HOMOSERINE TRANSACETYLASE) (HTA)
Rv1802	PPE30	6	PPE FAMILY PROTEIN
Rv0959	Rv0959	10	CONSERVED HYPOTHETICAL PROTEIN
Rv1599	hisD	7	Probable histidinol dehydrogenase HisD (HDH)
Rv2623	TB31.7	10	CONSERVED HYPOTHETICAL PROTEIN TB31.7
Rv2050	Rv2050	10	CONSERVED HYPOTHETICAL PROTEIN
Rv2065	cobH	7	Probable precorrin-8X methylmutase CobH (aka precorrin isomerase)
Rv1601	hisB	7	Probable imidazole glycerol-phosphate dehydratase hisB
Rv0334	rmlA	7	ALPHA-D-GLUCOSE-1-PHOSPHATE THYMIDYLYLTRANSFERASE RMLA (DTDP-GLUCOSE SYNTHASE) (DTDP-GLUCOSE PYROPHOSPHORYLASE)
Rv2776c	Rv2776c	7	PROBABLE OXIDOREDUCTASE
Rv3809c	glf	3	UDP-GALACTOPYRANOSE MUTASE GLF (UDP-GALP MUTASE) (NAD+-FLAVIN ADENINE DINUCLEOTIDE-REQUIRING ENZYME)
Rv2710	sigB	2	RNA POLYMERASE SIGMA FACTOR SIGB
Rv3803c	fbpD	1	SECRETED MPT51/MPB51 ANTIGEN PROTEIN FBPD (MPT51/MPB51 ANTIGEN 85 COMPLEX C) (AG58C) (MYCOLYL TRANSFERASE 85C) (FIBRONECTIN-BINDING PROTEIN C) (85C)
Rv1092c	coaA	7	Probable pantothenate kinase coaA (Pantothenic acid kinase)
Rv2266	cyp124	7	Probable cytochrome P450 124 CYP124
Rv2538c	aroB	7	3-DEHYDROQUINATE SYNTHASE AROB
Rv0486	mshA	7	GLYCOSYLTRANSFERASE MSHA
Rv2539c	aroK	7	SHIKIMATE KINASE AROK (SK)
Rv0189c	ilvD	7	PROBABLE DIHYDROXY-ACID DEHYDRATASE ILVD (DAD)
Rv2139	pyrD	7	Probable dihydroorotate dehydrogenase PyrD
Rv2158c	murE	3	ProbableUDP-N-acetylmuramoylalanyl-D-glutamate-2,6-diaminopimelate ligase MurE
Rv3432c	gadB	7	PROBABLE GLUTAMATE DECARBOXYLASE GADB
Rv3710	leuA	7	2-ISOPROPYLMALATE SYNTHASE LEUA (ALPHA-ISOPROPYLMALATE SYNTHASE) (ALPHA-IPM SYNTHETASE)
Rv3802c	Rv3802c	3	PROBABLE CONSERVED MEMBRANE PROTEIN
Rv2555c	alaS	2	PROBABLE ALANYL-TRNA SYNTHETASE ALAS (ALANINE--TRNA LIGASE) (ALANINE TRANSLASE) (ALARS)
Rv0904c	accD3	1	PUTATIVE ACETYL-COENZYME A CARBOXYLASE CARBOXYL TRANSFERASE (SUBUNIT BETA) ACCD3 (ACCASE BETA CHAIN)
Rv2992c	gltS	2	PROBABLE GLUTAMYL-TRNA SYNTHETASE GLTS (GLUTAMATE--TRNA LIGASE) (GLUTAMYL-TRNA SYNTHASE) (GLURS)
Rv1606	hisI	7	Probable phosphoribosyl-AMP 1,6 cyclohydrolase hisI
Rv2357c	glyS	2	PROBABLE GLYCYL-tRNA SYNTHETASE GLYS (GLYCINE--tRNA LIGASE) (GLYRS)
Rv2421c	nadD	7	PROBABLE NICOTINATE-NUCLEOTIDE ADENYLYLTRANSFERASE NADD (DEAMIDO-NAD(+) PYROPHOSPHORYLASE) (DEAMIDO-NAD(+) DIPHOSPHORYLASE) (NICOTINATE MONONUCLEOTIDE ADENYLYLTRANSFERASE) (NAMN ADENYLYLTRANSFERASE)
Rv1647	Rv1647	10	CONSERVED HYPOTHETICAL PROTEIN
Rv0414c	thiE	7	PROBABLE THIAMINE-PHOSPHATE PYROPHOSPHORYLASE THIE (TMP PYROPHOSPHORYLASE) (TMP-PPASE) (THIAMINE-PHOSPHATE SYNTHASE)
Rv3602c	panC	7	PROBABLE PANTOATE--BETA-ALANINE LIGASE PANC (PANTOTHENATE SYNTHETASE) (PANTOATE ACTIVATING ENZYME)
Rv3305c	amiA1	7	POSSIBLE N-ACYL-L-AMINO ACID AMIDOHYDROLASE AMIA1 (N-ACYL-L-AMINO ACID AMINOHYDROLASE)
Rv3298c	lpqC	3	POSSIBLE ESTERASE LIPOPROTEIN LPQC
Rv0370c	Rv0370c	7	POSSIBLE OXIDOREDUCTASE
Rv0462	lpd	7	DIHYDROLIPOAMIDE DEHYDROGENASE LPD (LIPOAMIDE REDUCTASE (NADH)) (LIPOYL DEHYDROGENASE) (DIHYDROLIPOYL DEHYDROGENASE) (DIAPHORASE)
Rv3396c	guaA	7	PROBABLE GMP SYNTHASE [GLUTAMINE-HYDROLYZING] GUAA (GLUTAMINE AMIDOTRANSFERASE) (GMP SYNTHETASE)
Rv3117	cysA3	7	PROBABLE THIOSULFATE SULFURTRANSFERASE CYSA3 (RHODANESE-LIKE PROTEIN) (THIOSULFATE CYANIDE TRANSSULFURASE) (THIOSULFATE THIOTRANSFERASE)
Rv2396	PE_PGRS41	6	PE-PGRS FAMILY PROTEIN
Rv2975c	Rv2975c	10	CONSERVED HYPOTHETICAL PROTEIN
Rv0600c	Rv0600c	9	PROBABLE TWO COMPONENT SENSOR KINASE [SECOND PART]
Rv0727c	fucA	7	POSSIBLE L-FUCULOSE PHOSPHATE ALDOLASE FUCA (L-FUCULOSE-1-PHOSPHATE ALDOLASE)
Rv3001c	ilvC	7	PROBABLE KETOL-ACID REDUCTOISOMERASE ILVC (Acetohydroxy-acid isomeroreductase) (Alpha-keto-beta-hydroxylacil reductoisomerase)
Rv2391	nirA	7	PROBABLE FERREDOXIN-DEPENDENT NITRITE REDUCTASE NIRA
Rv2153c	murG	3	ProbableUPD-N-acetylglucosamine-N-acetylmuramyl-(pentapeptide)pyrophosphoryl-undecaprenol-N-acetylglucosamine transferase MurG
Rv1594	nadA	7	Probable quinolinate synthetase nadA
Rv0153c	ptpB	9	PHOSPHOTYROSINE PROTEIN PHOSPHATASE PTPB (PROTEIN-TYROSINE-PHOSPHATASE) (PTPase)
Rv3709c	ask	7	ASPARTOKINASE ASK (ASPARTATE KINASE) [CONTAINS: ASPARTOKINASE ALPHA SUBUNIT (ASK-ALPHA); AND ASPARTOKINASE BETA SUBUNIT (ASK-BETA)]
Rv2828c	Rv2828c	10	CONSERVED HYPOTHETICAL PROTEIN
Rv1381	pyrC	7	PROBABLE DIHYDROOROTASE PYRC (DHOase)
Rv2400c	subI	3	PROBABLE SULFATE-BINDING LIPOPROTEIN SUBI
Rv1880c	cyp140	7	Probable cytochrome p450 140 CYP140
Rv3791	Rv3791	7	PROBABLE SHORT-CHAIN TYPE DEHYDROGENASE/REDUCTASE
Rv2179c	Rv2179c	10	CONSERVED HYPOTHETICAL PROTEIN
Rv3490	otsA	0	PROBABLE ALPHA, ALPHA-TREHALOSE-PHOSPHATE SYNTHASE [UDP-FORMING] OTSA (TREHALOSE-6-PHOSPHATE SYNTHASE) (UDP-GLUCOSE-GLUCOSEPHOSPHATE GLUCOSYLTRANSFERASE) (TREHALOSEPHOSPHATE-UDP GLUCOSYLTRANSFERASE) (TREHALOSE-6-PHOSPHATE SYNTHETASE) (TREHALOSE-PHOSPHATE SYNTHASE) (TREHALOSE-PHOSPHATE SYNTHETASE) (TRANSGLUCOSYLASE) (TREHALOSEPHOSPHATE-UDP GLUCOSYL TRANSFERASE)
Rv1803c	PE_PGRS32	6	PE-PGRS FAMILY PROTEIN
Rv1260	Rv1260	7	PROBABLE OXIDOREDUCTASE
Rv1182	papA3	1	PROBABLE CONSERVED POLYKETIDE SYNTHASE ASSOCIATED PROTEIN PAPA3
Rv0432	sodC	0	PROBABLE PERIPLASMIC SUPEROXIDE DISMUTASE [CU-ZN] SODC
Rv2392	cysH	7	PROBABLE 3'-PHOSPHOADENOSINE 5'-PHOSPHOSULFATE REDUCTASE CYSH (PAPS REDUCTASE, THIOREDOXIN DEP.) (PADOPS REDUCTASE) (3'- PHOSPHOADENYLYLSULFATE REDUCTASE) (PAPS SULFOTRANSFERASE)
Rv2072c	cobL	7	Probable precorrin-6y methyltransferase CobL
Rv2030c	Rv2030c	10	CONSERVED HYPOTHETICAL PROTEIN
Rv1094	desA2	1	POSSIBLE ACYL-[ACYL-CARRIER PROTEIN] DESATURASE DESA2 (ACYL-[ACP] DESATURASE) (STEAROYL-ACP DESATURASE)
Rv2386c	mbtI	1	PUTATIVE ISOCHORISMATE SYNTHASE MBTI
Rv1462	Rv1462	10	CONSERVED HYPOTHETICAL PROTEIN
Rv3923c	rnpA	2	RIBONUCLEASE P PROTEIN COMPONENT RNPA (RNaseP PROTEIN) (RNase P PROTEIN) (PROTEIN C5)
Rv2225	panB	7	Probable 3-methyl-2-oxobutanoate hydroxymethyltransferase PanB
Rv0416	thiS	7	POSSIBLE PROTEIN THIS
Rv3524	Rv3524	3	PROBABLE CONSERVED MEMBRANE PROTEIN
Rv1498c	Rv1498c	7	PROBABLE METHYLTRANSFERASE
Rv1347c	Rv1347c	10	GCN5-RELATED N-ACETYLTRANSFERASE
Rv3392c	cmaA1	1	CYCLOPROPANE-FATTY-ACYL-PHOSPHOLIPID SYNTHASE 1 CMAA1 (CYCLOPROPANE FATTY ACID SYNTHASE) (CFA SYNTHASE) (CYCLOPROPANE MYCOLIC ACID SYNTHASE 1)
Rv1026	Rv1026	0	CONSERVED HYPOTHETICAL PROTEIN
Rv1181	pks4	1	PROBABLE POLYKETIDE BETA-KETOACYL SYNTHASE PKS4
Rv2926c	Rv2926c	10	CONSERVED HYPOTHETICAL PROTEIN
Rv0524	hemL	7	PROBABLE GLUTAMATE-1-SEMIALDEHYDE 2,1-AMINOMUTASE HEML (GSA) (GLUTAMATE-1-SEMIALDEHYDE AMINOTRANSFERASE) (GSA-AT)
Rv1856c	Rv1856c	7	POSSIBLE OXIDOREDUCTASE
Rv1854c	ndh	7	PROBABLE NADH DEHYDROGENASE NDH
Rv2438c	nadE	7	GLUTAMINE-DEPENDENT NAD(+) SYNTHETASE NADE (NAD(+) SYNTHASE [GLUTAMINE-HYDROLYSING])
Rv2471	aglA	7	PROBABLE ALPHA-GLUCOSIDASE AGLA (MALTASE) (GLUCOINVERTASE) (GLUCOSIDOSUCRASE) (MALTASE-GLUCOAMYLASE) (LYSOSOMAL ALPHA-GLUCOSIDASE) (ACID MALTASE)
Rv2111c	Rv2111c	10	CONSERVED HYPOTHETICAL PROTEIN
Rv3227	aroA	7	3-PHOSPHOSHIKIMATE 1-CARBOXYVINYLTRANSFERASE AROA (5-ENOLPYRUVYLSHIKIMATE-3-PHOSPHATE SYNTHASE) (EPSP SYNTHASE) (EPSPS)
Rv2516c	Rv2516c	16	HYPOTHETICAL PROTEIN
Rv2906c	trmD	2	PROBABLE TRNA (GUANINE-N1)-METHYLTRANSFERASE TRMD (M1G-METHYLTRANSFERASE) (TRNA [GM37] METHYLTRANSFERASE)
Rv1441c	PE_PGRS26	6	PE-PGRS FAMILY PROTEIN
Rv3131	Rv3131	10	CONSERVED HYPOTHETICAL PROTEIN
Rv3518c	cyp142	7	PROBABLE CYTOCHROME P450 MONOOXYGENASE 142 CYP142
Rv3045	adhC	7	PROBABLE NADP-DEPENDENT ALCOHOL DEHYDROGENASE ADHC
Rv1169c	PE11	6	PE FAMILY PROTEIN
Rv2182c	Rv2182c	10	1-acylglycerol-3-phosphate O-acyltransferase
Rv2753c	dapA	7	PROBABLE DIHYDRODIPICOLINATE SYNTHASE DAPA (DHDPS) (DIHYDRODIPICOLINATE SYNTHETASE)
Rv3917c	parB	3	PROBABLE CHROMOSOME PARTITIONING PROTEIN PARB
Rv0736	Rv0736	3	PROBABLE CONSERVED MEMBRANE PROTEIN
Rv1568	bioA	7	PROBABLE ADENOSYLMETHIONINE-8-AMINO-7-OXONONANOATE AMINOTRANSFERASE BIOA
Rv0734	mapA	7	PROBABLE METHIONINE AMINOPEPTIDASE MAPA (MAP) (PEPTIDASE M) (MetAP)
Rv0542c	menE	7	POSSIBLE O-SUCCINYLBENZOIC ACID--CoA LIGASE MENE (OSB-CoA SYNTHETASE) (O-SUCCINYLBENZOATE-CoA SYNTHASE)
Rv0875c	Rv0875c	3	POSSIBLE CONSERVED EXPORTED PROTEIN
Rv0695	Rv0695	10	CONSERVED HYPOTHETICAL PROTEIN
Rv1655	argD	7	Probable Acetylornithine aminotransferase argD
Rv3708c	asd	7	ASPARTATE-SEMIALDEHYDE DEHYDROGENASE ASD (ASA DEHYDROGENASE) (ASADH) (ASPARTIC SEMIALDEHYDE DEHYDROGENASE) (L-ASPARTATE-BETA-SEMIALDEHYDE DEHYDROGENASE)
Rv2205c	Rv2205c	10	CONSERVED HYPOTHETICAL PROTEIN
Rv0567	Rv0567	7	PROBABLE METHYLTRANSFERASE/METHYLASE
Rv1295	thrC	7	PROBABLE THREONINE SYNTHASE THRC
Rv3410c	guaB3	7	PROBABLE INOSINE-5'-MONOPHOSPHATE DEHYDROGENASE GUAB3 (IMP DEHYDROGENASE) (INOSINIC ACID DEHYDROGENASE) (INOSINATE DEHYDROGENASE) (IMP OXIDOREDUCTASE) (INOSINE-5'-MONOPHOSPHATE OXIDOREDUCTASE) (IMPDH) (IMPD)
Rv0628c	Rv0628c	10	CONSERVED HYPOTHETICAL PROTEIN
Rv0437c	psd	1	POSSIBLE PHOSPHATIDYLSERINE DECARBOXYLASE PSD (PS DECARBOXYLASE)
Rv3811	Rv3811	10	CONSERVED HYPOTHETICAL PROTEIN
Rv1025	Rv1025	10	CONSERVED HYPOTHETICAL PROTEIN
Rv0824c	desA1	1	PROBABLE ACYL-[ACYL-CARRIER PROTEIN] DESATURASE DESA1 (ACYL-[ACP] DESATURASE) (STEAROYL-ACP DESATURASE) (PROTEIN DES)
Rv0341	iniB	3	ISONIAZID INDUCTIBLE GENE PROTEIN INIB
Rv2029c	pfkB	7	Probable phosphofructokinase PfkB (PHOSPHOHEXOKINASE)
Rv0778	cyp126	7	POSSIBLE CYTOCHROME P450 126 CYP126
Rv2465c	rpiB	7	RIBOSE-5-PHOSPHATE ISOMERASE
Rv1465	Rv1465	7	POSSIBLE NITROGEN FIXATION RELATED PROTEIN
Rv3244c	lpqB	3	PROBABLE CONSERVED LIPOPROTEIN LPQB
Rv2066	cobI	7	Probable bifunctional protein, CobI-CobJ fusion protein: S-adenosyl-L-methionine-precorrin-2 methyl transferase + precorrin-3 methylase
Rv0124	PE_PGRS2	6	PE-PGRS FAMILY PROTEIN
Rv1177	fdxC	7	PROBABLE FERREDOXIN FDXC
Rv2702	ppgK	7	POLYPHOSPHATE GLUCOKINASE PPGK (POLYPHOSPHATE-GLUCOSE PHOSPHOTRANSFERASE)
Rv3514	PE_PGRS57	6	PE-PGRS FAMILY PROTEIN
Rv2830c	Rv2830c	0	CONSERVED HYPOTHETICAL PROTEIN, ANTITOXIN
Rv2013	Rv2013	5	POSSIBLE TRANSPOSASE
Rv1027c	kdpE	9	PROBABLE TRANSCRIPTIONAL REGULATORY PROTEIN KDPE
Rv1484	inhA	1	NADH-DEPENDENT ENOYL-[ACYL-CARRIER-PROTEIN] REDUCTASE INHA (NADH-DEPENDENT ENOYL-ACP REDUCTASE)
Rv2442c	rplU	2	PROBABLE 50S RIBOSOMAL PROTEIN L21 RPLU
Rv2291	sseB	7	Probable thiosulfate sulfurtransferase SseB
Rv1828	Rv1828	10	CONSERVED HYPOTHETICAL PROTEIN
Rv0540	Rv0540	10	CONSERVED HYPOTHETICAL PROTEIN
Rv3593	lpqF	3	PROBABLE CONSERVED LIPOPROTEIN LPQF
Rv2447c	folC	7	PROBABLE FOLYLPOLYGLUTAMATE SYNTHASE PROTEIN FOLC (FOLYLPOLY-GAMMA-GLUTAMATE SYNTHETASE) (FPGS)
Rv0429c	def	2	PROBABLE POLYPEPTIDE DEFORMYLASE DEF (PDF) (FORMYLMETHIONINE DEFORMYLASE)
Rv0526	Rv0526	7	POSSIBLE THIOREDOXIN PROTEIN (THIOL-DISULFIDE INTERCHANGE PROTEIN)
Rv1631	coaE	7	Probable dephospho-CoA kinase coaE (dephosphocoenzyme A kinase)
Rv2412	rpsT	2	PROBABLE 30S RIBOSOMAL PROTEIN S20 RPST
Rv1895	Rv1895	7	POSSIBLE DEHYDROGENASE
Rv3624c	hpt	7	HYPOXANTHINE-GUANINE PHOSPHORIBOSYLTRANSFERASE HPT (HGPRT) (HGPRTase) (HYPOXANTHINE PHOSPHORIBOSYLTRANSFERASE) (IMP PYROPHOSPHORYLASE) (IMP DIPHOSPHORYLASE) (TRANSPHOSPHORIBOSYLTRANSFERASE) (GUANINE PHOSPHORIBOSYLTRANSFERASE)
Rv0620	galK	7	PROBABLE GALACTOKINASE GALK (GALACTOSE KINASE)
Rv1551	plsB1	1	Possible acyltransferase plsB1
Rv1602	hisH	7	Probable amidotransferase hisH
Rv3545c	cyp125	7	PROBABLE CYTOCHROME P450 125 CYP125
Rv0788	purQ	7	PROBABLE PHOSPHORIBOSYLFORMYLGLYCINAMIDINE SYNTHASE I PURG (FGAM SYNTHASE I)
Rv1201c	Rv1201c	7	PROBABLE TRANSFERASE
Rv0311	Rv0311	16	HYPOTHETICAL PROTEIN
Rv2041c	Rv2041c	3	Probable sugar-binding lipoprotein
Rv0423c	thiC	7	PROBABLE THIAMINE BIOSYNTHESIS PROTEIN THIC
Rv0774c	Rv0774c	3	PROBABLE CONSERVED EXPORTED PROTEIN
Rv0811c	Rv0811c	10	CONSERVED HYPOTHETICAL PROTEIN
Rv3174	Rv3174	7	PROBABLE SHORT-CHAIN DEHYDROGENASE/REDUCTASE
Rv0136	cyp138	7	PROBABLE CYTOCHROME P450 138 CYP138
Rv2841c	nusA	2	PROBABLE N UTILIZATION SUBSTANCE PROTEIN A NUSA
Rv2741	PE_PGRS47	6	PE-PGRS FAMILY PROTEIN
Rv2243	fabD	1	MALONYL CoA-ACYL CARRIER PROTEIN TRANSACYLASE FABD (Malonyl CoA:AcpM acyltransferase) (MCT)
Rv2344c	dgt	7	PROBABLE DEOXYGUANOSINE TRIPHOSPHATE TRIPHOSPHOHYDROLASE DGT (DGTPASE) (DGTP TRIPHOSPHOHYDROLASE)
Rv2026c	Rv2026c	10	CONSERVED HYPOTHETICAL PROTEIN
Rv2974c	Rv2974c	10	CONSERVED HYPOTHETICAL ALANINE RICH PROTEIN
Rv0993	galU	7	PROBABLE UTP--GLUCOSE-1-PHOSPHATE URIDYLYLTRANSFERASE GALU (UDP-GLUCOSE PYROPHOSPHORYLASE) (UDPGP) (ALPHA-D-GLUCOSYL-1-PHOSPHATE URIDYLYLTRANSFERASE) (URIDINE DIPHOSPHOGLUCOSE PYROPHOSPHORYLASE)
Rv2747	argA	10	GCN5-RELATED N-ACETYLTRANSFERASE
Rv3625c	mesJ	3	POSSIBLE CELL CYCLE PROTEIN MESJ
Rv1613	trpA	7	Probable tryptophan synthase, alpha subunit trpA
Rv1388	mihF	2	PUTATIVE INTEGRATION HOST FACTOR MIHF
Rv3782	GlfT1	3	POSSIBLE L-RHAMNOSYLTRANSFERASE
Rv0278c	PE_PGRS3	6	PE-PGRS FAMILY PROTEIN
Rv3120	Rv3120	10	CONSERVED HYPOTHETICAL PROTEIN
Rv2965c	kdtB	3	PROBABLE PHOSPHOPANTETHEINE ADENYLYLTRANSFERASE KDTB (PANTETHEINE- PHOSPHATE ADENYLYLTRANSFERASE) (PPAT) (DEPHOSPHO-CoA PYROPHOSPHORYLASE)
Rv2981c	ddlA	3	PROBABLE D-ALANINE--D-ALANINE LIGASE DDLA (D-ALANYLALANINE SYNTHETASE) (D-ALA-D-ALA LIGASE)
Rv2007c	fdxA	7	PROBABLE FERREDOXIN FDXA
Rv0894	Rv0894	9	POSSIBLE TRANSCRIPTIONAL REGULATORY PROTEIN (POSSIBLY LUXR-FAMILY)
Rv3416	whiB3	9	TRANSCRIPTIONAL REGULATORY PROTEIN WHIB-LIKE WHIB3
Rv0674	Rv0674	10	CONSERVED HYPOTHETICAL PROTEIN
Rv1128c	Rv1128c	5	CONSERVED HYPOTHETICAL PROTEIN
Rv1697	Rv1697	10	CONSERVED HYPOTHETICAL PROTEIN
Rv2700	Rv2700	3	POSSIBLE CONSERVED SECRETED ALANINE RICH PROTEIN
Rv1011	ispE	7	Probable 4-diphosphocytidyl-2-C-methyl-D-erythritol kinase ISPE (CMK) (4-(cytidine-5'-diphospho)-2-C-methyl-D-erythritol kinase)
Rv0283	Rv0283	3	POSSIBLE CONSERVED MEMBRANE PROTEIN
Rv0565c	Rv0565c	7	PROBABLE MONOOXYGENASE
Rv2259	mscR	7	S-nitrosomycothiol reductase MscR
Rv1466	Rv1466	10	CONSERVED HYPOTHETICAL PROTEIN
Rv0430	Rv0430	10	CONSERVED HYPOTHETICAL PROTEIN
Rv0765c	Rv0765c	7	PROBABLE OXIDOREDUCTASE
Rv1708	Rv1708	3	PUTATIVE INITIATION INHIBITOR PROTEIN
Rv0324	Rv0324	9	POSSIBLE TRANSCRIPTIONAL REGULATORY PROTEIN (POSSIBLY ARSR-FAMILY)
Rv2611c	Rv2611c	1	PROBABLE ACYLTRANSFERASE
Rv1298	rpmE	2	PROBABLE 50S RIBOSOMAL PROTEIN L31 RPME
Rv1406	fmt	2	PROBABLE METHIONYL-TRNA FORMYLTRANSFERASE FMT
Rv1087	PE_PGRS21	6	PE-PGRS FAMILY PROTEIN
Rv1777	cyp144	7	Probable cytochrome p450 144 CYP144
Rv2933	ppsC	1	PHENOLPTHIOCEROL SYNTHESIS TYPE-I POLYKETIDE SYNTHASE PPSC
Rv1461	Rv1461	10	CONSERVED HYPOTHETICAL PROTEIN
Rv3367	PE_PGRS51	6	PE-PGRS FAMILY PROTEIN
Rv2215	dlaT	7	DlaT, dihydrolipoamide acyltransferase, E2 component of pyruvate dehydrogenase
Rv2466c	Rv2466c	10	CONSERVED HYPOTHETICAL PROTEIN
Rv0417	thiG	7	PROBABLE THIAMIN BIOSYNTHESIS PROTEIN THIG (THIAZOLE BIOSYNTHESIS PROTEIN)
Rv1530	adh	7	Probable alcohol dehydrogenase adh
Rv0335c	PE6	6	PE FAMILY PROTEIN
Rv2634c	PE_PGRS46	6	PE-PGRS FAMILY PROTEIN
Rv0553	menC	7	PROBABLE MUCONATE CYCLOISOMERASE MENC (CIS,CIS-MUCONATE LACTONIZING ENZYME) (MLE)
Rv3485c	Rv3485c	7	PROBABLE SHORT-CHAIN TYPE DEHYDROGENASE/REDUCTASE
Rv2987c	leuD	7	PROBABLE 3-ISOPROPYLMALATE DEHYDRATASE (SMALL SUBUNIT) LEUD (ISOPROPYLMALATE ISOMERASE) (ALPHA-IPM ISOMERASE) (IPMI)
Rv0220	lipC	7	PROBABLE ESTERASE LIPC
Rv1327c	glgE	7	PROBABLE GLUCANASE GLGE
Rv0291	mycP3	7	PROBABLE MEMBRANE-ANCHORED MYCOSIN MYCP3 (SERINE PROTEASE) (SUBTILISIN-LIKE PROTEASE) (SUBTILASE-LIKE) (MYCOSIN-3)
Rv0347	Rv0347	3	PROBABLE CONSERVED MEMBRANE PROTEIN
Rv1609	trpE	7	Probable anthranilate synthase component I trpE (GLUTAMINE AMIDOTRANSFERASE)
Rv1188	Rv1188	7	PROBABLE PROLINE DEHYDROGENASE
Rv1194c	Rv1194c	10	CONSERVED HYPOTHETICAL PROTEIN
Rv2070c	cobK	7	Probable precorrin-6X reductase CobK
Rv2319c	Rv2319c	16	HYPOTHETICAL PROTEIN
Rv2378c	mbtG	1	LYSINE-N-OXYGENASE MBTG (L-LYSINE 6-MONOOXYGENASE) (LYSINE N6-HYDROXYLASE)
Rv3644c	Rv3644c	2	POSSIBLE DNA POLYMERASE
Rv0479c	Rv0479c	3	PROBABLE CONSERVED MEMBRANE PROTEIN
Rv3121	cyp141	7	PROBABLE CYTOCHROME P450 141 CYP141
Rv1067c	PE_PGRS19	6	PE-PGRS FAMILY PROTEIN
Rv0490	senX3	9	PUTATIVE TWO COMPONENT SENSOR HISTIDINE KINASE SENX3
Rv0883c	Rv0883c	10	CONSERVED HYPOTHETICAL PROTEIN
Rv3627c	Rv3627c	10	CONSERVED HYPOTHETICAL PROTEIN
Rv0303	Rv0303	7	PROBABLE DEHYDROGENASE/REDUCTASE
Rv0817c	Rv0817c	3	PROBABLE CONSERVED EXPORTED PROTEIN
Rv3512	PE_PGRS56	6	PE-PGRS FAMILY PROTEIN
Rv2813	Rv2813	10	CONSERVED HYPOTHETICAL PROTEIN
Rv0568	cyp135B1	7	POSSIBLE CYTOCHROME P450 135B1 CYP135B1
Rv1882c	Rv1882c	7	PROBABLE SHORT-CHAIN TYPE DEHYDROGENASE/REDUCTASE
Rv0392c	ndhA	7	PROBABLE MEMBRANE NADH DEHYDROGENASE NDHA
Rv3511	PE_PGRS55	6	PE-PGRS FAMILY PROTEIN
Rv1448c	tal	7	PROBABLE TRANSALDOLASE TAL
Rv1712	cmk	7	Probable Cytidylate kinase cmk (CMP kinase) (Cytidine monophosphate kinase) (CK)
Rv3391	acrA1	1	POSSIBLE MULTI-FUNCTIONAL ENZYME WITH ACYL-CoA-REDUCTASE ACTIVITY ACRA1
Rv3722c	Rv3722c	10	CONSERVED HYPOTHETICAL PROTEIN
Rv3507	PE_PGRS53	6	PE-PGRS FAMILY PROTEIN
Rv1476	Rv1476	3	POSSIBLE MEMBRANE PROTEIN
Rv0002	dnaN	2	DNA POLYMERASE III (BETA CHAIN) DNAN (DNA NUCLEOTIDYLTRANSFERASE)
Rv2925c	rnc	2	PROBABLE RIBONUCLEASE III RNC (RNASE III)
Rv2750	Rv2750	7	PROBABLE DEHYDROGENASE
Rv1286	cysN	7	PROBABLE BIFUNCTIONAL ENZYME CYSN/CYSC: SULFATE ADENYLTRANSFERASE (SUBUNIT 1) + ADENYLYLSULFATE KINASE
Rv1331	Rv1331	10	CONSERVED HYPOTHETICAL PROTEIN
Rv3854c	ethA	7	MONOOXYGENASE ETHA
Rv1446c	opcA	7	PUTATIVE OXPP CYCLE PROTEIN OPCA
Rv2534c	efp	2	PROBABLE ELONGATION FACTOR P EFP
Rv2927c	Rv2927c	10	CONSERVED HYPOTHETICAL PROTEIN
Rv0415	thiO	7	POSSIBLE THIAMINE BIOSYNTHESIS OXIDOREDUCTASE THIO
Rv3255c	manA	7	PROBABLE MANNOSE-6-PHOSPHATE ISOMERASE MANA (PHOSPHOMANNOSE ISOMERASE) (PHOSPHOMANNOISOMERASE) (PMI) (PHOSPHOHEXOISOMERASE) (PHOSPHOHEXOMUTASE)
Rv1024	Rv1024	3	POSSIBLE CONSERVED MEMBRANE PROTEIN
Rv0509	hemA	7	PROBABLE GLUTAMYL-TRNA REDUCTASE HEMA (GLUTR)
Rv3427c	Rv3427c	5	POSSIBLE TRANSPOSASE
Rv1480	Rv1480	10	CONSERVED HYPOTHETICAL PROTEIN
Rv3372	otsB2	0	POSSIBLE TREHALOSE 6-PHOSPHATE PHOSPHATASE OTSB2 (TREHALOSE-PHOSPHATASE) (TPP)
Rv3266c	rmlD	7	dTDP-6-DEOXY-L-LYXO-4-HEXULOSE REDUCTASE RMLD (dTDP-RHAMNOSE MODIFICATION PROTEIN) (dTDP-RHAMNOSE BIOSYNTHESIS PROTEIN) (dTDP-RHAMNOSE SYNTHASE)
Rv0635	Rv0635	10	CONSERVED HYPOTHETICAL PROTEIN
Rv1629	polA	2	PROBABLE DNA POLYMERASE I POLA
Rv3666c	dppA	3	PROBABLE PERIPLASMIC DIPEPTIDE-BINDING LIPOPROTEIN DPPA
Rv3582c	ispD	7	PROBABLE 4-DIPHOSPHOCYTIDYL-2C-METHYL-D-ERYTHRITOL SYNTHASE ISPD (MEP CYTIDYLYLTRANSFERASE) (MCT)
Rv1382	Rv1382	3	PROBABLE EXPORT OR MEMBRANE PROTEIN
Rv2782c	pepR	7	PROBABLE ZINC PROTEASE PEPR
Rv1666c	cyp139	7	Probable cytochrome P450 139 CYP139
Rv0006	gyrA	2	DNA GYRASE (SUBUNIT A) GYRA (DNA TOPOISOMERASE (ATP-HYDROLYSING)) (DNA TOPOISOMERASE II) (TYPE II DNA TOPOISOMERASE)
Rv1407	fmu	2	PROBABLE FMU PROTEIN (SUN PROTEIN)
Rv3859c	gltB	7	PROBABLE FERREDOXIN-DEPENDENT GLUTAMATE SYNTHASE [NADPH] (LARGE SUBUNIT) GLTB (L-GLUTAMATE SYNTHASE) (L-GLUTAMATE SYNTHETASE) (NADH-GLUTAMATE SYNTHASE) (GLUTAMATE SYNTHASE (NADH))(NADPH-GOGAT)
Rv0411c	glnH	3	PROBABLE GLUTAMINE-BINDING LIPOPROTEIN GLNH (GLNBP)
Rv0885	Rv0885	10	CONSERVED HYPOTHETICAL PROTEIN
Rv2124c	metH	7	Probable 5-methyltetrahydrofolate--homocystein methyltransferase MetH (Methionine synthase, vitamin-B12 dependent isozyme) (MS)
Rv1364c	Rv1364c	10	CONSERVED HYPOTHETICAL PROTEIN
Rv2754c	thyX	7	PROBABLE THYMIDYLATE SYNTHASE THYX (TS) (TSase)
Rv1981c	nrdF1	2	RIBONUCLEOSIDE-DIPHOSPHATE REDUCTASE (BETA CHAIN) NRDF1 (RIBONUCLEOTIDE REDUCTASE SMALL SUBUNIT) (R2F PROTEIN)
Rv1464	csd	7	PROBABLE CYSTEINE DESULFURASE CSD
Rv1338	murI	3	PROBABLE GLUTAMATE RACEMASE MURI
Rv3564	fadE33	1	PROBABLE ACYL-CoA DEHYDROGENASE FADE33
Rv3113	Rv3113	7	POSSIBLE PHOSPHATASE
Rv0384c	clpB	0	PROBABLE ENDOPEPTIDASE ATP BINDING PROTEIN (CHAIN B) CLPB (CLPB PROTEIN) (HEAT SHOCK PROTEIN F84.1)
Rv3712	Rv3712	7	POSSIBLE LIGASE
Rv1711	Rv1711	10	CONSERVED HYPOTHETICAL PROTEIN
Rv0116c	Rv0116c	3	POSSIBLE CONSERVED MEMBRANE PROTEIN
Rv2845c	proS	2	PROBABLE PROLYL-TRNA SYNTHETASE PROS (PROLINE--TRNA LIGASE) (PRORS) (GLOBAL RNA SYNTHESIS FACTOR) (PROLINE TRANSLASE)
Rv1641	infC	2	PROBABLE INITIATION FACTOR IF-3 INFC
Rv1390	rpoZ	2	PROBABLE DNA-DIRECTED RNA POLYMERASE (OMEGA CHAIN) RPOZ (TRANSCRIPTASE OMEGA CHAIN) (RNA POLYMERASE OMEGA SUBUNIT)
Rv0363c	fba	7	PROBABLE FRUCTOSE-BISPHOSPHATE ALDOLASE FBA
Rv1933c	fadE18	1	PROBABLE ACYL-CoA DEHYDROGENASE FADE18
Rv2188c	Rv2188c	10	CONSERVED HYPOTHETICAL PROTEIN
Rv3303c	lpdA	7	PROBABLE DIHYDROLIPOAMIDE DEHYDROGENASE LPDA (LIPOAMIDE REDUCTASE (NADH)) (LIPOYL DEHYDROGENASE) (DIHYDROLIPOYL DEHYDROGENASE) (DIAPHORASE)
Rv0001	dnaA	2	CHROMOSOMAL REPLICATION INITIATOR PROTEIN DNAA
Rv2143	Rv2143	10	CONSERVED HYPOTHETICAL PROTEIN
Rv0557	pimB	1	MANNOSYLTRANSFERASE PIMB
Rv3260c	whiB2	9	PROBABLE TRANSCRIPTIONAL REGULATORY PROTEIN WHIB-LIKE WHIB2
Rv3031	Rv3031	10	CONSERVED HYPOTHETICAL PROTEIN
Rv1175c	fadH	1	PROBABLE NADPH DEPENDENT 2,4-DIENOYL-COA REDUCTASE FADH (2,4-dienoyl coenzyme A reductase) (4-enoyl-CoA reductase)
Rv0803	purL	7	PHOSPHORIBOSYLFORMYLGLYCINAMIDINE SYNTHASE II PURL (FGAM SYNTHASE II)
Rv1887	Rv1887	16	HYPOTHETICAL PROTEIN
Rv3808c	glfT	3	BIFUNCTIONAL UDP-GALACTOFURANOSYL TRANSFERASE GLFT
Rv3240c	secA1	3	PROBABLE PREPROTEIN TRANSLOCASE SECA1 1 SUBUNIT
Rv1415	ribA2	7	PROBABLE RIBOFLAVIN BIOSYNTHESIS PROTEIN RIBA2 : GTP cyclohydrolase II + 3,4-dihydroxy-2-butanone 4-phosphate synthase (DHBP synthase)
Rv0575c	Rv0575c	7	POSSIBLE OXIDOREDUCTASE
Rv1409	ribG	7	PROBABLE BIFUNCTIONAL riboflavin biosynthesis protein RIBG : Diaminohydroxyphosphoribosylaminopyrimidine deaminase (Riboflavin-specific deaminase) + 5-amino-6-(5-phosphoribosylamino) uracil reductase (HTP reductase)
Rv3597c	lsr2	10	PROBABLE IRON-REGULATED LSR2 PROTEIN PRECURSOR
Rv2969c	Rv2969c	3	POSSIBLE CONSERVED MEMBRANE OR SECRETED PROTEIN
Rv3247c	tmk	7	PROBABLE THYMIDYLATE KINASE TMK (dTMP KINASE) (THYMIDYLIC ACID KINASE) (TMPK)
Rv2518c	lppS	3	PROBABLE CONSERVED LIPOPROTEIN LPPS
Rv2364c	era	7	PROBABLE GTP-BINDING PROTEIN ERA
Rv1626	Rv1626	9	Probable two-component system transcriptional regulator
Rv1133c	metE	7	PROBABLE5-METHYLTETRAHYDROPTEROYLTRIGLUTAMATE--HOMOCYSTEINE METHYLTRANSFERASE METE (methionine synthase, vitamin-B12 independent isozyme)
Rv3219	whiB1	9	PROBABLE TRANSCRIPTIONAL REGULATORY PROTEIN WHIB-LIKE WHIB1
Rv3345c	PE_PGRS50	6	PE-PGRS FAMILY PROTEIN
Rv0548c	menB	7	PROBABLE NAPHTHOATE SYNTHASE MENB (DIHYDROXYNAPHTHOIC ACID SYNTHETASE) (DHNA SYNTHETASE)
Rv2439c	proB	7	PROBABLE GLUTAMATE 5-KINASE PROTEIN PROB (GAMMA-GLUTAMYL KINASE) (GK)
Rv1963c	mce3R	9	PROBABLE TRANSCRIPTIONAL REPRESSOR (PROBABLY TETR-FAMILY) MCE3R
Rv0744c	Rv0744c	9	POSSIBLE TRANSCRIPTIONAL REGULATORY PROTEIN
Rv1221	sigE	2	ALTERNATIVE RNA POLYMERASE SIGMA FACTOR SIGE
Rv3103c	Rv3103c	16	HYPOTHETICAL PROLINE-RICH PROTEIN
Rv2166c	Rv2166c	10	CONSERVED HYPOTHETICAL PROTEIN
Rv0162c	adhE1	7	PROBABLE ZINC-TYPE ALCOHOL DEHYDROGENASE (E SUBUNIT) ADHE
Rv2883c	pyrH	7	PROBABLE URIDYLATE KINASE PYRH (UK) (URIDINE MONOPHOSPHATE KINASE) (UMP KINASE)
Rv2507	Rv2507	3	POSSIBLE CONSERVED PROLINE RICH MEMBRANE PROTEIN
Rv2510c	Rv2510c	10	CONSERVED HYPOTHETICAL PROTEIN
Rv3508	PE_PGRS54	6	PE-PGRS FAMILY PROTEIN
Rv3243c	Rv3243c	16	HYPOTHETICAL PROTEIN
Rv2812	Rv2812	5	PROBABLE TRANSPOSASE
Rv0607	Rv0607	16	HYPOTHETICAL PROTEIN
Rv0410c	pknG	9	SERINE/THREONINE-PROTEIN KINASE PKNG (PROTEIN KINASE G) (STPK G)
Rv1695	ppnK	7	Inorganic polyphosphate/ATP-NAD kinase ppnK (Poly(P)/ATP NAD kinase)
Rv2221c	glnE	7	GLUTAMATE-AMMONIA-LIGASE ADENYLYLTRANSFERASE GLNE (Glutamine-synthetase adenylyltransferase)
Rv1818c	PE_PGRS33	6	PE-PGRS FAMILY PROTEIN
Rv2429	ahpD	0	ALKYL HYDROPEROXIDE REDUCTASE D PROTEIN AHPD (ALKYL HYDROPEROXIDASE D)
Rv2283	Rv2283	16	HYPOTHETICAL PROTEIN
Rv2552c	aroE	7	PROBABLE SHIKIMATE 5-DEHYDROGENASE AROE (5-DEHYDROSHIKIMATE REDUCTASE)
Rv1393c	Rv1393c	7	PROBABLE MONOXYGENASE
Rv1166	lpqW	3	PROBABLE CONSERVED LIPOPROTEIN LPQW
Rv2780	ald	7	SECRETED L-ALANINE DEHYDROGENASE ALD (40 KDA ANTIGEN) (TB43)
Rv2490c	PE_PGRS43	6	PE-PGRS FAMILY PROTEIN
Rv3422c	Rv3422c	10	CONSERVED HYPOTHETICAL PROTEIN
Rv1170	mshB	7	N-Acetyl-1-D-myo-Inosityl-2-Amino-2-Deoxy-alpha-D-Glucopyranoside Deacetylase mshB (GlcNAc-Ins deacetylase)
Rv0289	Rv0289	10	CONSERVED HYPOTHETICAL PROTEIN
Rv0578c	PE_PGRS7	6	PE-PGRS FAMILY PROTEIN
Rv2515c	Rv2515c	10	CONSERVED HYPOTHETICAL PROTEIN
Rv0125	pepA	7	PROBABLE SERINE PROTEASE PEPA (SERINE PROTEINASE) (MTB32A)
Rv0525	Rv0525	10	CONSERVED HYPOTHETICAL PROTEIN
Rv1274	lprB	3	POSSIBLE LIPOPROTEIN LPRB
Rv0422c	thiD	7	PROBABLE PHOSPHOMETHYLPYRIMIDINE KINASE THID (HMP-PHOSPHATE KINASE) (HMP-P KINASE)
Rv0126	treS	0	TREHALOSE SYNTHASE TRES
Rv3752c	Rv3752c	7	POSSIBLE CYTIDINE/DEOXYCYTIDYLATE DEAMINASE
Rv1380	pyrB	7	PROBABLE ASPARTATE CARBAMOYLTRANSFERASE PYRB (ATCase) (Aspartate transcarbamylase)
Rv1018c	glmU	3	Probable UDP-N-acetylglucosamine pyrophosphorylase glmU
Rv3002c	ilvN	7	PROBABLE ACETOLACTATE SYNTHASE (SMALL SUBUNIT) ILVN (ACETOHYDROXY-ACID SYNTHASE) (AHAS) (ALS)
Rv3462c	infA	2	PROBABLE TRANSLATION INITIATION FACTOR IF-1 INFA
Rv0329c	Rv0329c	10	CONSERVED HYPOTHETICAL PROTEIN
Rv3916c	Rv3916c	10	CONSERVED HYPOTHETICAL PROTEIN
Rv0284	Rv0284	3	POSSIBLE CONSERVED MEMBRANE PROTEIN
Rv1317c	alkA	2	PROBABLE ADA REGULATORY PROTEIN ALKA (Regulatory protein of adaptative response) (Methylated-DNA--protein-cysteine methyltransferase) (O-6-methylguanine-DNA alkyltransferase) (O-6-methylguanine-DNA methyltransferase) (3-methyladenine DNA glycosylase II)
Rv0372c	Rv0372c	10	CONSERVED HYPOTHETICAL PROTEIN
Rv2711	ideR	9	IRON-DEPENDENT REPRESSOR AND ACTIVATOR IDER
Rv1082	mca	0	Mycothiol conjugate amidase Mca (Mycothiol S-conjugate amidase)
Rv0383c	Rv0383c	3	POSSIBLE CONSERVED SECRETED PROTEIN
Rv1449c	tkt	7	PROBABLE TRANSKETOLASE TKT (TK)
Rv3583c	Rv3583c	9	POSSIBLE TRANSCRIPTION FACTOR
Rv3195	Rv3195	10	CONSERVED HYPOTHETICAL PROTEIN
Rv1751	Rv1751	7	PROBABLE OXIDOREDUCTASE
Rv0627	Rv0627	0	CONSERVED HYPOTHETICAL PROTEIN WITH PIN DOMAIN
Rv2900c	fdhF	7	POSSIBLE FORMATE DEHYDROGENASE H FDHF (FORMATE-HYDROGEN-LYASE-LINKED, SELENOCYSTEINE-CONTAINING POLYPEPTIDE) (FORMATE DEHYDROGENASE-H ALPHA SUBUNIT) (FDH-H)
Rv1412	ribC	7	PROBABLE RIBOFLAVIN SYNTHASE ALPHA CHAIN RIBC (RIBE)
Rv1222	Rv1222	10	CONSERVED HYPOTHETICAL PROTEIN
Rv2163c	pbpB	3	Probable penicillin-binding membrane protein pbpB
Rv2833c	ugpB	3	PROBABLE Sn-GLYCEROL-3-PHOSPHATE-BINDING LIPOPROTEIN UGPB
Rv2365c	Rv2365c	10	CONSERVED HYPOTHETICAL PROTEIN
Rv2418c	Rv2418c	16	HYPOTHETICAL PROTEIN
Rv0562	grcC1	7	PROBABLE POLYPRENYL-DIPHOSPHATE SYNTHASE GRCC1 (POLYPRENYL PYROPHOSPHATE SYNTHETASE)
Rv2533c	nusB	2	N UTILIZATION SUBSTANCE PROTEIN NUSB (NUSB PROTEIN)
Rv2554c	Rv2554c	10	CONSERVED HYPOTHETICAL PROTEIN
Rv1605	hisF	7	Probable cyclase hisF
Rv3030	Rv3030	10	CONSERVED HYPOTHETICAL PROTEIN
Rv3918c	parA	3	PROBABLE CHROMOSOME PARTITIONING PROTEIN PARA
Rv2999	lppY	3	PROBABLE CONSERVED LIPOPROTEIN LPPY
Rv2150c	ftsZ	3	cell division protein FtsZ
Rv1600	hisC1	7	Probable histidinol-phosphate aminotransferase hisC1
Rv2908c	Rv2908c	10	CONSERVED HYPOTHETICAL PROTEIN
Rv0651	rplJ	2	PROBABLE 50S RIBOSOMAL PROTEIN L10 RPLJ
Rv1829	Rv1829	10	CONSERVED HYPOTHETICAL PROTEIN
Rv1219c	Rv1219c	9	PROBABLE TRANSCRIPTIONAL REGULATORY PROTEIN
Rv3287c	rsbW	2	ANTI-SIGMA FACTOR RSBW (SIGMA NEGATIVE EFFECTOR)
Rv0511	hemD	7	PROBABLE UROPORPHYRIN-III C-METHYLTRANSFERASE HEMD (UROPORPHYRINOGEN III METHYLASE) (UROGEN III METHYLASE) (SUMT) (UROGEN III METHYLASE) (UROM)
Rv0285	PE5	6	PE FAMILY PROTEIN
Rv1065	Rv1065	10	CONSERVED HYPOTHETICAL PROTEIN
Rv0385	Rv0385	7	PROBABLE MONOOXYGENASE
Rv3112	moaD1	7	PROBABLE MOLYBDENUM COFACTOR BIOSYNTHESIS PROTEIN D MOAD1 (MOLYBDOPTERIN CONVERTING FACTOR SMALL SUBUNIT) (MOLYBDOPTERIN [MPT] CONVERTING FACTOR, SUBUNIT 1)
Rv2745c	Rv2745c	9	POSSIBLE TRANSCRIPTIONAL REGULATORY PROTEIN
Rv0399c	lpqK	3	POSSIBLE CONSERVED LIPOPROTEIN LPQK
Rv1849	ureB	7	Urease beta subunit ureB
Rv2071c	cobM	7	Probable precorrin-4 C11-methyltransferase CobM
Rv1186c	Rv1186c	10	CONSERVED HYPOTHETICAL PROTEIN
Rv1537	dinX	2	PROBABLE DNA POLYMERASE IV DINX (POL IV 1) (DNA NUCLEOTIDYLTRANSFERASE (DNA-DIRECTED))
Rv2694c	Rv2694c	10	CONSERVED HYPOTHETICAL PROTEIN
Rv1460	Rv1460	9	PROBABLE TRANSCRIPTIONAL REGULATORY PROTEIN
Rv3713	cobQ2	7	POSSIBLE COBYRIC ACID SYNTHASE COBQ2
Rv0810c	Rv0810c	10	CONSERVED HYPOTHETICAL PROTEIN
Rv0449c	Rv0449c	10	CONSERVED HYPOTHETICAL PROTEIN
Rv2773c	dapB	7	DIHYDRODIPICOLINATE REDUCTASE DAPB (DHPR)
Rv3267	Rv3267	10	CONSERVED HYPOTHETICAL PROTEIN (CPSA-RELATED PROTEIN)
Rv1155	Rv1155	10	CONSERVED HYPOTHETICAL PROTEIN
Rv0467	icl	7	ISOCITRATE LYASE ICL (ISOCITRASE) (ISOCITRATASE)
Rv1663	pks17	1	Probable polyketide synthase pks17
Rv2068c	blaC	7	CLASS A BETA-LACTAMASE BLAC
Rv3455c	truA	2	PROBABLE TRNA PSEUDOURIDINE SYNTHASE A TRUA (PSEUDOURIDYLATE SYNTHASE I) (PSEUDOURIDINE SYNTHASE I) (URACIL HYDROLYASE)
Rv0127	Rv0127	10	CONSERVED HYPOTHETICAL PROTEIN
Rv1649	pheS	2	Probable phenylalanyl-tRNA synthetase, alpha chain PheS
Rv2382c	mbtC	1	POLYKETIDE SYNTHETASE MBTC (POLYKETIDE SYNTHASE)
Rv2867c	Rv2867c	10	GCN5-RELATED N-ACETYLTRANSFERASE
Rv0638	secE1	3	PROBABLE PREPROTEIN TRANSLOCASE SECE1
Rv0484c	Rv0484c	7	PROBABLE SHORT-CHAIN TYPE OXIDOREDUCTASE
Rv1563c	treY	0	Maltooligosyltrehalose synthase TreY
Rv2891	Rv2891	10	CONSERVED HYPOTHETICAL PROTEIN
Rv2739c	Rv2739c	7	POSSIBLE ALANINE RICH TRANSFERASE
Rv3135	PPE50	6	PPE FAMILY PROTEIN
Rv1450c	PE_PGRS27	6	PE-PGRS FAMILY PROTEIN
Rv1479	moxR1	9	PROBABLE TRANSCRIPTIONAL REGULATORY PROTEIN MOXR1
Rv2991	Rv2991	10	CONSERVED HYPOTHETICAL PROTEIN
Rv3825c	pks2	1	PROBABLE POLYKETIDE SYNTHASE PKS2
Rv1630	rpsA	2	PROBABLE RIBOSOMAL PROTEIN S1 RPSA
Rv0900	Rv0900	3	POSSIBLE MEMBRANE PROTEIN
Rv1589	bioB	7	PROBABLE BIOTIN SYNTHETASE BIOB
Rv2151c	ftsQ	3	POSSIBLE CELL DIVISION PROTEIN FTSQ
Rv2373c	dnaJ2	0	PROBABLE CHAPERONE PROTEIN DNAJ2
Rv2727c	miaA	7	PROBABLE TRNA DELTA(2)-ISOPENTENYLPYROPHOSPHATE TRANSFERASE MIAA (IPP TRANSFERASE) (ISOPENTENYL-DIPHOSPHATE:TRNA ISOPENTENYLTRANSFERASE) (IPTASE) (IPPT)
Rv3105c	prfB	2	PROBABLE PEPTIDE CHAIN RELEASE FACTOR 2 PRFB (RF-2)
Rv2682c	dxs1	7	PROBABLE 1-DEOXY-D-XYLULOSE 5-PHOSPHATE SYNTHASE DXS1 (1-DEOXYXYLULOSE-5-PHOSPHATE SYNTHASE) (DXP SYNTHASE) (DXPS)
Rv2138	lppL	3	Probable conserved lipoprotein LppL
Rv1268c	Rv1268c	16	HYPOTHETICAL PROTEIN
Rv3729	Rv3729	7	POSSIBLE TRANSFERASE
Rv3571	hmp	7	POSSIBLE HEMOGLOBINE-RELATED PROTEIN HMP
Rv1126c	Rv1126c	10	CONSERVED HYPOTHETICAL PROTEIN
Rv3412	Rv3412	10	CONSERVED HYPOTHETICAL PROTEIN
Rv0891c	Rv0891c	9	POSSIBLE TRANSCRIPTIONAL REGULATORY PROTEIN
Rv3679	Rv3679	3	PROBABLE ANION TRANSPORTER ATPASE
Rv2506	Rv2506	9	PROBABLE TRANSCRIPTIONAL REGULATORY PROTEIN (PROBABLY TETR-FAMILY)
Rv0819	mshD	7	MSHD, GCN5-RELATED N-ACETYLTRANSFERASE
Rv1937	Rv1937	7	POSSIBLE OXYGENASE
Rv1905c	aao	7	PROBABLE D-AMINO ACID OXIDASE AAO
Rv2032	acg	10	Conserved hypothetical protein Acg
Rv0294	tam	7	PROBABLE TRANS-ACONITATE METHYLTRANSFERASE TAM
Rv3838c	pheA	7	POSSIBLE PREPHENATE DEHYDRATASE PHEA
Rv2042c	Rv2042c	10	CONSERVED HYPOTHETICAL PROTEIN
Rv0711	atsA	7	POSSIBLE ARYLSULFATASE ATSA (ARYL-SULFATE SULPHOHYDROLASE) (ARYLSULPHATASE)
Rv1208	Rv1208	10	CONSERVED HYPOTHETICAL PROTEIN
Rv2004c	Rv2004c	10	CONSERVED HYPOTHETICAL PROTEIN
Rv3223c	sigH	2	ALTERNATIVE RNA POLYMERASE SIGMA-E FACTOR (SIGMA-24) SIGH (RPOE)
Rv0745	Rv0745	10	CONSERVED HYPOTHETICAL PROTEIN
Rv3606c	folK	7	2-AMINO-4-HYDROXY-6-HYDROXYMETHYLDIHYDROPTERIDINE PYROPHOSPHOKINASE FOLK (7,8-DIHYDRO-6-HYDROXYMETHYLPTERIN-PYROPHOSPHOKINASE) (HPPK) (6-HYDROXYMETHYL-7,8-DIHYDROPTERIN PYROPHOSPHOKINASE) (PPPK) (2-AMINO-4-HYDROXY-6-HYDROXYMETHYLDIHYDROPTERIDINE DIPHOSPHOKINASE) (7,8-DIHYDRO-6-HYDROXYMETHYLPTERIN-DIPHOSPHOKINASE) (6-HYDROXYMETHYL-7,8-DIHYDROPTERIN DIPHOSPHOKINASE)
Rv2868c	gcpE	10	PROBABLE GCPE PROTEIN
Rv3711c	dnaQ	2	PROBABLE DNA POLYMERASE III (EPSILON SUBUNIT) DNAQ
Rv1660	pks10	1	Possible chalcone synthase pks10
Rv2907c	rimM	2	PROBABLE 16S RRNA PROCESSING PROTEIN RIMM
Rv2708c	Rv2708c	10	CONSERVED HYPOTHETICAL PROTEIN
Rv3484	cpsA	10	POSSIBLE CONSERVED PROTEIN CPSA
Rv3542c	Rv3542c	10	CONSERVED HYPOTHETICAL PROTEIN
Rv3338	Rv3338	10	CONSERVED HYPOTHETICAL PROTEIN
Rv2220	glnA1	7	GLUTAMINE SYNTHETASE GLNA1 (GLUTAMINE SYNTHASE) (GS-I)
Rv3832c	Rv3832c	10	CONSERVED HYPOTHETICAL PROTEIN
Rv1876	bfrA	7	PROBABLE BACTERIOFERRITIN BFRA
Rv0722	rpmD	2	PROBABLE 50S RIBOSOMAL PROTEIN L30 RPMD
Rv3053c	nrdH	2	PROBABLE GLUTAREDOXIN ELECTRON TRANSPORT COMPONENT OF NRDEF (GLUTAREDOXIN-LIKE PROTEIN) NRDH
Rv3114	Rv3114	10	CONSERVED HYPOTHETICAL PROTEIN
Rv0815c	cysA2	7	PROBABLE THIOSULFATE SULFURTRANSFERASE CYSA2 (RHODANESE-LIKE PROTEIN) (THIOSULFATE CYANIDE TRANSSULFURASE) (THIOSULFATE THIOTRANSFERASE)
Rv1152	Rv1152	9	PROBABLE TRANSCRIPTIONAL REGULATORY PROTEIN
Rv3754	tyrA	7	PREPHENATE DEHYDROGENASE TYRA (PDH) (HYDROXYPHENYLPYRUVATE SYNTHASE)
Rv1650	pheT	2	Probable phenylalanyl-tRNA synthetase, beta chain PheT
Rv3611	Rv3611	16	HYPOTHETICAL ARGININE AND PROLINE RICH PROTEIN
Rv0767c	Rv0767c	10	CONSERVED HYPOTHETICAL PROTEIN
Rv2211c	gcvT	7	Probable aminomethyltransferase GcvT (Glycine cleavage system T protein)
Rv2036	Rv2036	7	CONSERVED HYPOTHETICAL PROTEIN
Rv2519	PE26	6	PE FAMILY PROTEIN
Rv3220c	Rv3220c	9	PROBABLE TWO COMPONENT SENSOR KINASE
Rv3778c	Rv3778c	7	POSSIBLE AMINOTRANSFERASE
Rv3257c	pmmA	7	PROBABLE PHOSPHOMANNOMUTASE PMMA (PMM) (PHOSPHOMANNOSE MUTASE)
Rv3265c	wbbL1	3	PROBABLE dTDP-RHA:A-D-GlcNAc-DIPHOSPHORYL POLYPRENOL, A-3-L-RHAMNOSYL TRANSFERASE WBBL1 (ALPHA-L-RHAMNOSE-(1->3)-ALPHA-D-GlcNAc(1->P)-P-DECAPRENYL)
Rv0648	Rv0648	7	ALPHA-MANNOSIDASE
Rv1875	Rv1875	10	CONSERVED HYPOTHETICAL PROTEIN
Rv2594c	ruvC	2	PROBABLE CROSSOVER JUNCTION ENDODEOXYRIBONUCLEASE RUVC (HOLLIDAY JUNCTION NUCLEASE) (HOLLIDAY JUNCTION RESOLVASE)
Rv2983	Rv2983	10	CONSERVED HYPOTHETICAL ALANINE RICH PROTEIN
Rv2627c	Rv2627c	10	CONSERVED HYPOTHETICAL PROTEIN
Rv0352	dnaJ1	0	PROBABLE CHAPERONE PROTEIN DNAJ1
Rv1983	PE_PGRS35	6	PE-PGRS FAMILY PROTEIN
Rv0262c	aac	0	AMINOGLYCOSIDE 2'-N-ACETYLTRANSFERASE AAC (AAC(2')-IC)
Rv1419	Rv1419	16	HYPOTHETICAL PROTEIN
Rv0139	Rv0139	7	POSSIBLE OXIDOREDUCTASE
Rv0707	rpsC	2	PROBABLE 30S RIBOSOMAL PROTEIN S3 RPSC
Rv3457c	rpoA	2	PROBABLE DNA-DIRECTED RNA POLYMERASE (ALPHA CHAIN) RPOA (TRANSCRIPTASE ALPHA CHAIN) (RNA POLYMERASE ALPHA SUBUNIT) (DNA-DIRECTED RNA NUCLEOTIDYLTRANSFERASE)
Rv1998c	Rv1998c	10	CONSERVED HYPOTHETICAL PROTEIN
Rv1009	rpfB	3	Probable resuscitation-promoting factor rpfB
Rv0351	grpE	0	PROBABLE GRPE PROTEIN (HSP-70 COFACTOR)
Rv2327	Rv2327	10	CONSERVED HYPOTHETICAL PROTEIN
Rv2389c	rpfD	3	PROBABLE RESUSCITATION-PROMOTING FACTOR RPFD
Rv2477c	Rv2477c	3	PROBABLE MACROLIDE-TRANSPORT ATP-BINDING PROTEIN ABC TRANSPORTER
Rv2626c	Rv2626c	10	CONSERVED HYPOTHETICAL PROTEIN
Rv2582	ppiB	2	PROBABLE PEPTIDYL-PROLYL CIS-TRANS ISOMERASE B PPIB (CYCLOPHILIN) (PPIASE) (ROTAMASE) (PEPTIDYLPROLYL ISOMERASE)
Rv3130c	Rv3130c	10	CONSERVED HYPOTHETICAL PROTEIN
Rv1066	Rv1066	10	CONSERVED HYPOTHETICAL PROTEIN
Rv0903c	prrA	9	TWO COMPONENT RESPONSE TRANSCRIPTIONAL REGULATORY PROTEIN PRRA
Rv3137	Rv3137	7	PROBABLE MONOPHOSPHATASE
Rv1022	lpqU	3	PROBABLE CONSERVED LIPOPROTEIN LPQU
Rv2903c	lepB	3	PROBABLE SIGNAL PEPTIDASE I LEPB (SPASE I) (LEADER PEPTIDASE I).
Rv3371	Rv3371	10	CONSERVED HYPOTHETICAL PROTEIN
Rv0482	murB	3	PROBABLE UDP-N-ACETYLENOLPYRUVOYLGLUCOSAMINE REDUCTASE MURB (UDP-N-ACETYLMURAMATE DEHYDROGENASE)
Rv3398c	idsA1	1	PROBABLE MULTIFUNCTIONAL GERANYLGERANYL PYROPHOSPHATE SYNTHETASE IDSA1 (GGPP SYNTHETASE) (GGPPSASE) (GERANYLGERANYL DIPHOSPHATE SYNTHASE): DIMETHYLALLYLTRANSFERASE (PRENYLTRANSFERASE) (GERANYL-DIPHOSPHATE SYNTHASE) + GERANYLTRANSTRANSFERASE (FARNESYL-DIPHOSPHATE SYNTHASE) (FARNESYL-PYROPHOSPHATE SYNTHETASE) (FARNESYL DIPHOSPHATE SYNTHETASE) (FPP SYNTHETASE) + FARNESYLTRANSTRANSFERASE (GERANYLGERA…
Rv2043c	pncA	7	PYRAZINAMIDASE/NICOTINAMIDAS PNCA (PZase)
Rv3681c	whiB4	9	PROBABLE TRANSCRIPTIONAL REGULATORY PROTEIN WHIB-LIKE WHIB4
Rv2629	Rv2629	10	CONSERVED HYPOTHETICAL PROTEIN
Rv1879	Rv1879	10	CONSERVED HYPOTHETICAL PROTEIN
Rv2919c	glnB	9	PROBABLE NITROGEN REGULATORY PROTEIN P-II GLNB
Rv1830	Rv1830	10	CONSERVED HYPOTHETICAL PROTEIN
Rv2878c	mpt53	3	SOLUBLE SECRETED ANTIGEN MPT53 PRECURSOR
Rv2402	Rv2402	10	CONSERVED HYPOTHETICAL PROTEIN
Rv2628	Rv2628	16	HYPOTHETICAL PROTEIN
Rv0830	Rv0830	10	CONSERVED HYPOTHETICAL PROTEIN
Rv2201	asnB	7	Probable asparagine synthetase AsnB
Rv0618	galTa	7	PROBABLE GALACTOSE-1-PHOSPHATE URIDYLYLTRANSFERASE GALTA [FIRST PART]
Rv0559c	Rv0559c	3	POSSIBLE CONSERVED SECRETED PROTEIN
Rv3628	ppa	7	INORGANIC PYROPHOSPHATASE PPA (PYROPHOSPHATE PHOSPHO-HYDROLASE) (PPASE) (INORGANIC DIPHOSPHATASE) (DIPHOSPHATE PHOSPHO-HYDROLASE)
Rv1556	Rv1556	9	Possible regulatory protein
Rv3741c	Rv3741c	7	POSSIBLE OXIDOREDUCTASE
Rv0937c	Rv0937c	10	CONSERVED HYPOTHETICAL PROTEIN
Rv1874	Rv1874	16	HYPOTHETICAL PROTEIN
Rv2779c	Rv2779c	9	POSSIBLE TRANSCRIPTIONAL REGULATORY PROTEIN (PROBABLY LRP/ASNC-FAMILY)
Rv3515c	fadD19	1	PROBABLE FATTY-ACID-CoA LIGASE FADD19 (FATTY-ACID-CoA SYNTHETASE) (FATTY-ACID-CoA SYNTHASE)
Rv2621c	Rv2621c	9	POSSIBLE TRANSCRIPTIONAL REGULATORY PROTEIN
Rv3032	Rv3032	7	POSSIBLE TRANSFERASE
Rv2172c	Rv2172c	10	CONSERVED HYPOTHETICAL PROTEIN
Rv1612	trpB	7	Probable tryptophan synthase, beta subunit trpB
Rv2362c	recO	2	POSSIBLE DNA REPAIR PROTEIN RECO
Rv2794c	Rv2794c	10	CONSERVED HYPOTHETICAL PROTEIN
Rv0784	Rv0784	10	CONSERVED HYPOTHETICAL PROTEIN
Rv1753c	PPE24	6	PPE FAMILY PROTEIN
Rv0094c	Rv0094c	5	CONSERVED HYPOTHETICAL PROTEIN
Rv0552	Rv0552	10	CONSERVED HYPOTHETICAL PROTEIN
Rv2324	Rv2324	9	PROBABLE TRANSCRIPTIONAL REGULATORY PROTEIN (PROBABLY ASNC-FAMILY)
Rv1730c	Rv1730c	3	POSSIBLE PENICILLIN-BINDING PROTEIN
Rv3003c	ilvB1	7	PROBABLE ACETOLACTATE SYNTHASE (LARGE SUBUNIT) ILVB1 (ACETOHYDROXY-ACID SYNTHASE)
Rv0487	Rv0487	10	CONSERVED HYPOTHETICAL PROTEIN
Rv0949	uvrD1	2	PROBABLE ATP-DEPENDENT DNA HELICASE II UVRD1
Rv3207c	Rv3207c	10	CONSERVED HYPOTHETICAL PROTEIN
Rv3572	Rv3572	16	HYPOTHETICAL PROTEIN
Rv3249c	Rv3249c	9	POSSIBLE TRANSCRIPTIONAL REGULATORY PROTEIN (PROBABLY TETR-FAMILY)
Rv1278	Rv1278	16	HYPOTHETICAL PROTEIN
Rv1595	nadB	7	Probable L-aspartate oxidase nadB
Rv0827c	Rv0827c	9	PROBABLE TRANSCRIPTIONAL REGULATORY PROTEIN
Rv1256c	cyp130	7	PROBA BLE CYTOCHROME P450 130 CYP130
Rv3726	Rv3726	7	POSSIBLE DEHYDROGENASE
Rv1057	Rv1057	10	CONSERVED HYPOTHETICAL PROTEIN
Rv2409c	Rv2409c	10	CONSERVED HYPOTHETICAL PROTEIN
Rv2699c	Rv2699c	10	CONSERVED HYPOTHETICAL PROTEIN
Rv2703	sigA	2	RNA POLYMERASE SIGMA FACTOR SIGA (SIGMA-A)
Rv1929c	Rv1929c	10	CONSERVED HYPOTHETICAL PROTEIN
Rv3482c	Rv3482c	3	PROBABLE CONSERVED MEMBRANE PROTEIN
Rv0561c	Rv0561c	7	POSSIBLE OXIDOREDUCTASE
Rv3503c	fdxD	7	PROBABLE FERREDOXIN FDXD
Rv2897c	Rv2897c	10	CONSERVED HYPOTHETICAL PROTEIN
Rv1665	pks11	1	Possible chalcone synthase pks11
Rv2882c	frr	2	RIBOSOME RECYCLING FACTOR FRR (RIBOSOME RELEASING FACTOR) (RRF)
Rv3452	cut4	3	PROBABLE CUTINASE PRECURSOR CUT4
Rv3026c	Rv3026c	10	CONSERVED HYPOTHETICAL PROTEIN
Rv1940	ribA1	7	Probable Riboflavin biosynthesis protein ribA1 (GTP cyclohydrolase II)
Rv3790	Rv3790	7	PROBABLE OXIDOREDUCTASE
Rv2738c	Rv2738c	10	CONSERVED HYPOTHETICAL PROTEIN
Rv2440c	obg	7	PROBABLE GTP1/OBG-FAMILY GTP-BINDING PROTEIN OBG
Rv1115	Rv1115	3	POSSIBLE EXPORTED PROTEIN
Rv3557c	Rv3557c	9	PROBABLE TRANSCRIPTIONAL REGULATORY PROTEIN (PROBABLY TETR-FAMILY)
Rv2170	Rv2170	10	GCN5-RELATED N-ACETYLTRANSFERASE
Rv1482c	Rv1482c	10	CONSERVED HYPOTHETICAL PROTEIN
Rv1713	engA	7	PROBABLE GTP-BINDING PROTEIN ENGA
Rv1117	Rv1117	10	CONSERVED HYPOTHETICAL PROTEIN
Rv2358	Rv2358	9	PROBABLE TRANSCRIPTIONAL REGULATORY PROTEIN (PROBABLY ARSR-FAMILY)
Rv1110	lytB2	3	PROBABLE LYTB-RELATED PROTEIN LYTB2
Rv1738	Rv1738	10	CONSERVED HYPOTHETICAL PROTEIN
Rv0880	Rv0880	9	POSSIBLE TRANSCRIPTIONAL REGULATORY PROTEIN (POSSIBLY MARR-FAMILY)
Rv2335	cysE	7	PROBABLE SERINE ACETYLTRANSFERASE CYSE (SAT)
Rv2175c	Rv2175c	9	conserved hypothetical regulatory protein
Rv0720	rplR	2	PROBABLE 50S RIBOSOMAL PROTEIN L18 RPLR
Rv2229c	Rv2229c	10	CONSERVED HYPOTHETICAL PROTEIN
Rv3535c	Rv3535c	7	PROBABLE ACETALDEHYDE DEHYDROGENASE (ACETALDEHYDE DEHYDROGENASE [ACETYLATING])
Rv3660c	Rv3660c	0	CONSERVED HYPOTHETICAL PROTEIN
Rv1916	aceAb	7	PROBABLE ISOCITRATE LYASE aceAb [SECOND PART] (ISOCITRASE) (ISOCITRATASE) (ICL)
Rv1817	Rv1817	7	POSSIBLE FLAVOPROTEIN
Rv1477	Rv1477	0	HYPOTHETICAL INVASION PROTEIN
Rv0856	Rv0856	10	CONSERVED HYPOTHETICAL PROTEIN
Rv2491	Rv2491	10	CONSERVED HYPOTHETICAL PROTEIN
Rv2137c	Rv2137c	10	CONSERVED HYPOTHETICAL PROTEIN
Rv1782	Rv1782	3	PROBABLE CONSERVED MEMBRANE PROTEIN
Rv2590	fadD9	1	PROBABLE FATTY-ACID-CoA LIGASE FADD9 (FATTY-ACID-CoA SYNTHETASE) (FATTY-ACID-CoA SYNTHASE)
Rv1229c	mrp	7	PROBABLE MRP-RELATED PROTEIN MRP
Rv1322	Rv1322	16	CONSERVED HYPOTHETICAL PROTEIN
Rv0293c	Rv0293c	10	CONSERVED HYPOTHETICAL PROTEIN
Rv3855	ethR	9	TRANSCRIPTIONAL REGULATORY REPRESSOR PROTEIN (TETR-FAMILY) ETHR
Rv1645c	Rv1645c	10	CONSERVED HYPOTHETICAL PROTEIN
Rv3661	Rv3661	0	CONSERVED HYPOTHETICAL PROTEIN
Rv2416c	eis	0	ENHANCED INTRACELLULAR SURVIVAL PROTEIN EIS, GCN5-RELATED N-ACETYLTRANSFERASE
Rv2695	Rv2695	10	CONSERVED HYPOTHETICAL ALANINE RICH PROTEIN
Rv1898	Rv1898	10	CONSERVED HYPOTHETICAL PROTEIN
Rv1846c	Rv1846c	9	POSSIBLE TRANSCRIPTIONAL REGULATORY PROTEIN
Rv2388c	hemN	7	PROBABLE OXYGEN-INDEPENDENT COPROPORPHYRINOGEN III OXIDASE HEMN (COPROPORPHYRINOGENASE) (COPROGEN OXIDASE)
Rv1224	tatB	3	Probable protein TatB
Rv2057c	rpmG1	2	Probable ribosomal protein L33
Rv3467	Rv3467	5	CONSERVED HYPOTHETICAL PROTEIN
Rv3592	TB11.2	10	CONSERVED HYPOTHETICAL PROTEIN TB11.2
Rv1540	Rv1540	10	CONSERVED HYPOTHETICAL PROTEIN MEMBER OF yabO/yceC/yfiI FAMILY
Rv2728c	Rv2728c	10	CONSERVED HYPOTHETICAL ALANINE RICH PROTEIN
Rv1090	celA2b	7	PROBABLE CELLULASE CELA2B (ENDO-1,4-BETA-GLUCANASE) (ENDOGLUCANASE) (CARBOXYMETHYL CELLULASE)
Rv0858c	dapC	7	PROBABLE AMINOTRANSFERASE
Rv3847	Rv3847	10	HYPOTHETICAL PROTEIN
Rv0697	Rv0697	7	PROBABLE DEHYDROGENASE
Rv0216	Rv0216	7	DOUBLE HOTDOG HYDRATASE
Rv3129	Rv3129	10	CONSERVED HYPOTHETICAL PROTEIN
Rv0321	dcd	7	PROBABLE DEOXYCYTIDINE TRIPHOSPHATE DEAMINASE DCD (DCTP DEAMINASE)
Rv3600c	Rv3600c	10	CONSERVED HYPOTHETICAL PROTEIN
Rv2972c	Rv2972c	3	POSSIBLE CONSERVED MEMBRANE OR EXPORTED PROTEIN
Rv2372c	Rv2372c	10	CONSERVED HYPOTHETICAL PROTEIN
Rv0807	Rv0807	10	CONSERVED HYPOTHETICAL PROTEIN
Rv2630	Rv2630	16	HYPOTHETICAL PROTEIN
Rv0499	Rv0499	10	CONSERVED HYPOTHETICAL PROTEIN
Rv0710	rpsQ	2	PROBABLE 30S RIBOSOMAL PROTEIN S17 RPSQ
Rv0953c	Rv0953c	7	POSSIBLE OXIDOREDUCTASE
Rv3055	Rv3055	9	POSSIBLE TRANSCRIPTIONAL REGULATORY PROTEIN (PROBABLY TETR-FAMILY)
Rv3670	ephE	0	POSSIBLE EPOXIDE HYDROLASE EPHE (EPOXIDE HYDRATASE) (ARENE-OXIDE HYDRATASE)
Rv1259	Rv1259	10	CONSERVED HYPOTHETICAL PROTEIN
Rv3531c	Rv3531c	16	HYPOTHETICAL PROTEIN
Rv0569	Rv0569	10	CONSERVED HYPOTHETICAL PROTEIN
Rv3204	Rv3204	2	POSSIBLE DNA-METHYLTRANSFERASE (MODIFICATION METHYLASE)
Rv0966c	Rv0966c	10	CONSERVED HYPOTHETICAL PROTEIN
Rv3042c	serB2	7	PROBABLE PHOSPHOSERINE PHOSPHATASE SERB2 (PSP) (O-PHOSPHOSERINE PHOSPHOHYDROLASE) (PSPASE)
Rv1781c	malQ	7	PROBABLE 4-ALPHA-GLUCANOTRANSFERASE MALQ (Amylomaltase) (Disproportionating enzyme) (D-enzyme)
Rv0813c	Rv0813c	10	CONSERVED HYPOTHETICAL PROTEIN
Rv3614c	Rv3614c	10	CONSERVED HYPOTHETICAL PROTEIN
Rv0053	rpsF	2	PROBABLE 30S RIBOSOMAL PROTEIN S6 RPSF
Rv2470	glbO	7	POSSIBLE GLOBIN (OXYGEN-BINDING PROTEIN) GLBO
Rv0331	Rv0331	7	POSSIBLE DEHYDROGENASE/REDUCTASE
Rv3596c	clpC1	7	PROBABLE ATP-DEPENDENT PROTEASE ATP-BINDING SUBUNIT CLPC1
Rv0478	deoC	7	PROBABLE DEOXYRIBOSE-PHOSPHATE ALDOLASE DEOC (PHOSPHODEOXYRIBOALDOLASE) (DEOXYRIBOALDOLASE)
Rv3259	Rv3259	10	CONSERVED HYPOTHETICAL PROTEIN
Rv1125	Rv1125	10	CONSERVED HYPOTHETICAL PROTEIN
Rv2462c	tig	3	PROBABLE TRIGGER FACTOR (TF) PROTEIN TIG
Rv0793	Rv0793	10	CONSERVED HYPOTHETICAL PROTEIN
Rv2964	purU	7	PROBABLE FORMYLTETRAHYDROFOLATE DEFORMYLASE PURU (FORMYL-FH(4) HYDROLASE)
Rv1291c	Rv1291c	3	CONSERVED HYPOTHETICAL SECRETED PROTEIN
Rv0452	Rv0452	9	POSSIBLE TRANSCRIPTIONAL REGULATORY PROTEIN
Rv2331	Rv2331	16	HYPOTHETICAL PROTEIN
Rv0678	Rv0678	10	CONSERVED HYPOTHETICAL PROTEIN
Rv1080c	greA	2	PROBABLE TRANSCRIPTION ELONGATION FACTOR GREA (Transcript cleavage factor greA)
Rv2889c	tsf	2	PROBABLE ELONGATION FACTOR TSF (EF-TS)
Rv1081c	Rv1081c	3	PROBABLE CONSERVED MEMBRANE PROTEIN
Rv0502	Rv0502	10	CONSERVED HYPOTHETICAL PROTEIN
Rv1492	mutA	1	PROBABLE METHYLMALONYL-CoA MUTASE SMALL SUBUNIT MUTA (MCM)
Rv2003c	Rv2003c	10	CONSERVED HYPOTHETICAL PROTEIN
Rv1683	Rv1683	1	Possible long-chain acyl-CoA synthase
Rv2022c	Rv2022c	10	CONSERVED HYPOTHETICAL PROTEIN
Rv1966	mce3A	0	MCE-FAMILY PROTEIN MCE3A
Rv0282	Rv0282	10	CONSERVED HYPOTHETICAL PROTEIN
Rv3801c	fadD32	1	PROBABLE FATTY-ACID-CoA LIGASE FADD32 (FATTY-ACID-CoA SYNTHETASE) (FATTY-ACID-CoA SYNTHASE
Rv1019	Rv1019	9	PROBABLE TRANSCRIPTIONAL REGULATORY PROTEIN (PROBABLY TETR-FAMILY)
Rv1926c	mpt63	3	IMMUNOGENIC PROTEIN MPT63 (ANTIGEN MPT63/MPB63) (16 kDa IMMUNOPROTECTIVE EXTRACELLULAR PROTEIN)
Rv0389	purT	7	PROBABLE PHOSPHORIBOSYLGLYCINAMIDE FORMYLTRANSFERASE 2 PURT (GART 2) (GAR TRANSFORMYLASE 2) (5'-PHOSPHORIBOSYLGLYCINAMIDE TRANSFORMYLASE 2) (FORMATE-DEPENDENT GAR TRANSFORMYLASE)
Rv0968	Rv0968	10	CONSERVED HYPOTHETICAL PROTEIN
Rv1810	Rv1810	10	CONSERVED HYPOTHETICAL PROTEIN
Rv1527c	pks5	1	Probable polyketide synthase pks5
Rv2683	Rv2683	10	CONSERVED HYPOTHETICAL PROTEIN
Rv3704c	gshA	7	GLUTAMATE--CYSTEINE LIGASE GSHA (GAMMA-GLUTAMYLCYSTEINE SYNTHETASE) (GAMMA-ECS) (GCS) (GAMMA-GLUTAMYL-L-CYSTEINE SYNTHETASE)
Rv2570	Rv2570	10	CONSERVED HYPOTHETICAL PROTEIN
Rv2405	Rv2405	10	CONSERVED HYPOTHETICAL PROTEIN
Rv0958	Rv0958	7	POSSIBLE MAGNESIUM CHELATASE
Rv3415c	Rv3415c	10	CONSERVED HYPOTHETICAL PROTEIN
Rv3060c	Rv3060c	9	PROBABLE TRANSCRIPTIONAL REGULATORY PROTEIN (PROBABLY GNTR-FAMILY)
Rv2742c	Rv2742c	10	CONSERVED HYPOTHETICAL ARGININE RICH PROTEIN
Rv0330c	Rv0330c	16	HYPOTHETICAL PROTEIN
Rv1917c	PPE34	6	PPE FAMILY PROTEIN
Rv3127	Rv3127	10	CONSERVED HYPOTHETICAL PROTEIN
Rv3013	Rv3013	10	CONSERVED HYPOTHETICAL PROTEIN
Rv1148c	Rv1148c	5	CONSERVED HYPOTHETICAL PROTEIN
Rv3567c	Rv3567c	7	POSSIBLE OXIDOREDUCTASE
Rv0060	Rv0060	10	CONSERVED HYPOTHETICAL PROTEIN
Rv1855c	Rv1855c	7	POSSIBLE OXIDOREDUCTASE
Rv2028c	Rv2028c	10	CONSERVED HYPOTHETICAL PROTEIN
Rv3536c	Rv3536c	7	PROBABLE HYDRATASE
Rv3874	esxB	3	10 KDA CULTURE FILTRATE ANTIGEN ESXB (LHP) (CFP10)
Rv2338c	moeW	7	POSSIBLE MOLYBDOPTERIN BIOSYNTHESIS PROTEIN MOEW
Rv2107	PE22	6	PE FAMILY PROTEIN
Rv1884c	rpfC	3	PROBABLE RESUSCITATION-PROMOTING FACTOR RPFC
Rv2825c	Rv2825c	10	CONSERVED HYPOTHETICAL PROTEIN
Rv2159c	Rv2159c	10	CONSERVED HYPOTHETICAL PROTEIN
Rv3015c	Rv3015c	10	CONSERVED HYPOTHETICAL PROTEIN
Rv1970	lprM	3	POSSIBLE MCE-FAMILY LIPOPROTEIN LPRM (MCE-FAMILY LIPOPROTEIN MCE3E)
Rv3577	Rv3577	10	CONSERVED HYPOTHETICAL PROTEIN
Rv0160c	PE4	6	PE FAMILY PROTEIN
Rv0004	Rv0004	10	CONSERVED HYPOTHETICAL PROTEIN
Rv2854	Rv2854	16	HYPOTHETICAL PROTEIN
Rv1473	Rv1473	3	PROBABLE MACROLIDE-TRANSPORT ATP-BINDING PROTEIN ABC TRANSPORTER
Rv0080	Rv0080	10	CONSERVED HYPOTHETICAL PROTEIN
Rv0777	purB	7	PROBABLE ADENYLOSUCCINATE LYASE PURB (ADENYLOSUCCINASE) (ASL) (ASASE)
Rv0797	Rv0797	5	PUTATIVE TRANSPOSASE FOR INSERTION SEQUENCE ELEMENT IS1547
Rv2609c	Rv2609c	3	PROBABLE CONSERVED MEMBRANE PROTEIN
Rv3555c	Rv3555c	10	CONSERVED HYPOTHETICAL PROTEIN
Rv3037c	Rv3037c	10	CONSERVED HYPOTHETICAL PROTEIN
Rv2524c	fas	1	PROBABLE FATTY ACID SYNTHASE FAS (FATTY ACID SYNTHETASE)
Rv2450c	rpfE	3	PROBABLE RESUSCITATION-PROMOTING FACTOR RPFE
Rv0812	Rv0812	7	PROBABLE AMINO ACID AMINOTRANSFERASE
Rv2676c	Rv2676c	10	CONSERVED HYPOTHETICAL PROTEIN
Rv2668	Rv2668	3	POSSIBLE EXPORTED ALANINE AND VALINE RICH PROTEIN
Rv2744c	35kd_ag	10	CONSERVED 35 KDA ALANINE RICH PROTEIN
Rv2106	Rv2106	5	PROBABLE TRANSPOSASE
Rv2840c	Rv2840c	10	CONSERVED HYPOTHETICAL PROTEIN
Rv0077c	Rv0077c	7	PROBABLE OXIDOREDUCTASE
Rv3262	fbiB	7	PROBABLE F420 BIOSYNTHESIS PROTEIN FBIB
Rv3568c	bphC	7	PROBABLE BIPHENYL-2,3-DIOL 1,2-DIOXYGENASE BPHC (23OHBP OXYGENASE) (2,3-DIHYDROXYBIPHENYL DIOXYGENASE) (2,3-DIHYDROXYBIPHENYL 1,2-DIOXYGENASE) (DHBD)
Rv0465c	Rv0465c	9	PROBABLE TRANSCRIPTIONAL REGULATORY PROTEIN
Rv1056	Rv1056	10	CONSERVED HYPOTHETICAL PROTEIN
Rv2619c	Rv2619c	10	CONSERVED HYPOTHETICAL PROTEIN
Rv3074	Rv3074	10	CONSERVED HYPOTHETICAL PROTEIN
Rv3836	Rv3836	10	CONSERVED HYPOTHETICAL PROTEIN
Rv0245	Rv0245	7	POSSIBLE OXIDOREDUCTASE
Rv2117	Rv2117	10	CONSERVED HYPOTHETICAL PROTEIN
Rv3637	Rv3637	5	POSSIBLE TRANSPOSASE
Rv2848c	cobB	7	PROBABLE COBYRINIC ACID A,C-DIAMIDE SYNTHASE COBB
Rv0928	pstS3	3	PERIPLASMIC PHOSPHATE-BINDING LIPOPROTEIN PSTS3 (PBP-3) (PSTS3) (PHOS1)
Rv0121c	Rv0121c	10	CONSERVED HYPOTHETICAL PROTEIN
Rv3730c	Rv3730c	10	CONSERVED HYPOTHETICAL PROTEIN
Rv3552	Rv3552	7	POSSIBLE COA-TRANSFERASE (BETA SUBUNIT)
Rv1628c	Rv1628c	10	CONSERVED HYPOTHETICAL PROTEIN
Rv3744	Rv3744	9	TRANSCRIPTIONAL REGULATORY PROTEIN (PROBABLY ARSR-FAMILY)
Rv1210	tagA	2	PROBABLE DNA-3-METHYLADENINE GLYCOSYLASE I TAGA (TAG I) (3-methyladenine-DNA glycosylase I, constitutive) (DNA-3-methyladenine glycosidase I )
Rv2008c	Rv2008c	10	CONSERVED HYPOTHETICAL PROTEIN
Rv0058	dnaB	2	PROBABLE REPLICATIVE DNA HELICASE DNAB
Rv0991c	Rv0991c	10	CONSERVED HYPOTHETICAL SERINE RICH PROTEIN
Rv2384	mbtA	1	BIFUNCTIONAL ENZYME MBTA: SALICYL-AMP LIGASE (SAL-AMP LIGASE) + SALICYL-S-ArCP SYNTHETASE
Rv0821c	phoY2	3	PROBABLE PHOSPHATE-TRANSPORT SYSTEM TRANSCRIPTIONAL REGULATORY PROTEIN PHOY2
Rv1785c	cyp143	7	PROBABLE CYTOCHROME P450 143 CYP143
Rv3337	Rv3337	10	CONSERVED HYPOTHETICAL PROTEIN
Rv1987	Rv1987	3	POSSIBLE CHITINASE
Rv3474	Rv3474	5	POSSIBLE TRANSPOSASE FOR INSERTION ELEMENT IS6110 (FRAGMENT)
Rv0976c	Rv0976c	10	CONSERVED HYPOTHETICAL PROTEIN
Rv3773c	Rv3773c	10	CONSERVED HYPOTHETICAL PROTEIN
Rv2946c	pks1	1	PROBABLE POLYKETIDE SYNTHASE PKS1
Rv1005c	pabB	7	Probable para-aminobenzoate synthase component I PABD
Rv3126c	Rv3126c	16	HYPOTHETICAL PROTEIN
Rv0921	Rv0921	5	POSSIBLE RESOLVASE
Rv3639c	Rv3639c	10	CONSERVED HYPOTHETICAL PROTEIN
Rv2034	Rv2034	9	Probable ArsR-type repressor protein
Rv3680	Rv3680	3	PROBABLE ANION TRANSPORTER ATPASE
Rv2330c	lppP	3	PROBABLE LIPOPROTEIN LPPP
Rv1235	lpqY	3	PROBABLE SUGAR-BINDING LIPOPROTEIN LPQY
Rv1394c	cyp132	7	PROBABLE CYTOCHROME P450 132 CYP132
Rv3380c	Rv3380c	5	PROBABLE TRANSPOSASE
Rv0328	Rv0328	9	POSSIBLE TRANSCRIPTIONAL REGULATORY PROTEIN (POSSIBLY TETR/ACRR-FAMILY)
Rv1083	Rv1083	10	CONSERVED HYPOTHETICAL PROTEIN
Rv3603c	Rv3603c	10	CONSERVED HYPOTHETICAL ALANINE AND LEUCINE RICH PROTEIN
Rv3035	Rv3035	10	CONSERVED HYPOTHETICAL PROTEIN
Rv0940c	Rv0940c	7	POSSIBLE OXIDOREDUCTASE
Rv2478c	Rv2478c	10	CONSERVED HYPOTHETICAL PROTEIN
Rv1767	Rv1767	10	CONSERVED HYPOTHETICAL PROTEIN
Rv1725c	Rv1725c	10	CONSERVED HYPOTHETICAL PROTEIN
Rv0763c	Rv0763c	7	POSSIBLE FERREDOXIN
Rv0012	Rv0012	3	PROBABLE CONSERVED MEMBRANE PROTEIN
Rv3746c	PE34	6	PROBABLE PE FAMILY PROTEIN (PE FAMILY-RELATED PROTEIN)
Rv2301	cut2	3	PROBABLE CUTINASE CUT2
Rv1889c	Rv1889c	10	CONSERVED HYPOTHETICAL PROTEIN
Rv3283	sseA	7	PROBABLE THIOSULFATE SULFURTRANSFERASE SSEA (RHODANESE) (THIOSULFATE CYANIDE TRANSSULFURASE) (THIOSULFATE THIOTRANSFERASE)
Rv0766c	cyp123	7	PROBABLE CYTOCHROME P450 123 CYP123
Rv1321	Rv1321	10	CONSERVED HYPOTHETICAL PROTEIN
Rv3800c	pks13	1	POLYKETIDE SYNTHASE PKS13
Rv3615c	Rv3615c	10	CONSERVED HYPOTHETICAL PROTEIN
Rv3437	Rv3437	3	POSSIBLE CONSERVED TRANSMEMBRANE PROTEIN
Rv1154c	Rv1154c	16	HYPOTHETICAL PROTEIN
Rv2125	Rv2125	10	CONSERVED HYPOTHETICAL PROTEIN
Rv3033	Rv3033	16	HYPOTHETICAL PROTEIN
Rv1734c	Rv1734c	10	CONSERVED HYPOTHETICAL PROTEIN
Rv2562	Rv2562	16	CONSERVED HYPOTHETICAL PROTEIN
Rv1528c	papA4	1	PROBABLE CONSERVED POLYKETIDE SYNTHASE ASSOCIATED PROTEIN PAPA4
Rv1945	Rv1945	5	CONSERVED HYPOTHETICAL PROTEIN
Rv3814c	Rv3814c	7	POSSIBLE ACYLTRANSFERASE
Rv3163c	Rv3163c	3	POSSIBLE CONSERVED SECRETED PROTEIN
Rv3059	cyp136	7	PROBABLE CYTOCHROME P450 136 CYP136
Rv0729	xylB	7	POSSIBLE D-XYLULOSE KINASE XYLB (XYLULOKINASE) (XYLULOSE KINASE)
Rv1184c	Rv1184c	3	POSSIBLE EXPORTED PROTEIN
Rv1391	dfp	7	PROBABLE DNA/PANTOTHENATE METABOLISM FLAVOPROTEIN HOMOLOG DFP
Rv3133c	devR	9	TWO COMPONENT TRANSCRIPTIONAL REGULATORY PROTEIN DEVR (PROBABLY LUXR/UHPA-FAMILY)
Rv0273c	Rv0273c	9	POSSIBLE TRANSCRIPTIONAL REGULATORY PROTEIN
Rv3626c	Rv3626c	10	CONSERVED HYPOTHETICAL PROTEIN
Rv2916c	ffh	3	PROBABLE SIGNAL RECOGNITION PARTICLE PROTEIN FFH (FIFTY-FOUR HOMOLOG) (SRP PROTEIN)
Rv2145c	wag31	3	CONSERVED HYPOTHETICAL PROTEIN WAG31
Rv0233	nrdB	2	PROBABLE RIBONUCLEOSIDE-DIPHOSPHATE REDUCTASE (BETA CHAIN) NRDB (RIBONUCLEOTIDE REDUCTASE SMALL CHAIN)
Rv2558	Rv2558	16	CONSERVED HYPOTHETICAL PROTEIN
Rv2904c	rplS	2	PROBABLE 50S RIBOSOMAL PROTEIN L19 RPLS
Rv2622	Rv2622	7	POSSIBLE METHYLTRANSFERASE (METHYLASE)
Rv1332	Rv1332	9	PROBABLE TRANSCRIPTIONAL REGULATORY PROTEIN
Rv0142	Rv0142	10	CONSERVED HYPOTHETICAL PROTEIN
Rv1193	fadD36	1	PROBABLE FATTY-ACID-CoA LIGASE FADD36 (FATTY-ACID-CoA SYNTHETASE) (FATTY-ACID-CoA SYNTHASE)
Rv1976c	Rv1976c	10	CONSERVED HYPOTHETICAL PROTEIN
Rv1306	atpF	7	PROBABLE ATP SYNTHASE B CHAIN ATPF
Rv3014c	ligA	2	PROBABLE DNA LIGASE [NAD DEPENDENT] LIGA (POLYDEOXYRIBONUCLEOTIDE SYNTHASE [NAD+])
Rv0259c	Rv0259c	10	CONSERVED HYPOTHETICAL PROTEIN
Rv3178	Rv3178	10	CONSERVED HYPOTHETICAL PROTEIN
Rv0677c	mmpS5	3	POSSIBLE CONSERVED MEMBRANE PROTEIN MMPS5
Rv0258c	Rv0258c	10	CONSERVED HYPOTHETICAL PROTEIN
Rv2037c	Rv2037c	3	POSSIBLE CONSERVED TRANSMEMBRANE PROTEIN
Rv2479c	Rv2479c	5	PROBABLE TRANSPOSASE
Rv3326	Rv3326	5	PROBABLE TRANSPOSASE
Rv0250c	Rv0250c	10	CONSERVED HYPOTHETICAL PROTEIN
Rv0408	pta	7	PROBABLE PHOSPHATE ACETYLTRANSFERASE PTA (PHOSPHOTRANSACETYLASE)
Rv3192	Rv3192	10	CONSERVED HYPOTHETICAL ALANINE AND PROLINE-RICH PROTEIN
Rv0313	Rv0313	10	CONSERVED HYPOTHETICAL PROTEIN
Rv0264c	Rv0264c	10	CONSERVED HYPOTHETICAL PROTEIN
Rv0113	gmhA	3	PROBABLE SEDOHEPTULOSE-7-PHOSPHATE ISOMERASE GMHA (PHOSPHOHEPTOSE ISOMERASE)
Rv3284	Rv3284	10	CONSERVED HYPOTHETICAL PROTEIN
Rv3299c	atsB	7	PROBABLE ARYLSULFATASE ATSB (ARYL-SULFATE SULPHOHYDROLASE) (SULFATASE)
Rv2606c	snzP	7	Possible pyridoxine biosynthesis protein SnzP
Rv1709	Rv1709	10	CONSERVED HYPOTHETICAL PROTEIN
Rv2286c	Rv2286c	10	CONSERVED HYPOTHETICAL PROTEIN
Rv0790c	Rv0790c	16	HYPOTHETICAL PROTEIN
Rv2323c	Rv2323c	10	CONSERVED HYPOTHETICAL PROTEIN
Rv0309	Rv0309	3	POSSIBLE CONSERVED EXPORTED PROTEIN
Rv1564c	treX	0	Probable Maltooligosyltrehalose synthase TreX
Rv1232c	Rv1232c	10	CONSERVED HYPOTHETICAL PROTEIN
Rv1314c	Rv1314c	10	CONSERVED HYPOTHETICAL PROTEIN
Rv3519	Rv3519	16	HYPOTHETICAL PROTEIN
Rv1261c	Rv1261c	10	CONSERVED HYPOTHETICAL PROTEIN
Rv3616c	Rv3616c	10	CONSERVED HYPOTHETICAL ALANINE AND GLYCINE RICH PROTEIN
Rv2370c	Rv2370c	10	CONSERVED HYPOTHETICAL PROTEIN
Rv1156	Rv1156	10	CONSERVED HYPOTHETICAL PROTEIN
Rv2720	lexA	9	REPRESSOR LEXA
Rv2242	Rv2242	10	CONSERVED HYPOTHETICAL PROTEIN
Rv0593	lprL	3	POSSIBLE MCE-FAMILY LIPOPROTEIN LPRL (MCE-FAMILY LIPOPROTEIN MCE2E)
Rv3673c	Rv3673c	7	POSSIBLE MEMBRANE-ANCHORED THIOREDOXIN-LIKE PROTEIN (THIOL-DISULFIDE INTERCHANGE RELATED PROTEIN)
Rv1870c	Rv1870c	10	CONSERVED HYPOTHETICAL PROTEIN
Rv0857	Rv0857	10	CONSERVED HYPOTHETICAL PROTEIN
Rv2185c	TB16.3	10	CONSERVED HYPOTHETICAL PROTEIN TB16.3
Rv2996c	serA1	7	PROBABLE D-3-PHOSPHOGLYCERATE DEHYDROGENASE SERA1 (PGDH)
Rv3386	Rv3386	5	POSSIBLE TRANSPOSASE
Rv0122	Rv0122	16	HYPOTHETICAL PROTEIN
Rv2662	Rv2662	16	HYPOTHETICAL PROTEIN
Rv2706c	Rv2706c	16	HYPOTHETICAL PROTEIN
Rv1954c	Rv1954c	16	HYPOTHETICAL PROTEIN
Rv2451	Rv2451	16	HYPOTHETICAL PROLINE AND SERINE RICH PROTEIN
Rv3160c	Rv3160c	9	POSSIBLE TRANSCRIPTIONAL REGULATORY PROTEIN (PROBABLY TETR-FAMILY)
Rv2664	Rv2664	16	HYPOTHETICAL PROTEIN
Rv0459	Rv0459	10	CONSERVED HYPOTHETICAL PROTEIN
Rv1265	Rv1265	16	HYPOTHETICAL PROTEIN
Rv0663	atsD	7	POSSIBLE ARYLSULFATASE ATSD (ARYL-SULFATE SULPHOHYDROLASE) (ARYLSULPHATASE)
Rv0295c	Rv0295c	10	CONSERVED HYPOTHETICAL PROTEIN
Rv1369c	Rv1369c	5	PROBABLE TRANSPOSASE
Rv2073c	Rv2073c	7	Probable shortchain dehydrogenase
Rv0451c	mmpS4	3	PROBABLE CONSERVED MEMBRANE PROTEIN MMPS4
Rv0837c	Rv0837c	16	HYPOTHETICAL PROTEIN
Rv0814c	sseC2	7	CONSERVED HYPOTHETICAL PROTEIN SSEC2
Rv3360	Rv3360	10	CONSERVED HYPOTHETICAL PROTEIN
Rv0644c	mmaA2	1	METHOXY MYCOLIC ACID SYNTHASE 2 MMAA2 (METHYL MYCOLIC ACID SYNTHASE 2) (MMA2) (HYDROXY MYCOLIC ACID SYNTHASE)
Rv0787A	Rv0787A	10	CONSERVED HYPOTHETICAL PROTEIN
Rv0149	Rv0149	7	POSSIBLE QUINONE OXIDOREDUCTASE (NADPH:QUINONE OXIDOREDUCTASE) (ZETA-CRYSTALLIN)
Rv1632c	Rv1632c	16	HYPOTHETICAL PROTEIN
Rv1420	uvrC	2	PROBABLE EXCINUCLEASE ABC (SUBUNIT C - NUCLEASE) UVRC
Rv1729c	Rv1729c	10	CONSERVED HYPOTHETICAL PROTEIN
Rv0920c	Rv0920c	5	PROBABLE TRANSPOSASE
Rv1867	Rv1867	1	CONSERVED HYPOTHETICAL PROTEIN
Rv3517	Rv3517	10	CONSERVED HYPOTHETICAL PROTEIN
Rv1174c	TB8.4	3	LOW MOLECULAR WEIGHT T-CELL ANTIGEN TB8.4
Rv3902c	Rv3902c	16	HYPOTHETICAL PROTEIN
Rv1099c	Rv1099c	10	CONSERVED HYPOTHETICAL PROTEIN
Rv2027c	Rv2027c	9	Probable histidine kinase response regulator
Rv3004	cfp6	3	LOW MOLECULAR WEIGHT PROTEIN ANTIGEN 6 (CFP-6)
Rv1742	Rv1742	8	HYPOTHETICAL PROTEIN
Rv2160c	Rv2160c	9	CONSERVED HYPOTHETICAL PROTEIN
Rv1333	Rv1333	7	PROBABLE HYDROLASE
Rv0802c	Rv0802c	10	GCN5-RELATED N-ACETYLTRANSFERASE
Rv1122	gnd2	7	PROBABLE 6-PHOSPHOGLUCONATE DEHYDROGENASE, DECARBOXYLATING GND2
Rv0477	Rv0477	3	POSSIBLE CONSERVED SECRETED PROTEIN
Rv0326	Rv0326	8	HYPOTHETICAL PROTEIN
Rv2669	Rv2669	10	GCN5-RELATED N-ACETYLTRANSFERASE
Rv0718	rpsH	2	PROBABLE 30S RIBOSOMAL PROTEIN S8 RPSH
Rv1831	Rv1831	16	HYPOTHETICAL PROTEIN
Rv1569	bioF1	7	PROBABLE 8-AMINO-7-OXONONANOATE SYNTHASE BIOF1 (AONS) (8-AMINO-7-KETOPELARGONATE SYNTHASE) (7-KETO-8-AMINO-PELARGONIC ACID SYNTHETASE) (7-KAP SYNTHETASE) (L-ALANINE--PIMELYL CoA LIGASE)
Rv1531	Rv1531	10	CONSERVED HYPOTHETICAL PROTEIN
Rv3180c	Rv3180c	16	HYPOTHETICAL ALANINE RICH PROTEIN
Rv1670	Rv1670	10	CONSERVED HYPOTHETICAL PROTEIN
Rv2134c	Rv2134c	10	CONSERVED HYPOTHETICAL PROTEIN
Rv0887c	Rv0887c	10	CONSERVED HYPOTHETICAL PROTEIN
Rv3579c	Rv3579c	7	POSSIBLE TRNA/RRNA METHYLTRANSFERASE
Rv2573	Rv2573	10	CONSERVED HYPOTHETICAL PROTEIN
Rv3054c	Rv3054c	10	CONSERVED HYPOTHETICAL PROTEIN
Rv1890c	Rv1890c	16	HYPOTHETICAL PROTEIN
Rv0272c	Rv0272c	16	HYPOTHETICAL PROTEIN
Rv0750	Rv0750	10	CONSERVED HYPOTHETICAL PROTEIN
Rv3047c	Rv3047c	16	HYPOTHETICAL PROTEIN
Rv3613c	Rv3613c	16	HYPOTHETICAL PROTEIN
Rv2917	Rv2917	10	CONSERVED HYPOTHETICAL ALANINE AND ARGININE RICH PROTEIN
Rv1770	Rv1770	10	CONSERVED HYPOTHETICAL PROTEIN
Rv1776c	Rv1776c	9	POSSIBLE TRANSCRIPTIONAL REGULATORY PROTEIN
Rv2618	Rv2618	10	CONSERVED HYPOTHETICAL PROTEIN
Rv3182	Rv3182	10	CONSERVED HYPOTHETICAL PROTEIN
Rv3431c	Rv3431c	5	POSSIBLE TRANSPOSASE (FRAGMENT)
Rv3235	Rv3235	16	HYPOTHETICAL ALANINE ARGININE PROLINE RICH PROTEIN
Rv1774	Rv1774	7	PROBABLE OXIDOREDUCTASE
Rv0679c	Rv0679c	10	CONSERVED HYPOTHETICAL THREONINE RICH PROTEIN
Rv1790	PPE27	6	PPE FAMILY PROTEIN
Rv3822	Rv3822	10
Rv2250c	Rv2250c	9	Possible transcriptional regulatory protein
Rv0816c	thiX	7	PROBABLE THIOREDOXIN THIX
Rv3527	Rv3527	16	HYPOTHETICAL PROTEIN
Rv2167c	Rv2167c	5	PROBABLE TRANSPOSASE
Rv3819	Rv3819	16	HYPOTHETICAL PROTEIN
Rv2164c	Rv2164c	3	PROBABLE CONSERVED PROLINE RICH MEMBRANE PROTEIN
Rv0503c	cmaA2	1	CYCLOPROPANE-FATTY-ACYL-PHOSPHOLIPID SYNTHASE 2 CMAA2 (CYCLOPROPANE FATTY ACID SYNTHASE) (CFA SYNTHASE) (CYCLOPROPANE MYCOLIC ACID SYNTHASE 2) (MYCOLIC ACID TRANS-CYCLOPROPANE SYNTHETASE)
Rv0455c	Rv0455c	10	CONSERVED HYPOTHETICAL PROTEIN
Rv2020c	Rv2020c	10	CONSERVED HYPOTHETICAL PROTEIN
Rv2100	Rv2100	5	CONSERVED HYPOTHETICAL PROTEIN
Rv0464c	Rv0464c	10	CONSERVED HYPOTHETICAL PROTEIN
Rv0992c	Rv0992c	10	CONSERVED HYPOTHETICAL PROTEIN
Rv1365c	rsfA	2	ANTI-ANTI-SIGMA FACTOR RSFA (ANTI-SIGMA FACTOR ANTAGONIST) (REGULATOR OF SIGMA F A)
Rv0141c	Rv0141c	16	HYPOTHETICAL PROTEIN
Rv0706	rplV	2	PROBABLE 50S RIBOSOMAL PROTEIN L22 RPLV
Rv0948c	Rv0948c	10	CONSERVED HYPOTHETICAL PROTEIN
Rv3399	Rv3399	10	CONSERVED HYPOTHETICAL PROTEIN
Rv0281	Rv0281	10	CONSERVED HYPOTHETICAL PROTEIN
Rv0316	Rv0316	7	POSSIBLE MUCONOLACTONE ISOMERASE
Rv0184	Rv0184	10	CONSERVED HYPOTHETICAL PROTEIN
Rv0721	rpsE	2	PROBABLE 30S RIBOSOMAL PROTEIN S5 RPSE
Rv0719	rplF	2	PROBABLE 50S RIBOSOMAL PROTEIN L6 RPLF
Rv0306	Rv0306	7	PUTATIVE OXIDOREDUCTASE
Rv2678c	hemE	7	PROBABLE UROPORPHYRINOGEN DECARBOXYLASE HEME (UROPORPHYRINOGEN III DECARBOXYLASE) (URO-D) (UPD)
Rv2359	furB	9	PROBABLE FERRIC UPTAKE REGULATION PROTEIN FURB
Rv1064c	lpqV	3	POSSIBLE LIPOPROTEIN LPQV
Rv0898c	Rv0898c	10	CONSERVED HYPOTHETICAL PROTEIN
Rv3275c	purE	7	PROBABLE PHOSPHORIBOSYLAMINOIMIDAZOLE CARBOXYLASE CATALYTIC SUBUNIT PURE (AIR CARBOXYLASE) (AIRC)
Rv1486c	Rv1486c	10	CONSERVED HYPOTHETICAL PROTEIN
Rv0981	mprA	9	MYCOBACTERIAL PERSISTENCE REGULATOR MRPA (TWO COMPONENT RESPONSE TRANSCRIPTIONAL REGULATORY PROTEIN)
Rv0725c	Rv0725c	10	CONSERVED HYPOTHETICAL PROTEIN
Rv2632c	Rv2632c	10	CONSERVED HYPOTHETICAL PROTEIN
Rv2256c	Rv2256c	10	CONSERVED HYPOTHETICAL PROTEIN
Rv0190	Rv0190	10	CONSERVED HYPOTHETICAL PROTEIN
Rv2024c	Rv2024c	10	CONSERVED HYPOTHETICAL PROTEIN
Rv0574c	Rv0574c	10	CONSERVED HYPOTHETICAL PROTEIN
Rv2094c	tatA	3	PROBABLE SEC-INDEPENDENT PROTEIN TRANSLOCASE MEMBRANE-BOUND PROTEIN TATA
Rv1944c	Rv1944c	10	CONSERVED HYPOTHETICAL PROTEIN
Rv2638	Rv2638	10	CONSERVED HYPOTHETICAL PROTEIN
Rv3381c	Rv3381c	5	PROBABLE TRANSPOSASE FOR INSERTION SEQUENCE ELEMENT IS6110 (FRAGMENT)
Rv3325	Rv3325	5	PROBABLE TRANSPOSASE FOR INSERTION SEQUENCE ELEMENT IS6110 (FRAGMENT)
Rv0652	rplL	2	PROBABLE 50S RIBOSOMAL PROTEIN L7/L12 RPLL (SA1)
Rv3458c	rpsD	2	PROBABLE 30S RIBOSOMAL PROTEIN S4 RPSD
Rv1961	Rv1961	16	HYPOTHETICAL PROTEIN
Rv2142c	Rv2142c	16	HYPOTHETICAL PROTEIN
Rv3424c	Rv3424c	16	HYPOTHETICAL PROTEIN
Rv1720c	Rv1720c	0	CONSERVED HYPOTHETICAL PROTEIN WITH PIN DOMAIN
Rv1376	Rv1376	10	CONSERVED HYPOTHETICAL PROTEIN
Rv2308	Rv2308	10	CONSERVED HYPOTHETICAL PROTEIN
Rv0862c	Rv0862c	10	CONSERVED HYPOTHETICAL PROTEIN
Rv3441c	mrsA	7	PROBABLE PHOSPHO-SUGAR MUTASE / MRSA PROTEIN HOMOLOG
Rv3328c	sigJ	2	PROBABLE ALTERNATIVE RNA POLYMERASE SIGMA FACTOR (FRAGMENT) SIGJ
Rv0868c	moaD2	7	PROBABLE MOLYBDENUM COFACTOR BIOSYNTHESIS PROTEIN D 2 MOAD2 (MOLYBDOPTERIN CONVERTING FACTOR SMALL SUBUNIT) (MOLYBDOPTERIN [MPT] CONVERTING FACTOR, SUBUNIT 1)
Rv2474c	Rv2474c	10	CONSERVED HYPOTHETICAL PROTEIN
Rv0207c	Rv0207c	10	CONSERVED HYPOTHETICAL PROTEIN
Rv2716	Rv2716	10	CONSERVED HYPOTHETICAL PROTEIN
Rv1402	priA	2	PUTATIVE PRIMOSOMAL PROTEIN N' PRIA (Replication factor Y)
Rv3817	Rv3817	7	POSSIBLE PHOSPHOTRANSFERASE
Rv0895	Rv0895	10	CONSERVED HYPOTHETICAL PROTEIN
Rv3049c	Rv3049c	7	PROBABLE MONOOXYGENASE
Rv0320	Rv0320	3	POSSIBLE CONSERVED EXPORTED PROTEIN
Rv1124	ephC	0	PROBABLE EPOXIDE HYDROLASE EPHC (EPOXIDE HYDRATASE)
Rv1685c	Rv1685c	10	CONSERVED HYPOTHETICAL PROTEIN
Rv2096c	Rv2096c	10	CONSERVED HYPOTHETICAL PROTEIN
Rv0657c	Rv0657c	0	CONSERVED HYPOTHETICAL PROTEIN, ANTITOXIN
Rv3071	Rv3071	10	CONSERVED HYPOTHETICAL PROTEIN
Rv0344c	lpqJ	3	PROBABLE LIPOPROTEIN LPQJ
Rv0716	rplE	2	PROBABLE 50S RIBOSOMAL PROTEIN L5 RPLE
Rv3707c	Rv3707c	10	CONSERVED HYPOTHETICAL PROTEIN
Rv0738	Rv0738	10	CONSERVED HYPOTHETICAL PROTEIN
Rv3833	Rv3833	9	TRANSCRIPTIONAL REGULATORY PROTEIN (PROBABLY ARAC-FAMILY)
Rv1270c	lprA	3	POSSIBLE LIPOPROTEIN LPRA
Rv0579	Rv0579	10	CONSERVED HYPOTHETICAL PROTEIN
Rv3016	lpqA	3	PROBABLE LIPOPROTEIN LPQA
Rv2895c	viuB	7	POSSIBLE MYCOBACTIN UTILIZATION PROTEIN VIUB
Rv3291c	Rv3291c	9	PROBABLE TRANSCRIPTIONAL REGULATORY PROTEIN (PROBABLY ASNC-FAMILY)
Rv2285	Rv2285	10	CONSERVED HYPOTHETICAL PROTEIN
Rv0028	Rv0028	16	CONSERVED HYPOTHETICAL PROTEIN
Rv3100c	smpB	0	PROBABLE SSRA-BINDING PROTEIN SMPB
Rv2663	Rv2663	16	HYPOTHETICAL PROTEIN
Rv2318	uspC	3	PROBABLE PERIPLASMIC SUGAR-BINDING LIPOPROTEIN USPC
Rv2302	Rv2302	10	CONSERVED HYPOTHETICAL PROTEIN
Rv0079	Rv0079	16	HYPOTHETICAL PROTEIN
Rv2898c	Rv2898c	10	CONSERVED HYPOTHETICAL PROTEIN
Rv2424c	Rv2424c	5	PROBABLE TRANSPOSASE
Rv0828c	Rv0828c	7	POSSIBLE DEAMINASE
Rv3521	Rv3521	10	CONSERVED HYPOTHETICAL PROTEIN
Rv1455	Rv1455	10	CONSERVED HYPOTHETICAL PROTEIN
Rv2231c	cobC	7	Possible aminotransferase CobC
Rv2453c	mobA	7	PROBABLE MOLYBDOPTERIN-GUANINE DINUCLEOTIDE BIOSYNTHESIS PROTEIN A MOBA
Rv0457c	Rv0457c	7	PROBABLE PEPTIDASE
Rv3569c	bphD	7	2-HYDROXY-6-OXO-6-PHENYLHEXA-2,4-DIENOATE HYDROLASE BPHD
Rv1311	atpC	7	PROBABLE ATP SYNTHASE EPSILON CHAIN ATPC
Rv3622c	PE32	6	PE FAMILY PROTEIN
Rv2901c	Rv2901c	10	CONSERVED HYPOTHETICAL PROTEIN
Rv3168	Rv3168	10	CONSERVED HYPOTHETICAL PROTEIN
Rv2696c	Rv2696c	10	CONSERVED HYPOTHETICAL ALANINE AND GLYCINE AND VALINE RICH PROTEIN
Rv3840	Rv3840	9	POSSIBLE TRANSCRIPTIONAL REGULATORY PROTEIN
Rv1432	Rv1432	7	PROBABLE DEHYDROGENASE
Rv3352c	Rv3352c	7	POSSIBLE OXIDOREDUCTASE
Rv1300	hemK	7	PROBABLE HEMK PROTEIN HOMOLOG HEMK
Rv0709	rpmC	2	PROBABLE 50S RIBOSOMAL PROTEIN L29 RPMC
Rv3167c	Rv3167c	9	PROBABLE TRANSCRIPTIONAL REGULATORY PROTEIN (PROBABLY TETR-FAMILY)
Rv3212	Rv3212	10	CONSERVED HYPOTHETICAL ALANINE VALINE RICH PROTEIN
Rv2998	Rv2998	16	HYPOTHETICAL PROTEIN
Rv1957	Rv1957	16	HYPOTHETICAL PROTEIN
Rv1958c	Rv1958c	16	HYPOTHETICAL PROTEIN
Rv2602	Rv2602	0	CONSERVED HYPOTHETICAL PROTEIN WITH PIN DOMAIN
Rv2604c	snoP	7	Probable glutamine amidotransferase SnoP
Rv0555	menD	7	PROBABLE BIFUNCTIONAL MENAQUINONE BIOSYNTHESIS PROTEIN MEND : 2-SUCCINYL-6-HYDROXY-2,4-CYCLOHEXADIENE-1-CARBOXYLATE SYNTHASE (SHCHC SYNTHASE) + 2-OXOGLUTARATE DECARBOXYLASE (ALPHA- KETOGLUTARATE DECARBOXYLASE) (KDC)
Rv0135c	Rv0135c	9	POSSIBLE TRANSCRIPTIONAL REGULATORY PROTEIN
Rv3656c	Rv3656c	10	CONSERVED HYPOTHETICAL PROTEIN
Rv3096	Rv3096	10	CONSERVED HYPOTHETICAL PROTEIN
Rv3072c	Rv3072c	10	CONSERVED HYPOTHETICAL PROTEIN
Rv0047c	Rv0047c	10	CONSERVED HYPOTHETICAL PROTEIN
Rv1593c	Rv1593c	10	CONSERVED HYPOTHETICAL PROTEIN
Rv3659c	Rv3659c	10	CONSERVED HYPOTHETICAL PROTEIN
Rv1588c	Rv1588c	5	Partial REP13E12 repeat protein
Rv1044	Rv1044	10	CONSERVED HYPOTHETICAL PROTEIN
Rv3636	Rv3636	5	POSSIBLE TRANSPOSASE
Rv1804c	Rv1804c	10	CONSERVED HYPOTHETICAL PROTEIN
Rv0095c	Rv0095c	5	CONSERVED HYPOTHETICAL PROTEIN
Rv1127c	ppdK	7	PROBABLE PYRUVATE, PHOSPHATE DIKINASE PPDK
Rv1772	Rv1772	16	HYPOTHETICAL PROTEIN
Rv1598c	Rv1598c	10	CONSERVED HYPOTHETICAL PROTEIN
Rv3539	PPE63	6	PPE FAMILY PROTEIN
Rv0726c	Rv0726c	10	CONSERVED HYPOTHETICAL PROTEIN
Rv2015c	Rv2015c	10	CONSERVED HYPOTHETICAL PROTEIN
Rv1975	Rv1975	10	CONSERVED HYPOTHETICAL PROTEIN
Rv1467c	fadE15	1	PROBABLE ACYL-CoA DEHYDROGENASE FADE15
Rv0804	Rv0804	10	CONSERVED HYPOTHETICAL PROTEIN
Rv2569c	Rv2569c	10	CONSERVED HYPOTHETICAL PROTEIN
Rv2736c	recX	2	REGULATORY PROTEIN RECX
Rv3787c	Rv3787c	10	CONSERVED HYPOTHETICAL PROTEIN
Rv2984	ppk	7	PROBABLE POLYPHOSPHATE KINASE PPK (POLYPHOSPHORIC ACID KINASE) (ATP-POLYPHOSPHATE PHOSPHOTRANSFERASE)
Rv3576	lppH	3	POSSIBLE CONSERVED LIPOPROTEIN LPPH
Rv1974	Rv1974	3	PROBABLE CONSERVED MEMBRANE PROTEIN
Rv1636	TB15.3	10	IRON-REGULATED CONSERVED HYPOTHETICAL PROTEIN TB15.3
Rv2425c	Rv2425c	10	CONSERVED HYPOTHETICAL PROTEIN
Rv1717	Rv1717	10	CONSERVED HYPOTHETICAL PROTEIN
Rv3702c	Rv3702c	10	CONSERVED HYPOTHETICAL PROTEIN
Rv2556c	Rv2556c	10	CONSERVED HYPOTHETICAL PROTEIN
Rv2012	Rv2012	10	CONSERVED HYPOTHETICAL PROTEIN
Rv3281	AccE5	10	CONSERVED HYPOTHETICAL PROTEIN
Rv3225c	Rv3225c	7	GCN5-RELATED N-ACETYLTRANSFERASE, PHOSPHORYLASE
Rv2244	acpM	1	MEROMYCOLATE EXTENSION ACYL CARRIER PROTEIN ACPM
Rv2890c	rpsB	2	PROBABLE 30S RIBOSOMAL PROTEIN S2 RPSB
Rv0789c	Rv0789c	16	HYPOTHETICAL PROTEIN
Rv2879c	Rv2879c	10	CONSERVED HYPOTHETICAL PROTEIN
Rv2546	Rv2546	0	CONSERVED HYPOTHETICAL PROTEIN WITH PIN DOMAIN
Rv3250c	rubB	7	PROBABLE RUBREDOXIN RUBB
Rv1176c	Rv1176c	10	CONSERVED HYPOTHETICAL PROTEIN
Rv2078	Rv2078	16	HYPOTHETICAL PROTEIN
Rv3258c	Rv3258c	10	CONSERVED HYPOTHETICAL PROTEIN
Rv0700	rpsJ	2	30S RIBOSOMAL PROTEIN S10 RPSJ (TRANSCRIPTION ANTITERMINATION FACTOR NUSE)
Rv1543	Rv1543	1	POSSIBLE FATTY ACYL-CoA REDUCTASE
Rv0098	Rv0098	10	CONSERVED HYPOTHETICAL PROTEIN
Rv1698	Rv1698	10	CONSERVED HYPOTHETICAL PROTEIN
Rv1847	Rv1847	10	CONSERVED HYPOTHETICAL PROTEIN
Rv1972	Rv1972	3	PROBABLE CONSERVED MCE ASSOCIATED MEMBRANE PROTEIN
Rv2997	Rv2997	7	POSSIBLE ALANINE RICH DEHYDROGENASE
Rv3706c	Rv3706c	10	CONSERVED HYPOTHETICAL PROLINE RICH PROTEIN
Rv1370c	Rv1370c	5	PUTATIVE TRANSPOSASE FOR INSERTION SEQUENCE ELEMENT IS6110 (FRAGMENT)
Rv1100	Rv1100	10	CONSERVED HYPOTHETICAL PROTEIN
Rv3650	PE33	6	PE FAMILY PROTEIN
Rv3173c	Rv3173c	9	PROBABLE TRANSCRIPTIONAL REGULATORY PROTEIN (PROBABLY TETR/ACRR-FAMILY)
Rv3869	Rv3869	3	POSSIBLE CONSERVED MEMBRANE PROTEIN
Rv2252	Rv2252	10	CONSERVED HYPOTHETICAL PROTEIN
Rv1134	Rv1134	16	HYPOTHETICAL PROTEIN
Rv1955	Rv1955	16	HYPOTHETICAL PROTEIN
Rv2023c	Rv2023c	16	HYPOTHETICAL PROTEIN
Rv2369c	Rv2369c	16	HYPOTHETICAL PROTEIN
Rv1669	Rv1669	16	HYPOTHETICAL PROTEIN
Rv0307c	Rv0307c	16	HYPOTHETICAL PROTEIN
Rv2884	Rv2884	9	PROBABLE TRANSCRIPTIONAL REGULATORY PROTEIN
Rv3830c	Rv3830c	9	TRANSCRIPTIONAL REGULATORY PROTEIN (PROBABLY TETR-FAMILY)
Rv3161c	Rv3161c	7	POSSIBLE DIOXYGENASE
Rv1773c	Rv1773c	9	PROBABLE TRANSCRIPTIONAL REGULATORY PROTEIN
Rv1049	Rv1049	9	PROBABLE TRANSCRIPTIONAL REPRESSOR PROTEIN
Rv0393	Rv0393	5	CONSERVED 13E12 REPEAT FAMILY PROTEIN
Rv3444c	esxT	3	PUTATIVE ESAT-6 LIKE PROTEIN ESXT
Rv0516c	Rv0516c	10	CONSERVED HYPOTHETICAL PROTEIN
Rv2672	Rv2672	7	POSSIBLE SECRETED PROTEASE
Rv3118	sseC1	7	CONSERVED HYPOTHETICAL PROTEIN SSEC1
Rv0296c	Rv0296c	7	PROBABLE SULFATASE
Rv2328	PE23	6	PE FAMILY PROTEIN
Rv3388	PE_PGRS52	6	PE-PGRS FAMILY PROTEIN
Rv0835	lpqQ	3	POSSIBLE LIPOPROTEIN LPQQ
Rv2680	Rv2680	10	CONSERVED HYPOTHETICAL PROTEIN
Rv2232	Rv2232	10	CONSERVED HYPOTHETICAL PROTEIN
Rv2085	Rv2085	5	CONSERVED HYPOTHETICAL PROTEIN
Rv2165c	Rv2165c	10	CONSERVED HYPOTHETICAL PROTEIN
Rv1930c	Rv1930c	10	CONSERVED HYPOTHETICAL PROTEIN
Rv2499c	Rv2499c	7	POSSIBLE OXIDASE REGULATORY-RELATED PROTEIN
Rv1297	rho	2	PROBABLE TRANSCRIPTION TERMINATION FACTOR RHO HOMOLOG
Rv2393	Rv2393	10	CONSERVED HYPOTHETICAL PROTEIN
Rv3094c	Rv3094c	10	CONSERVED HYPOTHETICAL PROTEIN
Rv2087	Rv2087	5	CONSERVED HYPOTHETICAL PROTEIN
Rv0498	Rv0498	10	CONSERVED HYPOTHETICAL PROTEIN
Rv2838c	rbfA	2	PROBABLE RIBOSOME-BINDING FACTOR A RBFA (P15B PROTEIN)
Rv2578c	Rv2578c	10	CONSERVED HYPOTHETICAL PROTEIN
Rv0407	fgd1	7	PROBABLE F420-DEPENDENT GLUCOSE-6-PHOSPHATE DEHYDROGENASE FGD1
Rv1794	Rv1794	10	CONSERVED HYPOTHETICAL PROTEIN
Rv3196	Rv3196	10	CONSERVED HYPOTHETICAL PROTEIN
Rv1587c	Rv1587c	5	Partial REP13E12 repeat protein
Rv3719	Rv3719	10	CONSERVED HYPOTHETICAL PROTEIN
Rv3683	Rv3683	10	CONSERVED HYPOTHETICAL PROTEIN
Rv0304c	PPE5	6	PPE FAMILY PROTEIN
Rv2377c	mbtH	1	PUTATIVE CONSERVED PROTEIN MBTH
Rv3540c	ltp2	1	PROBABLE LIPID TRANSFER PROTEIN OR KETO ACYL-COA THIOLASE LTP2
Rv2749	Rv2749	10	CONSERVED HYPOTHETICAL PROTEIN
Rv3563	fadE32	1	PROBABLE ACYL-CoA DEHYDROGENASE FADE32
Rv0892	Rv0892	7	PROBABLE MONOOXYGENASE
Rv2666	Rv2666	5	PROBABLE TRANSPOSASE FOR INSERTION SEQUENCE ELEMENT IS1081 (FRAGMENT)
Rv0466	Rv0466	10	CONSERVED HYPOTHETICAL PROTEIN
Rv2177c	Rv2177c	5	POSSIBLE TRANSPOSASE
Rv3077	Rv3077	7	POSSIBLE HYDROLASE
Rv0645c	mmaA1	1	METHOXY MYCOLIC ACID SYNTHASE 1 MMAA1 (METHYL MYCOLIC ACID SYNTHASE 1) (MMA1) (HYDROXY MYCOLIC ACID SYNTHASE)
Rv2480c	Rv2480c	5	POSSIBLE TRANSPOSASE FOR INSERTION SEQUENCE ELEMENT IS6110 (FRAGMENT)
Rv2168c	Rv2168c	5	PUTATIVE TRANSPOSASE FOR INSERTION SEQUENCE ELEMENT IS6110 (FRAGMENT)
Rv0022c	whiB5	9	PROBABLE TRANSCRIPTIONAL REGULATORY PROTEIN WHIB-LIKE WHIB5
Rv0874c	Rv0874c	10	CONSERVED HYPOTHETICAL PROTEIN
Rv1054	Rv1054	5	PROBABLE INTEGRASE (FRAGMENT)
Rv1053c	Rv1053c	16	HYPOTHETICAL PROTEIN
Rv3612c	Rv3612c	10	CONSERVED HYPOTHETICAL PROTEIN
Rv2545	Rv2545	0	CONSERVED HYPOTHETICAL PROTEIN, ANTITOXIN
Rv1558	Rv1558	10	CONSERVED HYPOTHETICAL PROTEIN
Rv1045	Rv1045	16	HYPOTHETICAL PROTEIN
Rv2018	Rv2018	10	CONSERVED HYPOTHETICAL PROTEIN
Rv3866	Rv3866	10	CONSERVED HYPOTHETICAL PROTEIN
Rv0918	Rv0918	10	CONSERVED HYPOTHETICAL PROTEIN
Rv3142c	Rv3142c	16	HYPOTHETICAL PROTEIN
Rv1203c	Rv1203c	16	HYPOTHETICAL PROTEIN
Rv2005c	Rv2005c	10	CONSERVED HYPOTHETICAL PROTEIN
Rv2464c	Rv2464c	2	POSSIBLE DNA GLYCOSYLASE
Rv3385c	Rv3385c	0	CONSERVED HYPOTHETICAL PROTEIN, ANTITOXIN
Rv0269c	Rv0269c	10	CONSERVED HYPOTHETICAL PROTEIN
Rv0133	Rv0133	7	GCN5-RELATED N-ACETYLTRANSFERASE
Rv1372	Rv1372	10	CONSERVED HYPOTHETICAL PROTEIN
Rv2640c	Rv2640c	9	POSSIBLE TRANSCRIPTIONAL REGULATORY PROTEIN (PROBABLY ARSR-FAMILY)
Rv0365c	Rv0365c	10	CONSERVED HYPOTHETICAL PROTEIN
Rv2161c	Rv2161c	7	CONSERVED HYPOTHETICAL PROTEIN
Rv3466	Rv3466	5	CONSERVED HYPOTHETICAL PROTEIN
Rv3759c	proX	0	POSSIBLE OSMOPROTECTANT (GLYCINE BETAINE/CARNITINE/CHOLINE/L-PROLINE) BINDING LIPOPROTEIN PROX
Rv0345	Rv0345	10	CONSERVED HYPOTHETICAL PROTEIN
Rv3164c	moxR3	9	PROBABLE METHANOL DEHYDROGENASE TRANSCRIPTIONAL REGULATORY PROTEIN MOXR3
Rv1939	Rv1939	7	PROBABLE OXIDOREDUCTASE
Rv3475	Rv3475	5	POSSIBLE TRANSPOSASE FOR INSERTION ELEMENT IS6110 [SECOND PART]
Rv0757	phoP	9	POSSIBLE TWO COMPONENT SYSTEM RESPONSE TRANSCRIPTIONAL POSITIVE REGULATOR PHOP
Rv1532c	Rv1532c	10	CONSERVED HYPOTHETICAL PROTEIN
Rv0691c	Rv0691c	9	PROBABLE TRANSCRIPTIONAL REGULATORY PROTEIN
Rv0690c	Rv0690c	10	CONSERVED HYPOTHETICAL PROTEIN
Rv3230c	Rv3230c	7	HYPOTHETICAL OXIDOREDUCTASE
Rv0731c	Rv0731c	10	CONSERVED HYPOTHETICAL PROTEIN
Rv1209	Rv1209	10	CONSERVED HYPOTHETICAL PROTEIN
Rv3901c	Rv3901c	3	POSSIBLE MEMBRANE PROTEIN
Rv0078	Rv0078	9	PROBABLE TRANSCRIPTIONAL REGULATORY PROTEIN
Rv3562	fadE31	1	PROBABLE ACYL-CoA DEHYDROGENASE FADE31
Rv3804c	fbpA	1	SECRETED ANTIGEN 85-A FBPA (MYCOLYL TRANSFERASE 85A) (FIBRONECTIN-BINDING PROTEIN A) (ANTIGEN 85 COMPLEX A)
Rv2186c	Rv2186c	10	CONSERVED HYPOTHETICAL PROTEIN
Rv0132c	fgd2	7	PUTATIVE F420-DEPENDENT GLUCOSE-6-PHOSPHATE DEHYDROGENASE FGD2
Rv1991c	Rv1991c	10	CONSERVED HYPOTHETICAL PROTEIN
Rv2048c	pks12	1	Probable polyketide synthase pks12
Rv1780	Rv1780	10	CONSERVED HYPOTHETICAL PROTEIN
Rv2986c	hupB	2	PROBABLE DNA-BINDING PROTEIN HU HOMOLOG HUPB (HISTONE-LIKE PROTEIN) (HLP) (21-KDA LAMININ-2-BINDING PROTEIN)
Rv2961	Rv2961	5	PROBABLE TRANSPOSASE
Rv2980	Rv2980	3	POSSIBLE CONSERVED SECRETED PROTEIN
Rv2011c	Rv2011c	10	CONSERVED HYPOTHETICAL PROTEIN
Rv1276c	Rv1276c	10	CONSERVED HYPOTHETICAL PROTEIN
Rv3382c	lytB1	3	PROBABLE LYTB-RELATED PROTEIN LYTB1
Rv2484c	Rv2484c	10	CONSERVED HYPOTHETICAL PROTEIN
Rv3701c	Rv3701c	10	CONSERVED HYPOTHETICAL PROTEIN
Rv0805	Rv0805	10	CONSERVED HYPOTHETICAL PROTEIN
Rv1973	Rv1973	3	POSSIBLE CONSERVED MCE ASSOCIATED MEMBRANE PROTEIN
Rv1788	PE18	6	PE FAMILY PROTEIN
Rv2059	Rv2059	10	CONSERVED HYPOTHETICAL PROTEIN
Rv2894c	xerC	5	PROBABLE INTEGRASE/RECOMBINASE XERC
Rv0475	hbhA	3	IRON-REGULATED HEPARIN BINDING HEMAGGLUTININ HBHA (ADHESIN)
Rv0413	mutT3	2	POSSIBLE MUTATOR PROTEIN MUTT3 (7,8-DIHYDRO-8-OXOGUANINE-TRIPHOSPHATASE) (8-OXO-DGTPASE) (DGTP PYROPHOSPHOHYDROLASE)
Rv3046c	Rv3046c	10	CONSERVED HYPOTHETICAL PROTEIN
Rv0179c	lprO	3	POSSIBLE LIPOPROTEIN LPRO
Rv0653c	Rv0653c	9	POSSIBLE TRANSCRIPTIONAL REGULATORY PROTEIN (PROBABLY TETR-FAMILY)
Rv1851	ureF	7	Urease accessory protein uref
Rv2091c	Rv2091c	3	Probable membrane protein
Rv3905c	esxF	3	PUTATIVE ESAT-6 LIKE PROTEIN ESXF (HYPOTHETICAL ALANINE AND GLYCINE RICH PROTEIN) (ESAT-6 LIKE PROTEIN 13)
Rv3066	Rv3066	9	PROBABLE TRANSCRIPTIONAL REGULATORY PROTEIN (PROBABLY DEOR-FAMILY)
Rv3735	Rv3735	10	CONSERVED HYPOTHETICAL PROTEIN
Rv1990c	Rv1990c	9	PROBABLE TRANSCRIPTIONAL REGULATORY PROTEIN
Rv2472	Rv2472	10	CONSERVED HYPOTHETICAL PROTEIN
Rv0549c	Rv0549c	0	CONSERVED HYPOTHETICAL PROTEIN WITH PIN DOMAIN
Rv3642c	Rv3642c	16	HYPOTHETICAL PROTEIN
Rv2774c	Rv2774c	16	HYPOTHETICAL PROTEIN
Rv0960	Rv0960	0	CONSERVED HYPOTHETICAL PROTEIN WITH PIN DOMAIN
Rv0580c	Rv0580c	10	CONSERVED HYPOTHETICAL PROTEIN
Rv3785	Rv3785	16	HYPOTHETICAL PROTEIN
Rv2644c	Rv2644c	16	HYPOTHETICAL PROTEIN
Rv3190c	Rv3190c	16	HYPOTHETICAL PROTEIN
Rv0027	Rv0027	16	CONSERVED HYPOTHETICAL PROTEIN
Rv3052c	nrdI	2	PROBABLE NRDI PROTEIN
Rv1414	Rv1414	10	CONSERVED HYPOTHETICAL PROTEIN
Rv3377c	Rv3377c	7	POSSIBLE CYCLASE
Rv1722	Rv1722	1	POSSIBLE CARBOXYLASE
Rv3268	Rv3268	10	CONSERVED HYPOTHETICAL PROTEIN
Rv3450c	Rv3450c	3	PROBABLE CONSERVED MEMBRANE PROTEIN
Rv3295	Rv3295	9	PROBABLE TRANSCRIPTIONAL REGULATORY PROTEIN (PROBABLY TETR-FAMILY)
Rv3871	Rv3871	10	CONSERVED HYPOTHETICAL PROTEIN
Rv2681	Rv2681	10	CONSERVED HYPOTHETICAL ALANINE RICH PROTEIN
Rv3201c	Rv3201c	2	PROBABLE ATP-DEPENDENT DNA HELICASE
Rv3584	lpqE	3	POSSIBLE CONSERVED LIPOPROTEIN LPQE
Rv3798	Rv3798	5	PROBABLE TRANSPOSASE
Rv1313c	Rv1313c	5	POSSIBLE TRANSPOSASE
Rv1287	Rv1287	10	CONSERVED HYPOTHETICAL PROTEIN
Rv0863	Rv0863	10	CONSERVED HYPOTHETICAL PROTEIN
Rv1038c	esxJ	3	ESAT-6 LIKE PROTEIN ESXJ (ESAT-6 LIKE PROTEIN 2)
Rv0543c	Rv0543c	10	CONSERVED HYPOTHETICAL PROTEIN
Rv2781c	Rv2781c	7	POSSIBLE ALANINE RICH OXIDOREDUCTASE
Rv3067	Rv3067	10	CONSERVED HYPOTHETICAL PROTEIN
Rv0798c	cfp29	0	29 KDa ANTIGEN CFP29
Rv1042c	Rv1042c	5	PROBABLE IS LIKE-2 TRANSPOSASE
Rv1041c	Rv1041c	5	PROBABLE IS LIKE-2 TRANSPOSASE
Rv3394c	Rv3394c	10	CONSERVED HYPOTHETICAL PROTEIN
Rv3638	Rv3638	5	POSSIBLE TRANSPOSASE
Rv3006	lppZ	3	PROBABLE CONSERVED LIPOPROTEIN LPPZ
Rv3895c	Rv3895c	3	PROBABLE CONSERVED MEMBRANE PROTEIN
Rv1886c	fbpB	1	SECRETED ANTIGEN 85-B FBPB (85B) (ANTIGEN 85 COMPLEX B) (MYCOLYL TRANSFERASE 85B) (FIBRONECTIN-BINDING PROTEIN B) (EXTRACELLULAR ALPHA-ANTIGEN)
Rv0504c	Rv0504c	10	CONSERVED HYPOTHETICAL PROTEIN
Rv1694	tlyA	0	CYTOTOXIN|HAEMOLYSIN HOMOLOGUE TLYA
Rv0592	mce2D	0	MCE-FAMILY PROTEIN MCE2D
Rv1167c	Rv1167c	9	PROBABLE TRANSCRIPTIONAL REGULATORY PROTEIN
Rv2014	Rv2014	5	POSSIBLE TRANSPOSASE
Rv3541c	Rv3541c	10	CONSERVED HYPOTHETICAL PROTEIN
Rv2257c	Rv2257c	10	CONSERVED HYPOTHETICAL PROTEIN
Rv3241c	Rv3241c	2	CONSERVED HYPOTHETICAL PROTEIN
Rv0091	mtn	7	PROBABLE BIFUNCTIONAL MTA/SAH NUCLEOSIDASE MTN: 5'-METHYLTHIOADENOSINE NUCLEOSIDASE (METHYLTHIOADENOSINE METHYLTHIORIBOHYDROLASE) + S-ADENOSYLHOMOCYSTEINE NUCLEOSIDASE (S-ADENOSYL-L-HOMOCYSTEINE HOMOCYSTEINYLRIBOHYDROLASE)
Rv3079c	Rv3079c	10	CONSERVED HYPOTHETICAL PROTEIN
Rv1812c	Rv1812c	7	PROBABLE DEHYDROGENASE
Rv1474c	Rv1474c	9	PROBABLE TRANSCRIPTIONAL REGULATORY PROTEIN
Rv2310	Rv2310	5	POSSIBLE EXCISIONASE
Rv3892c	PPE69	6	PPE FAMILY PROTEIN
Rv3087	Rv3087	10	CONSERVED HYPOTHETICAL PROTEIN
Rv2375	Rv2375	10	CONSERVED HYPOTHETICAL PROTEIN
Rv0771	Rv0771	7	POSSIBLE 4-CARBOXYMUCONOLACTONE DECARBOXYLASE (CMD)
Rv0911	Rv0911	10	CONSERVED HYPOTHETICAL PROTEIN
Rv1339	Rv1339	10	CONSERVED HYPOTHETICAL PROTEIN
Rv2367c	Rv2367c	10	FUNCTION UNKNOWN
Rv1618	tesB1	1	Probable acyl-CoA thioesterase II tesB1
Rv1560	Rv1560	0	CONSERVED HYPOTHETICAL PROTEIN, ANTITOXIN
Rv0714	rplN	2	PROBABLE 50S RIBOSOMAL PROTEIN L14 RPLN
Rv1244	lpqZ	3	PROBABLE LIPOPROTEIN LPQZ
Rv3780	Rv3780	10	CONSERVED HYPOTHETICAL PROTEIN
Rv3718c	Rv3718c	10	CONSERVED HYPOTHETICAL PROTEIN
Rv2298	Rv2298	10	CONSERVED HYPOTHETICAL PROTEIN
Rv2010	Rv2010	0	CONSERVED HYPOTHETICAL PROTEIN, ANTITOXIN
Rv1137c	Rv1137c	16	HYPOTHETICAL PROTEIN
Rv2822c	Rv2822c	16	HYPOTHETICAL PROTEIN
Rv1034c	Rv1034c	5	PROBABLE TRANSPOSASE (FRAGMENT)
Rv1398c	Rv1398c	0	CONSERVED HYPOTHETICAL PROTEIN, ANTITOXIN
Rv2829c	Rv2829c	0	CONSERVED HYPOTHETICAL PROTEIN WITH PIN DOMAIN
Rv1228	lpqX	3	PROBABLE LIPOPROTEIN LPQX
Rv0353	hspR	0	PROBABLE HEAT SHOCK PROTEIN TRANSCRIPTIONAL REPRESSOR HSPR (MERR FAMILY)
Rv3690	Rv3690	3	PROBABLE CONSERVED MEMBRANE PROTEIN
Rv0988	Rv0988	3	POSSIBLE CONSERVED EXPORTED PROTEIN
Rv0964c	Rv0964c	16	HYPOTHETICAL PROTEIN
Rv1397c	Rv1397c	0	CONSERVED HYPOTHETICAL PROTEIN WITH PIN DOMAIN
Rv3115	Rv3115	5	PROBABLE TRANSPOSASE
Rv3363c	Rv3363c	10	CONSERVED HYPOTHETICAL PROTEIN
Rv3231c	Rv3231c	10	CONSERVED HYPOTHETICAL PROTEIN
Rv0428c	Rv0428c	10	GCN5-RELATED N-ACETYLTRANSFERASE
Rv3095	Rv3095	9	HYPOTHETICAL TRANSCRIPTIONAL REGULATORY PROTEIN
Rv2520c	Rv2520c	3	POSSIBLE CONSERVED MEMBRANE PROTEIN
Rv2261c	Rv2261c	1	CONSERVED HYPOTHETICAL PROTEIN
Rv3688c	Rv3688c	10	CONSERVED HYPOTHETICAL PROTEIN
Rv3428c	Rv3428c	5	POSSIBLE TRANSPOSASE
Rv0100	Rv0100	10	CONSERVED HYPOTHETICAL PROTEIN
Rv0621	Rv0621	3	POSSIBLE MEMBRANE PROTEIN
Rv0067c	Rv0067c	9	POSSIBLE TRANSCRIPTIONAL REGULATORY PROTEIN (POSSIBLY TETR-FAMILY)
Rv0737	Rv0737	9	POSSIBLE TRANSCRIPTIONAL REGULATORY PROTEIN
Rv3261	fbiA	7	PROBABLE F420 BIOSYNTHESIS PROTEIN FBIA
Rv2593c	ruvA	2	PROBABLE HOLLIDAY JUNCTION DNA HELICASE RUVA
Rv0371c	Rv0371c	10	CONSERVED HYPOTHETICAL PROTEIN
Rv2940c	mas	1	PROBABLE MULTIFUNCTIONAL MYCOCEROSIC ACID SYNTHASE MEMBRANE-ASSOCIATED MAS
Rv0614	Rv0614	10	CONSERVED HYPOTHETICAL PROTEIN
Rv2591	PE_PGRS44	6	PE-PGRS FAMILY PROTEIN
Rv1211	Rv1211	10	CONSERVED HYPOTHETICAL PROTEIN
Rv3351c	Rv3351c	10	CONSERVED HYPOTHETICAL PROTEIN
Rv2289	cdh	1	Probable CDP-diacylglycerol pyrophosphatase Cdh (CDP-diacylglycerol diphosphatase) (CDP-diacylglycerol phosphatidylhydrolase)
Rv0656c	Rv0656c	0	CONSERVED HYPOTHETICAL PROTEIN WITH PIN DOMAIN
Rv1837c	glcB	7	PROBABLE MALATE SYNTHASE G GLCB
Rv0049	Rv0049	10	CONSERVED HYPOTHETICAL PROTEIN
Rv2842c	Rv2842c	10	CONSERVED HYPOTHETICAL PROTEIN
Rv1016c	lpqT	3	PROBABLE CONSERVED LIPOPROTEIN LPQT
Rv3820c	papA2	1	POSSIBLE CONSERVED POLYKETIDE SYNTHASE ASSOCIATED PROTEIN PAPA2
Rv2525c	Rv2525c	10	CONSERVED HYPOTHETICAL PROTEIN
Rv0703	rplW	2	PROBABLE 50S RIBOSOMAL PROTEIN L23 RPLW
Rv1513	Rv1513	10	CONSERVED HYPOTHETICAL PROTEIN
Rv0014c	pknB	9	TRANSMEMBRANE SERINE/THREONINE-PROTEIN KINASE B PKNB (PROTEIN KINASE B) (STPK B)
Rv2588c	yajC	3	PROBABLE CONSERVED MEMBRANE PROTEIN SECRETION FACTOR YAJC
Rv2598	Rv2598	10	CONSERVED HYPOTHETICAL PROTEIN
Rv0339c	Rv0339c	9	POSSIBLE TRANSCRIPTIONAL REGULATORY PROTEIN
Rv2760c	Rv2760c	0	CONSERVED HYPOTHETICAL PROTEIN, ANTITOXIN
Rv0115	hddA	3	POSSIBLE D-ALPHA-D-HEPTOSE-7-PHOSPHATE KINASE HDDA
Rv1971	mce3F	0	MCE-FAMILY PROTEIN MCE3F
Rv2989	Rv2989	9	PROBABLE TRANSCRIPTIONAL REGULATORY PROTEIN
Rv2844	Rv2844	10	CONSERVED HYPOTHETICAL ALANINE RICH PROTEIN
Rv1969	mce3D	0	MCE-FAMILY PROTEIN MCE3D
Rv1059	Rv1059	10	CONSERVED HYPOTHETICAL PROTEIN
Rv2899c	fdhD	7	POSSIBLE FDHD PROTEIN HOMOLOG
Rv3425	PPE57	6	PPE FAMILY PROTEIN
Rv0623	Rv0623	0	CONSERVED HYPOTHETICAL PROTEIN, ANTITOXIN
Rv1942c	Rv1942c	10	CONSERVED HYPOTHETICAL PROTEIN
Rv2097c	Rv2097c	10	CONSERVED HYPOTHETICAL PROTEIN
Rv0030	Rv0030	16	CONSERVED HYPOTHETICAL PROTEIN
Rv3205c	Rv3205c	10	CONSERVED HYPOTHETICAL PROTEIN
Rv0310c	Rv0310c	10	CONSERVED HYPOTHETICAL PROTEIN
Rv0232	Rv0232	9	PROBABLE TRANSCRIPTIONAL REGULATORY PROTEIN (PROBABLY TETR/ACRR-FAMILY)
Rv2826c	Rv2826c	16	HYPOTHETICAL PROTEIN
Rv2090	Rv2090	2	Probable 5'-3' exonuclease
Rv1312	Rv1312	3	CONSERVED HYPOTHETICAL SECRETED PROTEIN
Rv3034c	Rv3034c	7	POSSIBLE TRANSFERASE
Rv1363c	Rv1363c	3	POSSIBLE MEMBRANE PROTEIN
Rv1454c	qor	7	PROBABLE QUINONE REDUCTASE QOR (NADPH:quinone reductase) (Zeta-crystallin homolog protein)
Rv0602c	tcrA	9	PROBABLE TWO COMPONENT DNA BINDING TRANSCRIPTIONAL REGULATORY PROTEIN TCRA
Rv1732c	Rv1732c	10	CONSERVED HYPOTHETICAL PROTEIN
Rv3891c	esxD	3	POSSIBLE ESAT-6 LIKE PROTEIN ESXD
Rv1103c	Rv1103c	10	CONSERVED HYPOTHETICAL PROTEIN
Rv0448c	Rv0448c	10	CONSERVED HYPOTHETICAL PROTEIN
Rv2661c	Rv2661c	16	HYPOTHETICAL PROTEIN
Rv2755c	hsdS.1	2	POSSIBLE TYPE I RESTRICTION/MODIFICATION SYSTEM SPECIFICITY DETERMINANT (FRAGMENT) HSDS.1 (S PROTEIN)
Rv1962c	Rv1962c	0	CONSERVED HYPOTHETICAL PROTEIN WITH PIN DOMAIN
Rv2255c	Rv2255c	16	HYPOTHETICAL PROTEIN
Rv1036c	Rv1036c	5	PROBABLE IS1560 TRANSPOSASE (FRAGMENT)
Rv2103c	Rv2103c	0	CONSERVED HYPOTHETICAL PROTEIN WITH PIN DOMAIN
Rv0616c	Rv0616c	16	HYPOTHETICAL PROTEIN
Rv3750c	Rv3750c	5	POSSIBLE EXCISIONASE
Rv0550c	Rv0550c	0	HYPOTHETICAL PROTEIN, ANTITOXIN
Rv2796c	lppV	3	PROBABLE CONSERVED LIPOPROTEIN LPPV
Rv3108	Rv3108	16	HYPOTHETICAL PROTEIN
Rv3697c	Rv3697c	0	CONSERVED PROTEIN WITH PIN DOMAIN
Rv3430c	Rv3430c	5	POSSIBLE TRANSPOSASE
Rv1374c	Rv1374c	16	HYPOTHETICAL PROTEIN
Rv3017c	esxQ	3	ESAT-6 LIKE PROTEIN ESXQ (TB12.9) (ESAT-6 LIKE PROTEIN 8)
Rv1012	Rv1012	16	HYPOTHETICAL PROTEIN
Rv2512c	Rv2512c	5	TRANSPOSASE FOR INSERTION SEQUENCE ELEMENT IS1081
Rv3023c	Rv3023c	5	PROBABLE TRANSPOSASE
Rv0209	Rv0209	16	HYPOTHETICAL PROTEIN
Rv2248	Rv2248	10	CONSERVED HYPOTHETICAL PROTEIN
Rv2236c	cobD	7	Probable cobalamin biosynthesis transmembrane protein CobD
Rv0944	Rv0944	2	POSSIBLE FORMAMIDOPYRIMIDINE-DNA GLYCOSYLASE (FAPY-DNA GLYCOSYLASE)
Rv3310	sapM	3	ACID PHOSPHATASE (ACID PHOSPHOMONOESTERASE) (PHOSPHOMONOESTERASE) (GLYCEROPHOSPHATASE)
Rv1153c	omt	1	PROBABLE O-METHYLTRANSFERASE OMT
Rv0026	Rv0026	10	CONSERVED HYPOTHETICAL PROTEIN
Rv0818	Rv0818	9	TRANSCRIPTIONAL REGULATORY PROTEIN
Rv3228	Rv3228	10	CONSERVED HYPOTHETICAL PROTEIN
Rv1411c	lprG	3	PROBABLE CONSERVED LIPOPROTEIN LPRG
Rv2850c	Rv2850c	7	POSSIBLE MAGNESIUM CHELATASE
Rv3246c	mtrA	9	TWO COMPONENT SENSORY TRANSDUCTION TRANSCRIPTIONAL REGULATORY PROTEIN MTRA
Rv0197	Rv0197	7	POSSIBLE OXIDOREDUCTASE
Rv0642c	mmaA4	1	METHOXY MYCOLIC ACID SYNTHASE 4 MMAA4 (METHYL MYCOLIC ACID SYNTHASE 4) (MMA4) (HYDROXY MYCOLIC ACID SYNTHASE)
Rv3655c	Rv3655c	10	CONSERVED HYPOTHETICAL PROTEIN
Rv0639	nusG	2	PROBABLE TRANSCRIPTION ANTITERMINATION PROTEIN NUSG
Rv3652	PE_PGRS60	6	PE-PGRS FAMILY-RELATED PROTEIN
Rv1089	PE10	6	PE FAMILY PROTEIN
Rv2052c	Rv2052c	10	CONSERVED HYPOTHETICAL PROTEIN
Rv3181c	Rv3181c	10	CONSERVED HYPOTHETICAL PROTEIN
Rv3426	PPE58	6	PPE FAMILY PROTEIN
Rv2191	Rv2191	2	CONSERVED HYPOTHETICAL PROTEIN
Rv3237c	Rv3237c	10	CONSERVED HYPOTHETICAL PROTEIN
Rv2227	Rv2227	10	CONSERVED HYPOTHETICAL PROTEIN
Rv0492c	Rv0492c	7	PROBABLE OXIDOREDUCTASE GMC-TYPE
Rv1806	PE20	6	PE FAMILY PROTEIN
Rv1375	Rv1375	10	CONSERVED HYPOTHETICAL PROTEIN
Rv0327c	cyp135A1	7	POSSIBLE CYTOCHROME P450 135A1 CYP135A1
Rv2912c	Rv2912c	9	PROBABLE TRANSCRIPTIONAL REGULATORY PROTEIN (PROBABLY TETR-FAMILY)
Rv1791	PE19	6	PE FAMILY PROTEIN
Rv2431c	PE25	6	PE FAMILY PROTEIN
Rv0977	PE_PGRS16	6	PE-PGRS FAMILY PROTEIN
Rv1657	argR	9	Probable Arginine repressor argR (AHRC)
Rv1329c	dinG	2	PROBABLE ATP-DEPENDENT HELICASE DING
Rv2589	gabT	7	4-AMINOBUTYRATE AMINOTRANSFERASE GABT (GAMMA-AMINO-N-BUTYRATE TRANSAMINASE) (GABA TRANSAMINASE) (GLUTAMATE:SUCCINIC SEMIALDEHYDE TRANSAMINASE) (GABA AMINOTRANSFERASE) (GABA-AT)
Rv3912	Rv3912	16	HYPOTHETICAL ALANINE RICH PROTEIN
Rv1706c	PPE23	6	PPE FAMILY PROTEIN
Rv1453	Rv1453	9	POSSIBLE TRANSCRIPTIONAL ACTIVATOR PROTEIN
Rv3687c	rsfB	2	ANTI-ANTI-SIGMA FACTOR RSFB (ANTI-SIGMA FACTOR ANTAGONIST) (REGULATOR OF SIGMA F B)
Rv1062	Rv1062	10	CONSERVED HYPOTHETICAL PROTEIN
Rv1561	Rv1561	0	CONSERVED HYPOTHETICAL PROTEIN WITH PIN DOMAIN
Rv0263c	Rv0263c	10	CONSERVED HYPOTHETICAL PROTEIN
Rv1642	rpmI	2	Probable 50S ribosomal protein L35 RpmI
Rv2692	ceoC	3	TRK SYSTEM POTASSIUM UPTAKE PROTEIN CEOC
Rv2735c	Rv2735c	10	CONSERVED HYPOTHETICAL PROTEIN
Rv2526	Rv2526	0	HYPOTHETICAL PROTEIN, ANTITOXIN
Rv3348	Rv3348	5	PROBABLE TRANSPOSASE
Rv3384c	Rv3384c	0	CONSERVED HYPOTHETICAL PROTEIN WITH PIN DOMAIN
Rv2514c	Rv2514c	10	CONSERVED HYPOTHETICAL PROTEIN
Rv1947	Rv1947	16	HYPOTHETICAL PROTEIN
Rv3844	Rv3844	5	POSSIBLE TRANSPOSASE
Rv0699	Rv0699	16	HYPOTHETICAL PROTEIN
Rv2665	Rv2665	10	HYPOTHETICAL ARGININE RICH PROTEIN
Rv1519	Rv1519	10	CONSERVED HYPOTHETICAL PROTEIN
Rv3361c	Rv3361c	10	CONSERVED HYPOTHETICAL PROTEIN
Rv1946c	lppG	3	POSSIBLE LIPOPROTEIN
Rv1778c	Rv1778c	16	HYPOTHETICAL PROTEIN
Rv2458	mmuM	7	PROBABLE HOMOCYSTEINE S-METHYLTRANSFERASE MMUM (S-METHYLMETHIONINE:HOMOCYSTEINE METHYLTRANSFERASE) (CYSTEINE METHYLTRANSFERASE)
Rv3279c	birA	7	POSSIBLE BIFUNCTIONAL PROTEIN BIRA: BIOTIN OPERON REPRESSOR + BIOTIN--[ACETYL-COA-CARBOXYLASE] SYNTHETASE (BIOTIN--PROTEIN LIGASE)
Rv1199c	Rv1199c	5	POSSIBLE TRANSPOSASE
Rv0493c	Rv0493c	10	CONSERVED HYPOTHETICAL PROTEIN
Rv1857	modA	3	PROBABLE MOLYBDATE-BINDING LIPOPROTEIN MODA
Rv0654	Rv0654	7	PROBABLE DIOXYGENASE
Rv2880c	Rv2880c	10	CONSERVED HYPOTHETICAL PROTEIN
Rv0609	Rv0609	0	CONSERVED HYPOTHETICAL PROTEIN WITH PIN DOMAIN
Rv3050c	Rv3050c	9	PROBABLE TRANSCRIPTIONAL REGULATORY PROTEIN (PROBABLY ASNC-FAMILY)
Rv1275	lprC	3	POSSIBLE LIPOPROTEIN LPRC
Rv2862c	Rv2862c	10	CONSERVED HYPOTHETICAL PROTEIN
Rv3471c	Rv3471c	10	CONSERVED HYPOTHETICAL PROTEIN
Rv1718	Rv1718	10	CONSERVED HYPOTHETICAL PROTEIN
Rv0340	Rv0340	10	CONSERVED HYPOTHETICAL PROTEIN
Rv2454c	Rv2454c	7	PROBABLE OXIDOREDUCTASE (BETA SUBUNIT)
Rv1352	Rv1352	10	CONSERVED HYPOTHETICAL PROTEIN
Rv2017	Rv2017	9	POSSIBLE TRANSCRIPTIONAL REGULATORY PROTEIN
Rv1214c	PE14	6	PE FAMILY PROTEIN
Rv0899	ompA	3	OUTER MEMBRANE PROTEIN A OMPA
Rv1952	Rv1952	0	CONSERVED HYPOTHETICAL PROTEIN, ANTITOXIN
Rv3594	Rv3594	10	CONSERVED HYPOTHETICAL PROTEIN
Rv3547	Rv3547	10	CONSERVED HYPOTHETICAL PROTEIN
Rv3439c	Rv3439c	10	CONSERVED HYPOTHETICAL ALANINE AND PROLINE RICH PROTEIN
Rv0368c	Rv0368c	10	CONSERVED HYPOTHETICAL PROTEIN
Rv0995	rimJ	2	RIBOSOMAL-PROTEIN-ALANINE ACETYLTRANSFERASE RIMJ (ACETYLATING ENZYME FOR N-TERMINAL OF RIBOSOMAL PROTEIN S5)
Rv0237	lpqI	3	PROBABLE CONSERVED LIPOPROTEIN LPQI
Rv1114	Rv1114	0	CONSERVED HYPOTHETICAL PROTEIN WITH PIN DOMAIN
Rv1748	Rv1748	16	HYPOTHETICAL PROTEIN
Rv2568c	Rv2568c	10	CONSERVED HYPOTHETICAL PROTEIN
Rv0369c	Rv0369c	7	POSSIBLE MEMBRANE OXIDOREDUCTASE
Rv2915c	Rv2915c	10	CONSERVED HYPOTHETICAL PROTEIN
Rv2403c	lppR	3	PROBABLE CONSERVED LIPOPROTEIN LPPR
Rv0043c	Rv0043c	9	PROBABLE TRANSCRIPTIONAL REGULATORY PROTEIN (PROBABLY GNTR-FAMILY)
Rv2131c	cysQ	7	POSSIBLE MONOPHOSPHATASE CYSQ
Rv3699	Rv3699	10	CONSERVED HYPOTHETICAL PROTEIN
Rv1040c	PE8	6	PE FAMILY PROTEIN
Rv1960c	Rv1960c	10	CONSERVED HYPOTHETICAL PROTEIN
Rv0255c	cobQ1	7	PROBABLE COBYRIC ACID SYNTHASE COBQ1
Rv3532	PPE61	6	PPE FAMILY PROTEIN
Rv2371	PE_PGRS40	6	PE-PGRS FAMILY PROTEIN
Rv1684	Rv1684	10	CONSERVED HYPOTHETICAL PROTEIN
Rv2608	PPE42	6	PPE FAMILY PROTEIN
Rv3093c	Rv3093c	7	HYPOTHETICAL OXIDOREDUCTASE
Rv2293c	Rv2293c	10	CONSERVED HYPOTHETICAL PROTEIN
Rv2771c	Rv2771c	10	CONSERVED HYPOTHETICAL PROTEIN
Rv3875	esxA	3	6 KDA EARLY SECRETORY ANTIGENIC TARGET ESXA (ESAT-6)
Rv1727	Rv1727	10	CONSERVED HYPOTHETICAL PROTEIN
Rv1893	Rv1893	10	CONSERVED HYPOTHETICAL PROTEIN
Rv3358	Rv3358	10	CONSERVED HYPOTHETICAL PROTEIN
Rv2810c	Rv2810c	5	PROBABLE TRANSPOSASE
Rv0105c	rpmB1	2	PROBABLE 50S RIBOSOMAL PROTEIN L28-1 RPMB1
Rv2487c	PE_PGRS42	6	PE-PGRS FAMILY PROTEIN
Rv0036c	Rv0036c	10	CONSERVED HYPOTHETICAL PROTEIN
Rv3359	Rv3359	7	POSSIBLE OXIDOREDUCTASE
Rv0978c	PE_PGRS17	6	PE-PGRS FAMILY PROTEIN
Rv0130	Rv0130	7	SINGLE HOTDOG HYDRATASE, HOMODIMER
Rv1335	Rv1335	10	9.5 KDA CULTURE FILTRATE ANTIGEN CFP10A
Rv3560c	fadE30	1	PROBABLE ACYL-CoA DEHYDROGENASE FADE30
Rv2031c	hspX	0	HEAT SHOCK PROTEIN HSPX (ALPHA-CRSTALLIN HOMOLOG) (14 kDa ANTIGEN) (HSP16.3)
Rv1289	Rv1289	16	HYPOTHETICAL PROTEIN
Rv3643	Rv3643	16	HYPOTHETICAL PROTEIN
Rv1424c	Rv1424c	3	POSSIBLE MEMBRANE PROTEIN
Rv3749c	Rv3749c	10	CONSERVED HYPOTHETICAL PROTEIN
Rv3861	Rv3861	16	HYPOTHETICAL PROTEIN
Rv2432c	Rv2432c	16	HYPOTHETICAL PROTEIN
Rv2494	Rv2494	0	CONSERVED HYPOTHETICAL PROTEIN WITH PIN DOMAIN
Rv0454	Rv0454	10	CONSERVED HYPOTHETICAL PROTEIN
Rv1113	Rv1113	0	CONSERVED HYPOTHETICAL PROTEIN, ANTITOXIN
Rv0395	Rv0395	16	HYPOTHETICAL PROTEIN
Rv0082	Rv0082	7	PROBABLE OXIDOREDUCTASE
Rv3860	Rv3860	10	CONSERVED HYPOTHETICAL PROTEIN
Rv2493	Rv2493	0	CONSERVED HYPOTHETICAL PROTEIN, ANTITOXIN
Rv3136	PPE51	6	PPE FAMILY PROTEIN
Rv3850	Rv3850	16	CONSERVED HYPOTHETICAL PROTEIN
Rv0333	Rv0333	16	HYPOTHETICAL PROTEIN
Rv2062c	cobN	7	Probable cobalamin biosynthesis protein cobN
Rv0445c	sigK	2	PROBABLE ALTERNATIVE RNA POLYMERASE SIGMA FACTOR SIGK
Rv0185	Rv0185	10	CONSERVED HYPOTHETICAL PROTEIN
Rv1373	Rv1373	7	GLYCOLIPID SULFOTRANSFERASE
Rv2719c	Rv2719c	3	POSSIBLE CONSERVED MEMBRANE PROTEIN
Rv0280	PPE3	6	PPE FAMILY PROTEIN
Rv1197	esxK	3	ESAT-6 LIKE PROTEIN ESXK (ESAT-6 LIKE PROTEIN 3)
Rv1131	gltA1	7	PROBABLE CITRATE SYNTHASE I GLTA1
Rv1039c	PPE15	6	PPE FAMILY PROTEIN
Rv0164	TB18.5	10	CONSERVED HYPOTHETICAL PROTEIN TB18.5
Rv0667	rpoB	2	DNA-DIRECTED RNA POLYMERASE (BETA CHAIN) RPOB (TRANSCRIPTASE BETA CHAIN) (RNA POLYMERASE BETA SUBUNIT)
Rv0431	Rv0431	3	PUTATIVE TUBERCULIN RELATED PEPTIDE
Rv0251c	hsp	0	HEAT SHOCK PROTEIN HSP (HEAT-STRESS-INDUCED RIBOSOME-BINDING PROTEIN A)
Rv0421c	Rv0421c	10	CONSERVED HYPOTHETICAL PROTEIN
Rv2282c	Rv2282c	9	Probable transcription regulator (lysR family)
Rv1922	Rv1922	3	PROBABLE CONSERVED LIPOPROTEIN
Rv3022c	PPE48	6	PPE FAMILY PROTEIN
Rv0208c	Rv0208c	7	HYPOTHETICAL METHLYTRANSFERASE (METHYLASE)
Rv3788	Rv3788	16	HYPOTHETICAL PROTEIN
Rv1423	whiA	9	PROBABLE TRANSCRIPTIONAL REGULATORY PROTEIN WHIA
Rv3089	fadD13	1	PROBABLE CHAIN -FATTY-ACID-CoA LIGASE FADD13 (FATTY-ACYL-CoA SYNTHETASE)
Rv3056	dinP	2	POSSIBLE DNA-DAMAGE-INDUCIBLE PROTEIN P DINP (DNA POLYMERASE V) (POL IV 2) (DNA NUCLEOTIDYLTRANSFERASE (DNA-DIRECTED))
Rv0739	Rv0739	10	CONSERVED HYPOTHETICAL PROTEIN
Rv1213	glgC	7	PROBABLE GLUCOSE-1-PHOSPHATE ADENYLYLTRANSFERASE GLGC (ADP-glucose synthase) (ADP-glucose pyrophosphorylase)
Rv3438	Rv3438	10	CONSERVED HYPOTHETICAL PROTEIN
Rv0617	Rv0617	0	CONSERVED HYPOTHETICAL PROTEIN WITH PIN DOMAIN
Rv1377c	Rv1377c	7	PUTATIVE TRANSFERASE
Rv0672	fadE8	1	PROBABLE ACYL-CoA DEHYDROGENASE FADE8
Rv0505c	serB1	7	POSSIBLE PHOSPHOSERINE PHOSPHATASE SERB1 (PSP) (O-PHOSPHOSERINE PHOSPHOHYDROLASE) (PSPASE)
Rv2523c	acpS	1	HOLO-[ACYL-CARRIER PROTEIN] SYNTHASE ACPS (HOLO-ACP SYNTHASE) (CoA:APO-[ACP]PANTETHEINEPHOSPHOTRANSFERASE) (CoA:APO-[ACYL-CARRIER PROTEIN]PANTETHEINEPHOSPHOTRANSFERASE)
Rv1109c	Rv1109c	10	CONSERVED HYPOTHETICAL PROTEIN
Rv1688	mpg	2	POSSIBLE 3-METHYLADENINE DNA GLYCOSYLASE MPG
Rv1809	PPE33	6	PPE FAMILY PROTEIN
Rv2800	Rv2800	7	POSSIBLE HYDROLASE
Rv3924c	rpmH	2	50S RIBOSOMAL PROTEIN L34 RPMH
Rv1766	Rv1766	10	CONSERVED HYPOTHETICAL PROTEIN
Rv1815	Rv1815	10	CONSERVED HYPOTHETICAL PROTEIN
Rv2979c	Rv2979c	5	PROBABLE RESOLVASE
Rv3920c	Rv3920c	10	HYPOTHETICAL PROTEIN SIMILAR TO JAG PROTEIN
Rv3857c	Rv3857c	3	POSSIBLE MEMBRANE PROTEIN
Rv1959c	Rv1959c	10	CONSERVED HYPOTHETICAL PROTEIN
Rv1116	Rv1116	16	HYPOTHETICAL PROTEIN
Rv1549	fadD11.1	1	POSSIBLE FATTY-ACID-CoA LIGASE FADD11.1 (FATTY-ACID-CoA SYNTHETASE) (FATTY-ACID-CoA SYNTHASE)
Rv2489c	Rv2489c	16	HYPOTHETICAL ALANINE RICH PROTEIN
Rv3222c	Rv3222c	10	CONSERVED HYPOTHETICAL PROTEIN
Rv0277c	Rv0277c	0	CONSERVED HYPOTHETICAL PROTEIN WITH PIN DOMAIN
Rv0582	Rv0582	0	CONSERVED HYPOTHETICAL PROTEIN WITH PIN DOMAIN
Rv0610c	Rv0610c	16	HYPOTHETICAL PROTEIN
Rv1426c	lipO	7	PROBABLE ESTERASE LIPO
Rv0332	Rv0332	10	CONSERVED HYPOTHETICAL PROTEIN
Rv1740	Rv1740	0	CONSERVED HYPOTHETICAL PROTEIN, ANTITOXIN
Rv2778c	Rv2778c	10	CONSERVED HYPOTHETICAL PROTEIN
Rv2401	Rv2401	16	HYPOTHETICAL PROTEIN
Rv1047	Rv1047	5	PROBABLE TRANSPOSASE
Rv0698	Rv0698	10	CONSERVED HYPOTHETICAL PROTEIN
Rv3900c	Rv3900c	10	CONSERVED HYPOTHETICAL ALANINE RICH PROTEIN
Rv2417c	Rv2417c	10	CONSERVED HYPOTHETICAL PROTEIN
Rv0201c	Rv0201c	10	CONSERVED HYPOTHETICAL PROTEIN
Rv1096	Rv1096	7	POSSIBLE GLYCOSYL HYDROLASE
Rv0913c	Rv0913c	7	POSSIBLE DIOXYGENASE
Rv3019c	esxR	3	SECRETED ESAT-6 LIKE PROTEIN ESXR (TB10.3) (ESAT-6 LIKE PROTEIN 9)
Rv2893	Rv2893	7	POSSIBLE OXIDOREDUCTASE
Rv0054	ssb	2	PROBABLE SINGLE-STRAND BINDING PROTEIN SSB (HELIX-DESTABILIZING PROTEIN)
Rv0566c	Rv0566c	10	CONSERVED HYPOTHETICAL PROTEIN
Rv3362c	Rv3362c	10	PROBABLE ATP/GTP-BINDING PROTEIN
Rv3486	Rv3486	10	CONSERVED HYPOTHETICAL PROTEIN
Rv3620c	esxW	3	PUTATIVE ESAT-6 LIKE PROTEIN ESXW (ESAT-6 LIKE PROTEIN 10)
Rv3370c	dnaE2	2	PROBABLE DNA POLYMERASE III (ALPHA CHAIN) DNAE2 (DNA NUCLEOTIDYLTRANSFERASE)
Rv1255c	Rv1255c	9	PROBABLE TRANSCRIPTIONAL REGULATORY PROTEIN
Rv0980c	PE_PGRS18	6	PE-PGRS FAMILY PROTEIN
Rv3909	Rv3909	10	CONSERVED HYPOTHETICAL PROTEIN
Rv1204c	Rv1204c	10	CONSERVED HYPOTHETICAL PROTEIN
Rv2046	lppI	3	Probable lipoprotein lppI
Rv1982c	Rv1982c	0	CONSERVED HYPOTHETICAL PROTEIN WITH PIN DOMAIN
Rv3073c	Rv3073c	10	CONSERVED HYPOTHETICAL PROTEIN
Rv1478	Rv1478	0	HYPOTHETICAL INVASION PROTEIN
Rv2949c	Rv2949c	10	CONSERVED HYPOTHETICAL PROTEIN
Rv0916c	PE7	6	PE FAMILY PROTEIN
Rv2575	Rv2575	3	POSSIBLE CONSERVED MEMBRANE GLYCINE RICH PROTEIN
Rv3282	Rv3282	10	CONSERVED HYPOTHETICAL PROTEIN
Rv2006	otsB1	0	PROBABLE TREHALOSE-6-PHOSPHATE PHOSPHATASE OTSB1 (TREHALOSE-PHOSPHATASE) (TPP)
Rv0056	rplI	2	PROBABLE 50S RIBOSOMAL PROTEIN L9 RPLI
Rv0546c	Rv0546c	10	CONSERVED HYPOTHETICAL PROTEIN
Rv0637	Rv0637	10	CONSERVED HYPOTHETICAL PROTEIN
Rv0367c	Rv0367c	16	HYPOTHETICAL PROTEIN
Rv1836c	Rv1836c	10	CONSERVED HYPOTHETICAL PROTEIN
Rv2988c	leuC	7	PROBABLE 3-ISOPROPYLMALATE DEHYDRATASE (LARGE SUBUNIT) LEUC (ISOPROPYLMALATE ISOMERASE) (ALPHA-IPM ISOMERASE) (IPMI)
Rv0693	pqqE	7	PROBABLE COENZYME PQQ SYNTHESIS PROTEIN E PQQE (COENZYME PQQ SYNTHESIS PROTEIN III)
Rv0836c	Rv0836c	16	HYPOTHETICAL PROTEIN
Rv2183c	Rv2183c	10	CONSERVED HYPOTHETICAL PROTEIN
Rv2303c	Rv2303c	0	PROBABLE ANTIBIOTIC-RESISTANCE PROTEIN
Rv0358	Rv0358	16	CONSERVED HYPOTHETICAL PROTEIN
Rv2086	Rv2086	5	CONSERVED HYPOTHETICAL PROTEIN
Rv3865	Rv3865	10	CONSERVED HYPOTHETICAL PROTEIN
Rv2769c	PE27	6	PE FAMILY PROTEIN
Rv0965c	Rv0965c	10	CONSERVED HYPOTHETICAL PROTEIN
Rv2859c	Rv2859c	7	POSSIBLE AMIDOTRANSFERASE
Rv3368c	Rv3368c	7	POSSIBLE OXIDOREDUCTASE
Rv1360	Rv1360	7	PROBABLE OXIDOREDUCTASE
Rv3551	Rv3551	7	POSSIBLE COA-TRANSFERASE (ALPHA SUBUNIT)
Rv2958c	Rv2958c	7	POSSIBLE GLYCOSYL TRANSFERASE
Rv1883c	Rv1883c	10	CONSERVED HYPOTHETICAL PROTEIN
Rv1395	Rv1395	9	TRANSCRIPTIONAL REGULATORY PROTEIN
Rv3378c	Rv3378c	16	HYPOTHETICAL PROTEIN
Rv3528c	Rv3528c	16	HYPOTHETICAL PROTEIN
Rv1943c	Rv1943c	10	CONSERVED HYPOTHETICAL PROTEIN
Rv2548	Rv2548	0	CONSERVED HYPOTHETICAL PROTEIN WITH PIN DOMAIN
Rv0031	Rv0031	5	POSSIBLE REMNANT OF A TRANSPOSASE
Rv1838c	Rv1838c	0	CONSERVED HYPOTHETICAL PROTEIN WITH PIN DOMAIN
Rv2336	Rv2336	16	HYPOTHETICAL PROTEIN
Rv2304c	Rv2304c	16	HYPOTHETICAL PROTEIN
Rv1805c	Rv1805c	16	HYPOTHETICAL PROTEIN
Rv0348	Rv0348	9	POSSIBLE TRANSCRIPTIONAL REGULATORY PROTEIN
Rv0299	Rv0299	16	HYPOTHETICAL PROTEIN
Rv2385	mbtJ	1	PUTATIVE ACETYL HYDROLASE MBTJ
Rv2213	pepB	7	Probable aminopeptidase PepB
Rv2985	mutT1	2	POSSIBLE HYDROLASE MUTT1
Rv3845	Rv3845	16	HYPOTHETICAL PROTEIN
Rv1084	Rv1084	10	CONSERVED HYPOTHETICAL PROTEIN
Rv3366	spoU	2	PROBABLE tRNA/rRNA METHYLASE SPOU (tRNA/rRNA METHYLTRANSFERASE)
Rv0481c	Rv0481c	16	HYPOTHETICAL PROTEIN
Rv3587c	Rv3587c	3	PROBABLE CONSERVED MEMBRANE PROTEIN
Rv3292	Rv3292	10	CONSERVED HYPOTHETICAL PROTEIN
Rv0274	Rv0274	10	CONSERVED HYPOTHETICAL PROTEIN
Rv0496	Rv0496	10	CONSERVED HYPOTHETICAL PROTEIN
Rv1675c	Rv1675c	9	PROBABLE TRANSCRIPTIONAL REGULATORY PROTEIN
Rv3499c	mce4A	0	MCE-FAMILY PROTEIN MCE4A
Rv2237	Rv2237	10	CONSERVED HYPOTHETICAL PROTEIN
Rv1368	lprF	3	PROBABLE CONSERVED LIPOPROTEIN LPRF
Rv3537	Rv3537	7	PROBABLE DEHYDROGENASE
Rv1608c	bcpB	0	Probable peroxidoxin BcpB
Rv1705c	PPE22	6	PPE FAMILY PROTEIN
Rv1535	Rv1535	16	HYPOTHETICAL PROTEIN
Rv0314c	Rv0314c	3	POSSIBLE CONSERVED MEMBRANE PROTEIN
Rv1566c	Rv1566c	0	Possible inv protein
Rv3304	Rv3304	10	CONSERVED HYPOTHETICAL PROTEIN
Rv1173	fbiC	7	PROBABLE F420 BIOSYNTHESIS PROTEIN FBIC
Rv1741	Rv1741	0	CONSERVED HYPOTHETICAL PROTEIN WITH PIN DOMAIN
Rv3906c	Rv3906c	10	CONSERVED HYPOTHETICAL PROTEIN
Rv2670c	Rv2670c	10	CONSERVED HYPOTHETICAL PROTEIN
Rv3863	Rv3863	16	HYPOTHETICAL ALANINE RICH PROTEIN
Rv0596c	Rv0596c	0	CONSERVED HYPOTHETICAL PROTEIN, ANTITOXIN
Rv1118c	Rv1118c	10	CONSERVED HYPOTHETICAL PROTEIN
Rv2309c	Rv2309c	5	POSSIBLE INTEGRASE (FRAGMENT)
Rv3619c	esxV	3	PUTATIVE ESAT-6 LIKE PROTEIN ESXV (ESAT-6 LIKE PROTEIN 1)
Rv0076c	Rv0076c	3	PROBABLE MEMBRANE PROTEIN
Rv0608	Rv0608	0	CONSERVED HYPOTHETICAL PROTEIN, ANTITOXIN
Rv3012c	gatC	2	PROBABLE GLUTAMYL-TRNA(GLN) AMIDOTRANSFERASE (SUBUNIT C) GATC (Glu-ADT SUBUNIT C)
Rv2896c	Rv2896c	10	CONSERVED HYPOTHETICAL PROTEIN
Rv1425	Rv1425	10	CONSERVED HYPOTHETICAL PROTEIN
Rv0438c	moeA2	7	PROBABLE MOLYBDOPTERIN BIOSYNTHESIS PROTEIN MOEA2
Rv1288	Rv1288	10	CONSERVED HYPOTHETICAL PROTEIN
Rv1677	dsbF	3	PROBABLE CONSERVED LIPOPROTEIN DSBF
Rv2887	Rv2887	9	PROBABLE TRANSCRIPTIONAL REGULATORY PROTEIN
Rv2561	Rv2561	16	CONSERVED HYPOTHETICAL PROTEIN
Rv3226c	Rv3226c	10	CONSERVED HYPOTHETICAL PROTEIN
Rv3215	entC	7	PROBABLE ISOCHORISMATE SYNTHASE ENTC (ISOCHORISMATE HYDROXYMUTASE) (ENTEROCHELIN BIOSYNTHESIS)
Rv1172c	PE12	6	PE FAMILY PROTEIN
Rv0597c	Rv0597c	10	CONSERVED HYPOTHETICAL PROTEIN
Rv3322c	Rv3322c	7	POSSIBLE METHYLTRANSFERASE
Rv0538	Rv0538	3	POSSIBLE CONSERVED MEMBRANE PROTEIN
Rv0271c	fadE6	1	PROBABLE ACYL-CoA DEHYDROGENASE FADE6
Rv1344	Rv1344	1	PROBABLE ACYL CARRIER PROTEIN (ACP)
Rv0564c	gpdA1	1	PROBABLE GLYCEROL-3-PHOSPHATE DEHYDROGENASE [NAD(P)+] GPDA1 (NAD(P)H-DEPENDENT GLYCEROL-3-PHOSPHATE DEHYDROGENASE) (NAD(P)H-DEPENDENT DIHYDROXYACETONE-PHOSPHATE REDUCTASE)
Rv1179c	Rv1179c	16	HYPOTHETICAL PROTEIN
Rv1897c	Rv1897c	10	CONSERVED HYPOTHETICAL PROTEIN
Rv2636	Rv2636	10	CONSERVED HYPOTHETICAL PROTEIN
Rv0590	mce2B	0	MCE-FAMILY PROTEIN MCE2B
Rv2851c	Rv2851c	10	GCN5-RELATED N-ACETYLTRANSFERASE
Rv2064	cobG	7	Possible cobalamin biosynthesis protein CobG
Rv3751	Rv3751	5	PROBABLE INTEGRASE (FRAGMENT)
Rv0633c	Rv0633c	3	POSSIBLE EXPORTED PROTEIN
Rv2360c	Rv2360c	16	HYPOTHETICAL PROTEIN
Rv0265c	Rv0265c	3	PROBABLE PERIPLASMIC IRON-TRANSPORT LIPOPROTEIN
Rv0673	echA4	1	POSSIBLE ENOYL-CoA HYDRATASE ECHA4 (ENOYL HYDRASE) (UNSATURATED ACYL-CoA HYDRATASE) (CROTONASE)
Rv2342	Rv2342	10	CONSERVED HYPOTHETICAL PROTEIN
Rv0999	Rv0999	16	HYPOTHETICAL PROTEIN
Rv2642	Rv2642	9	POSSIBLE TRANSCRIPTIONAL REGULATORY PROTEIN (PROBABLY ARSR-FAMILY)
Rv2871	Rv2871	0	CONSERVED HYPOTHETICAL PROTEIN, ANTITOXIN
Rv3771c	Rv3771c	10	CONSERVED HYPOTHETICAL PROTEIN
Rv2667	clpC2	7	POSSIBLE ATP-DEPENDENT PROTEASE ATP-BINDING SUBUNIT CLPC2
Rv0150c	Rv0150c	10	CONSERVED HYPOTHETICAL PROTEIN
Rv2481c	Rv2481c	16	HYPOTHETICAL PROTEIN
Rv3123	Rv3123	16	HYPOTHETICAL PROTEIN
Rv3748	Rv3748	10	CONSERVED HYPOTHETICAL PROTEIN
Rv2792c	Rv2792c	5	POSSIBLE RESOLVASE
Rv2292c	Rv2292c	8	HYPOTHETICAL PROTEIN
Rv2615c	PE_PGRS45	6	PE-PGRS FAMILY PROTEIN
Rv1920	Rv1920	3	PROBABLE MEMBRANE PROTEIN
Rv3573c	fadE34	1	PROBABLE ACYL-CoA DEHYDROGENASE FADE34
Rv2847c	cysG	7	POSSIBLE MULTIFUNCTIONAL ENZYME SIROHEME SYNTHASE CYSG: UROPORPHYRIN-III C-METHYLTRANSFERASE (UROGEN III METHYLASE) (SUMT) (UROPORPHYRINOGEN III METHYLASE) (UROM) + PRECORRIN-2 OXIDASE + FERROCHELATASE
Rv0604	lpqO	3	PROBABLE CONSERVED LIPOPROTEIN LPQO
Rv3829c	Rv3829c	7	PROBABLE DEHYDROGENASE
Rv3841	bfrB	7	POSSIBLE BACTERIOFERRITIN BFRB
Rv0689c	Rv0689c	16	HYPOTHETICAL PROTEIN
Rv2553c	Rv2553c	3	PROBABLE CONSERVED MEMBRANE PROTEIN
Rv1149	Rv1149	5	POSSIBLE TRANSPOSASE
Rv0469	umaA	1	POSSIBLE MYCOLIC ACID SYNTHASE UMAA
Rv3621c	PPE65	6	PPE FAMILY PROTEIN
Rv3286c	sigF	2	ALTERNATE RNA POLYMERASE SIGMA FACTOR SIGF
Rv1700	Rv1700	2	Nudix hydrolase
Rv1252c	lprE	3	PROBABLE LIPOPROTEIN LPRE
Rv1060	Rv1060	16	HYPOTHETICAL PROTEIN
Rv1088	PE9	6	PE FAMILY PROTEIN
Rv2189c	Rv2189c	10	CONSERVED HYPOTHETICAL PROTEIN
Rv1936	Rv1936	7	POSSIBLE MONOOXYGENASE
Rv3099c	Rv3099c	10	CONSERVED HYPOTHETICAL PROTEIN
Rv0170	mce1B	0	MCE-FAMILY PROTEIN MCE1B
Rv2061c	Rv2061c	10	CONSERVED HYPOTHETICAL PROTEIN
Rv1307	atpH	7	PROBABLE ATP SYNTHASE DELTA CHAIN ATPH
Rv0626	Rv0626	0	CONSERVED HYPOTHETICAL PROTEIN, ANTITOXIN
Rv3810	pirG	3	EXPORTED REPETITIVE PROTEIN PRECURSOR PIRG (CELL SURFACE PROTEIN) (EXP53)
Rv0840c	pip	7	PROBABLE PROLINE IMINOPEPTIDASE PIP (PROLYL AMINOPEPTIDASE) (PAP)
Rv3138	pflA	7	PROBABLE PYRUVATE FORMATE LYASE ACTIVATING PROTEIN PFLA (FORMATE ACETYLTRANSFERASE ACTIVATING ENZYME) ([PYRUVATE FORMATE-LYASE] ACTIVATING ENZYME)
Rv3076	Rv3076	10	CONSERVED HYPOTHETICAL PROTEIN
Rv3641c	fic	3	POSSIBLE CELL FILAMENTATION PROTEIN FIC
Rv1784	Rv1784	10	CONSERVED HYPOTHETICAL PROTEIN
Rv2718c	Rv2718c	10	CONSERVED HYPOTHETICAL PROTEIN
Rv0108c	Rv0108c	16	HYPOTHETICAL PROTEIN
Rv2337c	Rv2337c	16	HYPOTHETICAL PROTEIN
Rv3534c	Rv3534c	7	PROBABLE 4-HYDROXY-2-OXOVALERATE ALDOLASE (HOA)
Rv2756c	hsdM	2	POSSIBLE TYPE I RESTRICTION/MODIFICATION SYSTEM DNA METHYLASE HSDM (M PROTEIN) (DNA METHYLTRANSFERASE)
Rv2420c	Rv2420c	10	CONSERVED HYPOTHETICAL PROTEIN
Rv0390	Rv0390	10	CONSERVED HYPOTHETICAL PROTEIN
Rv2118c	Rv2118c	7	POSSIBLE RNA METHYLTRANSFERASE
Rv3496c	mce4D	0	MCE-FAMILY PROTEIN MCE4D
Rv0787	Rv0787	16	HYPOTHETICAL PROTEIN
Rv0539	Rv0539	7	PROBABLE DOLICHYL-PHOSPHATE SUGAR SYNTHASE (DOLICHOL-PHOSPHATE SUGAR SYNTHETASE) (DOLICHOL-PHOSPHATE SUGAR TRANSFERASE) (SUGAR PHOSPHORYLDOLICHOL SYNTHASE)
Rv1852	ureG	7	Urease accessory protein ureG
Rv3353c	Rv3353c	10	CONSERVED HYPOTHETICAL PROTEIN
Rv0923c	Rv0923c	10	CONSERVED HYPOTHETICAL PROTEIN
Rv1220c	Rv1220c	7	PROBABLE METHYLTRANSFERASE
Rv2132	Rv2132	10	CONSERVED HYPOTHETICAL PROTEIN
Rv0598c	Rv0598c	0	CONSERVED HYPOTHETICAL PROTEIN WITH PIN DOMAIN
Rv0300	Rv0300	0	CONSERVED HYPOTHETICAL PROTEIN, ANTITOXIN
Rv1721c	Rv1721c	0	CONSERVED HYPOTHETICAL PROTEIN, ANTITOXIN
Rv0666	Rv0666	3	POSSIBLE MEMBRANE PROTEIN
Rv1246c	Rv1246c	10	CONSERVED HYPOTHETICAL PROTEIN
Rv0612	Rv0612	10	CONSERVED HYPOTHETICAL PROTEIN
Rv2547	Rv2547	0	CONSERVED HYPOTHETICAL PROTEIN, ANTITOXIN
Rv2886c	Rv2886c	5	PROBABLE RESOLVASE
Rv3058c	Rv3058c	9	POSSIBLE TRANSCRIPTIONAL REGULATORY PROTEIN (PROBABLY TETR-FAMILY)
Rv0397	Rv0397	5	CONSERVED 13E12 REPEAT FAMILY PROTEIN
Rv2596	Rv2596	0	CONSERVED HYPOTHETICAL PROTEIN WITH PIN DOMAIN
Rv1119c	Rv1119c	16	HYPOTHETICAL PROTEIN
Rv2758c	Rv2758c	0	CONSERVED HYPOTHETICAL PROTEIN, ANTITOXIN
Rv1063c	Rv1063c	10	CONSERVED HYPOTHETICAL PROTEIN
Rv3693	Rv3693	3	POSSIBLE CONSERVED MEMBRANE PROTEIN
Rv0138	Rv0138	10	CONSERVED HYPOTHETICAL PROTEIN
Rv1361c	PPE19	6	PPE FAMILY PROTEIN
Rv0603	Rv0603	3	POSSIBLE EXPORTED PROTEIN
Rv3755c	Rv3755c	10	CONSERVED HYPOTHETICAL PROTEIN
Rv3856c	Rv3856c	10	CONSERVED HYPOTHETICAL PROTEIN
Rv2009	Rv2009	0	CONSERVED HYPOTHETICAL PROTEIN, ANTITOXIN
Rv1280c	oppA	3	PROBABLE PERIPLASMIC OLIGOPEPTIDE-BINDING LIPOPROTEIN OPPA
Rv2067c	Rv2067c	10	CONSERVED HYPOTHETICAL PROTEIN
Rv1968	mce3C	0	MCE-FAMILY PROTEIN MCE3C
Rv0523c	Rv0523c	10	CONSERVED HYPOTHETICAL PROTEIN
Rv1693	Rv1693	10	CONSERVED HYPOTHETICAL PROTEIN
Rv1833c	Rv1833c	7	Possible haloalkane dehalogenase
Rv1345	fadD33	1	POSSIBLE POLYKETIDE SYNTHASE FADD33
Rv0560c	Rv0560c	7	POSSIBLE BENZOQUINONE METHYLTRANSFERASE (METHYLASE)
Rv2722	Rv2722	10	CONSERVED HYPOTHETICAL PROTEIN
Rv1823	Rv1823	10	CONSERVED HYPOTHETICAL PROTEIN
Rv3203	lipV	7	POSSIBLE LIPASE LIPV
Rv1864c	Rv1864c	10	CONSERVED HYPOTHETICAL PROTEIN
Rv0595c	Rv0595c	0	CONSERVED HYPOTHETICAL PROTEIN WITH PIN DOMAIN
Rv0967	Rv0967	10	CONSERVED HYPOTHETICAL PROTEIN
Rv3213c	Rv3213c	3	POSSIBLE SOJ/PARA-RELATED PROTEIN
Rv3565	aspB	7	POSSIBLE ASPARTATE AMINOTRANSFERASE ASPB (TRANSAMINASE A) (ASPAT) (GLUTAMIC--OXALOACETIC TRANSAMINASE) (GLUTAMIC--ASPARTIC TRANSAMINASE)
Rv1701	Rv1701	5	PROBABLE INTEGRASE/RECOMBINASE
Rv0433	Rv0433	10	CONSERVED HYPOTHETICAL PROTEIN
Rv0630c	recB	2	PROBABLE EXONUCLEASE V (BETA CHAIN) RECB (EXODEOXYRIBONUCLEASE V BETA CHAIN)(EXODEOXYRIBONUCLEASE V POLYPEPTIDE) (CHI-SPECIFIC ENDONUCLEASE)
Rv3044	fecB	3	PROBABLE FEIII-DICITRATE-BINDING PERIPLASMIC LIPOPROTEIN FECB
Rv3775	lipE	7	PROBABLE LIPASE LIPE
Rv1108c	xseA	2	PROBABLE EXODEOXYRIBONUCLEASE VII (LARGE SUBUNIT) XSEA (EXONUCLEASE VII LARGE SUBUNIT)
Rv2671	ribD	7	POSSIBLE BIFUNCTIONAL ENZYME RIBOFLAVIN BIOSYNTHESIS PROTEIN RIBD: DIAMINOHYDROXYPHOSPHORIBOSYLAMINOPYRIMIDINE DEAMINASE (RIBOFLAVIN-SPECIFIC DEAMINASE) + 5-AMINO-6-(5-PHOSPHORIBOSYLAMINO)URACIL REDUCTASE (HTP REDUCTASE)
Rv2691	ceoB	3	TRK SYSTEM POTASSIUM UPTAKE PROTEIN CEOB
Rv0398c	Rv0398c	3	POSSIBLE SECRETED PROTEIN
Rv3144c	PPE52	6	PPE-FAMILY PROTEIN
Rv1871c	Rv1871c	10	CONSERVED HYPOTHETICAL PROTEIN
Rv0381c	Rv0381c	16	HYPOTHETICAL PROTEIN
Rv1646	PE17	6	PE FAMILY PROTEIN
Rv3010c	pfkA	7	PROBABLE 6-PHOSPHOFRUCTOKINASE PFKA (PHOSPHOHEXOKINASE) (PHOSPHOFRUCTOKINASE)
Rv1262c	Rv1262c	10	HYPOTHETICAL HIT-LIKE PROTEIN
Rv0551c	fadD8	1	PROBABLE FATTY-ACID-CoA LIGASE FADD8 (FATTY-ACID-CoA SYNTHETASE) (FATTY-ACID-CoA SYNTHASE)
Rv0288	esxH	3	LOW MOLECULAR WEIGHT PROTEIN ANTIGEN 7 ESXH (10 kDa ANTIGEN) (CFP-7) (PROTEIN TB10.4)
Rv2116	lppK	3	Probable conserved lipoprotein lppK
Rv2978c	Rv2978c	5	PROBABLE TRANSPOSASE
Rv3662c	Rv3662c	10	CONSERVED HYPOTHETICAL PROTEIN
Rv0925c	Rv0925c	10	CONSERVED HYPOTHETICAL PROTEIN
Rv2924c	fpg	2	PROBABLE FORMAMIDOPYRIMIDINE-DNA GLYCOSYLASE FPG (FAPY-DNA GLYCOSYLASE)
Rv2811	Rv2811	10	CONSERVED HYPOTHETICAL PROTEIN
Rv1418	lprH	3	PROBABLE LIPOPROTEIN LPRH
Rv3374	echA18.1	1	PROBABLE ENOYL-CoA HYDRATASE (FRAGMENT) ECHA18.1 (ENOYL HYDRASE) (UNSATURATED ACYL-CoA HYDRATASE) (CROTONASE)
Rv2422	Rv2422	16	HYPOTHETICAL PROTEIN
Rv2297	Rv2297	16	HYPOTHETICAL PROTEIN
Rv0373c	Rv0373c	7	PROBABLE CARBON MONOXYDE DEHYDROGENASE (LARGE CHAIN)
Rv2528c	mrr	2	PROBABLE RESTRICTION SYSTEM PROTEIN MRR
Rv3098c	Rv3098c	16	HYPOTHETICAL PROTEIN
Rv1604	impA	7	PROBABLE INOSITOL-MONOPHOSPHATASE IMPA (IMP)
Rv2809	Rv2809	16	HYPOTHETICAL PROTEIN
Rv0019c	fhaB	9	CONSERVED PROTEIN WITH FHA DOMAIN
Rv0742	PE_PGRS8	6	PE-PGRS FAMILY PROTEIN
Rv0427c	xthA	2	PROBABLE EXODEOXYRIBONUCLEASE III PROTEIN XTHA (EXONUCLEASE III) (EXO III) (AP ENDONUCLEASE VI)
Rv2740	ephG	0	EPOXIDE HYDROLASE
Rv3177	Rv3177	0	POSSIBLE PEROXIDASE (NON-HAEM PEROXIDASE)
Rv3867	Rv3867	16	CONSERVED HYPOTHETICAL PROTEIN
Rv2837c	Rv2837c	10	CONSERVED HYPOTHETICAL PROTEIN
Rv0199	Rv0199	3	PROBABLE CONSERVED MEMBRANE PROTEIN
Rv1538c	ansA	7	Probable L-aparaginase ansA
Rv2585c	Rv2585c	3	POSSIBLE CONSERVED LIPOPROTEIN
Rv0380c	Rv0380c	7	POSSIBLE RNA METHYLTRANSFERASE (RNA METHYLASE)
Rv3488	Rv3488	10	CONSERVED HYPOTHETICAL PROTEIN
Rv3389c	Rv3389c	7	DOUBLE HOTDOG HYDRATASE
Rv0494	Rv0494	9	PROBABLE TRANSCRIPTIONAL REGULATORY PROTEIN (PROBABLY GNTR-FAMILY)
Rv1037c	esxI	3	PUTATIVE ESAT-6 LIKE PROTEIN ESXI (ESAT-6 LIKE PROTEIN 1)
Rv0668	rpoC	2	DNA-DIRECTED RNA POLYMERASE (BETA' CHAIN) RPOC (TRANSCRIPTASE BETA' CHAIN) (RNA POLYMERASE BETA' SUBUNIT).
Rv0114	gmhB	3	POSSIBLE D-ALPHA,BETA-D-HEPTOSE-1,7-BIPHOSPHATE PHOSPHATASE GMHB (D-GLYCERO-D-MANNO-HEPTOSE 7-PHOSPHATE KINASE)
Rv3369	Rv3369	10	CONSERVED HYPOTHETICAL PROTEIN
Rv2135c	Rv2135c	10	CONSERVED HYPOTHETICAL PROTEIN
Rv2970c	lipN	7	PROBABLE LIPASE/ESTERASE LIPN
Rv1728c	Rv1728c	10	CONSERVED HYPOTHETICAL PROTEIN
Rv3815c	Rv3815c	7	POSSIBLE ACYLTRANSFERASE
Rv2610c	pimA	1	ALPHA-MANNOSYLTRANSFERASE PIMA
Rv0801	Rv0801	10	CONSERVED HYPOTHETICAL PROTEIN
Rv2788	sirR	9	PROBABLE TRANSCRIPTIONAL REPRESSOR SIRR
Rv0989c	grcC2	7	PROBABLE POLYPRENYL-DIPHOSPHATE SYNTHASE GRCC2 (POLYPRENYL PYROPHOSPHATE SYNTHETASE)
Rv1055	Rv1055	5	POSSIBLE INTEGRASE (FRAGMENT)
Rv0872c	PE_PGRS15	6	PE-PGRS FAMILY PROTEIN
Rv0998	Rv0998	10	CONSERVED HYPOTHETICAL PROTEIN
Rv2527	Rv2527	0	CONSERVED HYPOTHETICAL PROTEIN WITH PIN DOMAIN
Rv1514c	Rv1514c	10	CONSERVED HYPOTHETICAL PROTEIN
Rv0315	Rv0315	7	POSSIBLE BETA-1,3-GLUCANASE PRECURSOR
Rv0747	PE_PGRS10	6	PE-PGRS FAMILY PROTEIN
Rv0375c	Rv0375c	7	PROBABLE CARBON MONOXYDE DEHYDROGENASE (MEDIUM CHAIN)
Rv0583c	lpqN	3	PROBABLE CONSERVED LIPOPROTEIN LPQN
Rv0123	Rv0123	16	HYPOTHETICAL PROTEIN
Rv2074	Rv2074	10	CONSERVED HYPOTHETICAL PROTEIN
Rv3591c	Rv3591c	7	POSSIBLE HYDROLASE
Rv3818	Rv3818	16	HYPOTHETICAL PROTEIN
Rv3062	ligB	2	PROBABLE ATP-DEPENDENT DNA LIGASE LIGB (POLYDEOXYRIBONUCLEOTIDE SYNTHASE [ATP]) (POLYNUCLEOTIDE LIGASE [ATP]) (SEALASE) (DNA REPAIR PROTEIN) (DNA JOINASE)
Rv0586	Rv0586	9	PROBABLE TRANSCRIPTIONAL REGULATORY PROTEIN (GNTR-FAMILY)
Rv1644	tsnR	2	Possible 23S rRNA methyltransferase tsnR
Rv0069c	sdaA	7	PROBABLE L-SERINE DEHYDRATASE SDAA (L-SERINE DEAMINASE) (SDH) (L-SD)
Rv2312	Rv2312	16	HYPOTHETICAL PROTEIN
Rv3654c	Rv3654c	10	CONSERVED HYPOTHETICAL PROTEIN
Rv2827c	Rv2827c	16	HYPOTHETICAL PROTEIN
Rv3122	Rv3122	16	HYPOTHETICAL PROTEIN
Rv0662c	Rv0662c	0	CONSERVED HYPOTHETICAL PROTEIN, ANTITOXIN
Rv3172c	Rv3172c	16	HYPOTHETICAL PROTEIN
Rv3407	Rv3407	0	CONSERVED HYPOTHETICAL PROTEIN, ANTITOXIN
Rv3599c	Rv3599c	8	HYPOTHETICAL SHORT PROTEIN
Rv3575c	Rv3575c	9	TRANSCRIPTIONAL REGULATORY PROTEIN (PROBABLY LACI-FAMILY)
Rv0186	bglS	7	PROBABLE BETA-GLUCOSIDASE BGLS (GENTIOBIASE) (CELLOBIASE) (BETA-D-GLUCOSIDE GLUCOHYDROLASE)
Rv3421c	Rv3421c	10	CONSERVED HYPOTHETICAL PROTEIN
Rv2081c	Rv2081c	3	POSSIBLE TRANSMEMBRANE PROTEIN
Rv1716	Rv1716	10	CONSERVED HYPOTHETICAL PROTEIN
Rv0554	bpoC	0	POSSIBLE PEROXIDASE BPOC (NON-HAEM PEROXIDASE)
Rv3837c	Rv3837c	7	PROBABLE PHOSPHOGLYCERATE MUTASE (PHOSPHOGLYCEROMUTASE) (PHOSPHOGLYCERATE PHOSPHOMUTASE)
Rv0356c	Rv0356c	10	CONSERVED HYPOTHETICAL PROTEIN
Rv2982c	gpdA2	1	PROBABLE GLYCEROL-3-PHOSPHATE DEHYDROGENASE [NAD(P)+] GPDA2 (NAD(P)H- DEPENDENT GLYCEROL-3-PHOSPHATE DEHYDROGENASE)
Rv1340	rphA	2	PROBABLE RIBONUCLEASE RPHA (RNase PH) (tRNA nucleotidyltransferase)
Rv3716c	Rv3716c	10	CONSERVED HYPOTHETICAL PROTEIN
Rv0501	galE2	7	POSSIBLE UDP-GLUCOSE 4-EPIMERASE GALE2 (GALACTOWALDENASE) (UDP-GALACTOSE 4-EPIMERASE) (URIDINE DIPHOSPHATE GALACTOSE 4-EPIMERASE) (URIDINE DIPHOSPHO-GALACTOSE 4-EPIMERASE)
Rv3209	Rv3209	10	CONSERVED HYPOTHETICAL THREONIN AND PROLINE RICH PROTEIN
Rv2112c	Rv2112c	10	CONSERVED HYPOTHETICAL PROTEIN
Rv2752c	Rv2752c	10	CONSERVED HYPOTHETICAL PROTEIN
Rv3566c	nat	7	ARYLAMINE N-ACETYLTRANSFERASE NAT (ARYLAMINE ACETYLASE)
Rv1378c	Rv1378c	10	CONSERVED HYPOTHETICAL PROTEIN
Rv0755c	PPE12	6	PPE FAMILY PROTEIN
Rv0897c	Rv0897c	7	PROBABLE OXIDOREDUCTASE
Rv0665	Rv0665	0	CONSERVED HYPOTHETICAL PROTEIN WITH PIN DOMAIN
Rv2226	Rv2226	10	CONSERVED HYPOTHETICAL PROTEIN
Rv2148c	Rv2148c	10	CONSERVED HYPOTHETICAL PROTEIN
Rv2787	Rv2787	10	CONSERVED HYPOTHETICAL ALANINE RICH PROTEIN
Rv0198c	Rv0198c	7	PROBABLE ZINC METALLOPROTEASE
Rv2476c	gdh	7	PROBABLE NAD-DEPENDENT GLUTAMATE DEHYDROGENASE GDH (NAD-GDH) (NAD-DEPENDENT GLUTAMIC DEHYDROGENASE)
Rv2777c	Rv2777c	10	CONSERVED HYPOTHETICAL PROTEIN
Rv3208	Rv3208	9	PROBABLE TRANSCRIPTIONAL REGULATORY PROTEIN (PROBABLY TETR-FAMILY)
Rv2482c	plsB2	1	PROBABLE GLYCEROL-3-PHOSPHATE ACYLTRANSFERASE PLSB2 (GPAT)
Rv0915c	PPE14	6	PPE FAMILY PROTEIN
Rv0866	moaE2	7	PROBABLE MOLYBDENUM COFACTOR BIOSYNTHESIS PROTEIN E2 MOAE2 (MOLYBDOPTERIN CONVERTING FACTOR LARGE SUBUNIT) (MOLYBDOPTERIN [MPT] CONVERTING FACTOR, SUBUNIT 2)
Rv1592c	Rv1592c	10	CONSERVED HYPOTHETICAL PROTEIN
Rv2049c	Rv2049c	16	HYPOTHETICAL PROTEIN
Rv3908	Rv3908	10	CONSERVED HYPOTHETICAL PROTEIN
Rv1497	lipL	7	PROBABLE ESTERASE LIPL
Rv3883c	mycP1	7	MEMBRANE-ANCHORED MYCOSIN MYCP1 (SERINE PROTEASE) (SUBTILISIN-LIKE PROTEASE) (SUBTILASE-LIKE) (MYCOSIN-1)
Rv2305	Rv2305	16	HYPOTHETICAL PROTEIN
Rv1003	Rv1003	10	CONSERVED HYPOTHETICAL PROTEIN
Rv0760c	Rv0760c	10	CONSERVED HYPOTHETICAL PROTEIN
Rv0163	Rv0163	10	CONSERVED HYPOTHETICAL PROTEIN
Rv0629c	recD	2	PROBABLE EXONUCLEASE V (ALPHA CHAIN) RECD (EXODEOXYRIBONUCLEASE V ALPHA CHAIN) (EXODEOXYRIBONUCLEASE V POLYPEPTIDE)
Rv1507c	Rv1507c	10	CONSERVED HYPOTHETICAL PROTEIN
Rv0034	Rv0034	10	CONSERVED HYPOTHETICAL PROTEIN
Rv2104c	Rv2104c	0	CONSERVED HYPOTHETICAL PROTEIN, ANTITOXIN
Rv1351	Rv1351	16	HYPOTHETICAL PROTEIN
Rv2823c	Rv2823c	10	CONSERVED HYPOTHETICAL PROTEIN
Rv0573c	Rv0573c	10	CONSERVED HYPOTHETICAL PROTEIN
Rv0256c	PPE2	6	PPE FAMILY PROTEIN
Rv0786c	Rv0786c	10	CONSERVED HYPOTHETICAL PROTEIN
Rv1247c	Rv1247c	10	CONSERVED HYPOTHETICAL PROTEIN
Rv3504	fadE26	1	PROBABLE ACYL-CoA DEHYDROGENASE FADE26
Rv1257c	Rv1257c	7	PROBABLE OXIDOREDUCTASE
Rv1367c	Rv1367c	10	CONSERVED HYPOTHETICAL PROTEIN
Rv2415c	Rv2415c	10	CONSERVED HYPOTHETICAL PROTEIN
Rv3224A	Rv3224A	10	CONSERVED HYPOTHETICAL PROTEIN
Rv0276	Rv0276	10	CONSERVED HYPOTHETICAL PROTEIN
Rv2383c	mbtB	1	PHENYLOXAZOLINE SYNTHASE MBTB (PHENYLOXAZOLINE SYNTHETASE)
Rv2475c	Rv2475c	10	CONSERVED HYPOTHETICAL PROTEIN
Rv0134	ephF	0	POSSIBLE EPOXIDE HYDROLASE EPHF (EPOXIDE HYDRATASE) (ARENE-OXIDE HYDRATASE)
Rv2624c	Rv2624c	10	CONSERVED HYPOTHETICAL PROTEIN
Rv3853	rraA	9	Regulator of RNase E activity A RraA
Rv1786	Rv1786	7	PROBABLE FERREDOXIN
Rv0724	sppA	3	POSSIBLE PROTEASE IV SPPA (ENDOPEPTIDASE IV) (SIGNAL PEPTIDE PEPTIDASE)
Rv1196	PPE18	6	PPE FAMILY PROTEIN
Rv1068c	PE_PGRS20	6	PE-PGRS FAMILY PROTEIN
Rv2597	Rv2597	3	PROBABLE MEMBRANE PROTEIN
Rv1421	Rv1421	10	CONSERVED HYPOTHETICAL PROTEIN
Rv3904c	esxE	3	PUTATIVE ESAT-6 LIKE PROTEIN ESXE (HYPOTHETICAL ALANINE RICH PROTEIN) (ESAT-6 LIKE PROTEIN 12)
Rv0907	Rv0907	3	CONSERVED HYPOTHETICAL PROTEIN
Rv1807	PPE31	6	PPE FAMILY PROTEIN
Rv0901	Rv0901	3	POSSIBLE CONSERVED EXPORTED OR MEMBRANE PROTEIN
Rv0781	ptrBa	7	PROBABLE PROTEASE II PTRBA [FIRST PART] (OLIGOPEPTIDASE B)
[truncated: 1,612 more rows]

## Sheet: A&B passed
Rv ID	Gene Name	Functional Class	TubercuList Annotation
Rv3608c	folP1	7	DIHYDROPTEROATE SYNTHASE 1 FOLP (DHPS 1) (DIHYDROPTEROATE PYROPHOSPHORYLASE 1) (DIHYDROPTEROATE DIPHOSPHORYLASE 1)
Rv3913	trxB2	7	PROBABLE THIOREDOXIN REDUCTASE TRXB2 (TRXR) (TR)
Rv1207	folP2	7	PROBABLE DIHYDROPTEROATE SYNTHASE 2 FOLP2 (DHPS 2) (Dihydropteroate pyrophosphorylase 2)
Rv1293	lysA	7	PROBABLE DIAMINOPIMELATE DECARBOXYLASE LYSA (DAP DECARBOXYLASE)
Rv3423c	alr	7	ALANINE RACEMASE ALR
Rv1296	thrB	7	PROBABLE HOMOSERINE KINASE THRB
Rv3051c	nrdE	2	RIBONUCLEOSIDE-DIPHOSPHATE REDUCTASE (ALPHA CHAIN) NRDE (RIBONUCLEOTIDE REDUCTASE SMALL SUBUNIT) (R1F PROTEIN)
Rv2192c	trpD	7	Probable anthranilate phosphoribosyltransferase TrpD
Rv0118c	oxcA	7	PROBABLE OXALYL-CoA DECARBOXYLASE OXCA
Rv1843c	guaB1	7	PROBABLE INOSINE-5'-MONOPHOSPHATE DEHYDROGENASE GUAB1(IMP DEHYDROGENASE) (IMPDH) (IMPD)
Rv3411c	guaB2	7	PROBABLE INOSINE-5'-MONOPHOSPHATE DEHYDROGENASE GUAB2 (IMP DEHYDROGENASE) (INOSINIC ACID DEHYDROGENASE) (INOSINATE DEHYDROGENASE) (IMP OXIDOREDUCTASE) (INOSINE-5'-MONOPHOSPHATE OXIDOREDUCTASE) (IMPDH) (IMPD)
Rv2448c	valS	2	PROBABLE VALYL-tRNA SYNTHASE PROTEIN VALS (VALYL-tRNA SYNTHETASE) (VALINE--tRNA LIGASE) (VALINE TRANSLASE)
Rv3336c	trpS	2	PROBABLE TRYPTOPHANYL-TRNA SYNTHETASE TRPS (TRYPTOPHAN--TRNA LIGASE) (TRPRS) (TRYPTOPHAN TRANSLASE)
Rv3313c	add	7	PROBABLE ADENOSINE DEAMINASE ADD (ADENOSINE AMINOHYDROLASE)
Rv0224c	Rv0224c	7	POSSIBLE METHYLTRANSFERASE (METHYLASE)
Rv1292	argS	2	PROBABLE ARGINYL-TRNA SYNTHETASE ARGS (ARGRS) (Arginine--tRNA ligase)
Rv0041	leuS	2	PROBABLE LEUCYL-tRNA SYNTHETASE LEUS (LEUCINE--tRNA LIGASE) (LEURS)
Rv1603	hisA	7	PROBABLE PHOSPHORIBOSYLFORMIMINO-5-AMINOIMIDAZOLE CARBOXAMIDE RIBOTIDE ISOMERASE HISA
Rv2764c	thyA	7	PROBABLE THYMIDYLATE SYNTHASE THYA (TS) (TSASE)
Rv2109c	prcA	7	proteasome (alpha subunit) PrcA
Rv1862	adhA	7	Probable alcohol dehydrogenase adhA
Rv1007c	metS	2	PROBABLE METHIONYL-TRNA SYNTHETASE METS (MetRS) (Methionine--tRNA ligase)
Rv3248c	sahH	7	PROBABLE ADENOSYLHOMOCYSTEINASE SAHH (S-ADENOSYL-L-HOMOCYSTEINE HYDROLASE) (ADOHCYASE)
Rv2870c	dxr	7	PROBABLE 1-DEOXY-D-XYLULOSE 5-PHOSPHATE REDUCTOISOMERASE DXR (DXP REDUCTOISOMERASE) (1-DEOXYXYLULOSE-5-PHOSPHATE REDUCTOISOMERASE)
Rv2122c	hisE	7	Probable phosphoribosyl-AMP pyrophosphatase HisE
Rv1536	ileS	2	isoleucyl-tRNA synthetase ileS
Rv2763c	dfrA	7	DIHYDROFOLATE REDUCTASE DFRA (DHFR) (TETRAHYDROFOLATE DEHYDROGENASE)
Rv3581c	ispF	7	PROBABLE 2C-METHYL-D-ERYTHRITOL 2,4-CYCLODIPHOSPHATE SYNTHASE ISPF (MECPS)
Rv2677c	hemY	7	PROBABLE PROTOPORPHYRINOGEN OXIDASE HEMY (PROTOPORPHYRINOGEN-IX OXIDASE) (PROTOPORPHYRINOGENASE) (PPO)
Rv3397c	phyA	7	PROBABLE PHYTOENE SYNTHASE PHYA
Rv1017c	prsA	7	PROBABLE RIBOSE-PHOSPHATE PYROPHOSPHOKINASE PRSA (Phosphoribosyl pyrophosphate synthetase) (PRPP synthetase)
Rv0808	purF	7	AMIDOPHOSPHORIBOSYLTRANSFERASE PURF (GLUTAMINE PHOSPHORIBOSYLPYROPHOSPHATE AMIDOTRANSFERASE) (ATASE) (GPATASE)
Rv3907c	pcnA	2	PROBABLE POLY(A) POLYMERASE PCNA (POLYNUCLEOTIDE ADENYLYLTRANSFERASE) (NTP POLYMERASE) (RNA ADENYLATING ENZYME) (POLY(A) POLYMERASE)
Rv1850	ureC	7	Urease alpha subunit ureC (Urea amidohydrolase)
Rv1385	pyrF	7	PROBABLE OROTIDINE 5'-PHOSPHATE DECARBOXYLASE PYRF (OMP decarboxylase) (OMPdecase)
Rv0112	gca	3	POSSIBLE GDP-MANNOSE 4,6-DEHYDRATASE GCA (GDP-D-MANNOSE DEHYDRATASE)
Rv2155c	murD	3	Probable UDP-N-acetylmuramoylalanine-D-glutamate ligase MurD
Rv1689	tyrS	2	Probable Tyrosyl-tRNA synthase tyrS (TYRRS)
Rv2110c	prcB	7	proteasome (beta subunit) PrcB
Rv3915	Rv3915	7	PROBABLE HYDROLASE
Rv3646c	topA	2	DNA TOPOISOMERASE I TOPA (OMEGA-PROTEIN) (RELAXING ENZYME) (UNTWISTING ENZYME) (SWIVELASE) (TYPE I DNA TOPOISOMERASE) (NICKING-CLOSING ENZYME) (TOPO I)
Rv3132c	devS	9	TWO COMPONENT SENSOR HISTIDINE KINASE DEVS
Rv1662	pks8	1	Probable polyketide synthase pks8
Rv1652	argC	7	PROBABLE N-ACETL-GAMMA-GLUTAMYL-PHOSHATE REDUCTASE ARGC
Rv1654	argB	7	Probable Acetylglutamate kinase argB
Rv1661	pks7	1	Probable polyketide synthase pks7
Rv2726c	dapF	7	PROBABLE DIAMINOPIMELATE EPIMERASE DAPF (DAP EPIMERASE)
Rv3559c	Rv3559c	7	PROBABLE OXIDOREDUCTASE
Rv2444c	rne	2	POSSIBLE RIBONUCLEASE E RNE
Rv0636	Rv0636	7	SINGLE HOTDOG HYDRATASE, HOMODIMER
Rv1328	glgP	7	PROBABLE GLYCOGEN PHOSPHORYLASE GLGP
Rv2535c	pepQ	7	PROBABLE CYTOPLASMIC PEPTIDASE PEPQ
Rv3048c	nrdF2	2	RIBONUCLEOSIDE-DIPHOSPHATE REDUCTASE (BETA CHAIN) NRDF2 (RIBONUCLEOTIDE REDUCTASE SMALL SUBUNIT) (R2F PROTEIN)
Rv1326c	glgB	7	PROBABLE 1,4-ALPHA-GLUCAN BRANCHING ENZYME GLGB (GLYCOGEN BRANCHING ENZYME)
Rv3634c	galE1	7	UDP-GLUCOSE 4-EPIMERASE GALE1 (GALACTOWALDENASE) (UDP-GALACTOSE 4-EPIMERASE) (URIDINE DIPHOSPHATE GALACTOSE 4-EPIMERASE) (URIDINE DIPHOSPHO-GALACTOSE 4-EPIMERASE)
Rv2537c	aroD	7	3-DEHYDROQUINATE DEHYDRATASE AROD (AROQ) (3-DEHYDROQUINASE) (TYPE II DHQASE)
Rv2152c	murC	3	Probable UDP-N-acetylmuramate-alanine ligase MurC
Rv0761c	adhB	7	POSSIBLE ZINC-CONTAINING ALCOHOL DEHYDROGENASE NAD DEPENDENT ADHB
Rv3465	rmlC	7	dTDP-4-DEHYDRORHAMNOSE 3,5-EPIMERASE RMLC (dTDP-4-KETO-6-DEOXYGLUCOSE 3,5-EPIMERASE) (dTDP-L-RHAMNOSE SYNTHETASE) (THYMIDINE DIPHOSPHO-4-KETO-RHAMNOSE 3,5-EPIMERASE)
Rv3332	nagA	3	PROBABLE N-ACETYLGLUCOSAMINE-6-PHOSPHATE DEACETYLASE NAGA (GLCNAC 6-P DEACETYLASE)
Rv2977c	thiL	7	PROBABLE THIAMINE-MONOPHOSPHATE KINASE THIL (THIAMINE-PHOSPHATE KINASE)
Rv3245c	mtrB	9	TWO COMPONENT SENSORY TRANSDUCTION HISTIDINE KINASE MTRB
Rv1138c	Rv1138c	7	POSSIBLE OXIDOREDUCTASE
Rv2855	mtr	7	NADPH-DEPENDENT MYCOTHIOL REDUCTASE MTR
Rv1436	gap	7	PROBABLE GLYCERALDEHYDE 3-PHOSPHATE DEHYDROGENASE GAP (GAPDH)
Rv0792c	Rv0792c	9	PROBABLE TRANSCRIPTIONAL REGULATORY PROTEIN (PROBABLY GNTR-FAMILY)
Rv3721c	dnaZX	2	DNA POLYMERASE III (SUBUNIT GAMMA/TAU) DNAZ/X
Rv3293	pcd	7	PROBABLE PIPERIDEINE-6-CARBOXILIC ACID DEHYDROGENASE PCD (PIPERIDEINE-6-CARBOXYLATE DEHYDROGENASE)
Rv3607c	folB	7	PROBABLE DIHYDRONEOPTERIN ALDOLASE FOLB (DHNA)
Rv1285	cysD	7	PROBABLE SULFATE ADENYLYLTRANSFERASE SUBUNIT 2 CYSD
Rv1570	bioD	7	Probable dethiobiotin synthetase bioD
Rv3170	aofH	7	PROBABLE FLAVIN-CONTAINING MONOAMINE OXIDASE AOFH (AMINE OXIDASE) (MAO)
Rv2786c	ribF	7	PROBABLE BIFUNCTIONAL FAD SYNTHETASE/RIBOFLAVIN BIOSYNTHESIS PROTEIN RIBF: RIBOFLAVIN KINASE (FLAVOKINASE) + FMN ADENYLYLTRANSFERASE (FAD PYROPHOSPHORYLASE) (FAD SYNTHETASE)(FAD DIPHOSPHORYLASE) (FLAVIN ADENINE DINUCLEOTIDE SYNTHETASE)
Rv3588c	canB	7
Rv0005	gyrB	2	DNA GYRASE (SUBUNIT B) GYRB (DNA TOPOISOMERASE (ATP-HYDROLYSING)) (DNA TOPOISOMERASE II) (TYPE II DNA TOPOISOMERASE)
Rv0780	purC	7	PHOSPHORIBOSYLAMINOIMIDAZOLE- SUCCINOCARBOXAMIDE SYNTHASE PURC (SAICAR SYNTHETASE)
Rv2157c	murF	3	ProbableUDP-N-acetylmuramoylalanyl-D-glutamyl-2,6-diaminopimelate-D-alanyl-D-alanyl ligase MurF
Rv3343c	PPE54	6	PPE FAMILY PROTEIN
Rv1714	Rv1714	7	Probable oxidoreductase
Rv2178c	aroG	7	Probable 3-deoxy-D-arabino-heptulosonate 7-phosphate synthase AroG (DAHP synthetase, phenylalanine-repressible)
Rv1350	fabG2	1	PROBABLE 3-OXOACYL-[ACYL-CARRIER PROTEIN] REDUCTASE FABG2 (3-KETOACYL-ACYL CARRIER PROTEIN REDUCTASE)
Rv1900c	lipJ	7	PROBABLE LIGNIN PEROXIDASE LIPJ
Rv2251	Rv2251	7	POSSIBLE FLAVOPROTEIN
Rv2343c	dnaG	2	PROBABLE DNA PRIMASE DNAG
Rv2121c	hisG	7	Probable ATP phosphoribosyltransferase HisG
Rv2202c	adoK	7	ADENOSINE KINASE
Rv1294	thrA	7	PROBABLE HOMOSERINE DEHYDROGENASE THRA
Rv3858c	gltD	7	PROBABLE NADH-DEPENDENT GLUTAMATE SYNTHASE (SMALL SUBUNIT) GLTD (L-GLUTAMATE SYNTHASE) (L-GLUTAMATE SYNTHETASE) (NADH-GLUTAMATE SYNTHASE) (GLUTAMATE SYNTHASE (NADH)) (GLTS BETA CHAIN) (NADPH-GOGAT)
Rv1653	argJ	7	Probable Glutamate n-acetyltransferase argJ
Rv2436	rbsK	7	RIBOKINASE RBSK
Rv2971	Rv2971	7	PROBABLE OXIDOREDUCTASE
Rv0884c	serC	7	POSSIBLE PHOSPHOSERINE AMINOTRANSFERASE SERC (PSAT)
Rv0382c	pyrE	7	PROBABLE OROTATE PHOSPHORIBOSYLTRANSFERASE PYRE (OPRT) (OPRTASE)
Rv2697c	dut	7	PROBABLE DEOXYURIDINE 5'-TRIPHOSPHATE NUCLEOTIDOHYDROLASE DUT (DUTPASE) (DUTP PYROPHOSPHATASE) (DEOXYURIDINE 5'-TRIPHOSPHATASE) (DUTP DIPHOSPHATASE) (DEOXYURIDINE-TRIPHOSPHATASE)
Rv0675	echA5	1	PROBABLE ENOYL-CoA HYDRATASE ECHA5 (ENOYL HYDRASE) (UNSATURATED ACYL-CoA HYDRATASE) (CROTONASE)
Rv2268c	cyp128	7	PROBABLE CYTOCHROME P450 128 CYP128
Rv2045c	lipT	7	Probable carboxylesterase LipT
Rv1485	hemZ	7	FERROCHELATASE HEMZ (PROTOHEME FERRO-LYASE) (HEME SYNTHETASE)
Rv2540c	aroF	7	PROBABLE CHORISMATE SYNTHASE AROF (5-ENOLPYRUVYLSHIKIMATE-3-PHOSPHATE PHOSPHOLYASE)
Rv1978	Rv1978	10	CONSERVED HYPOTHETICAL PROTEIN
Rv2492	Rv2492	16	HYPOTHETICAL PROTEIN
Rv2858c	aldC	7	PROBABLE ALDEHYDE DEHYDROGENASE ALDC
Rv1284	canA	7	BETA-CARBONIC ANHYDRASE
Rv1416	ribH	7	PROBABLE RIBOFLAVIN SYNTHASE BETA CHAIN RIBH (6,7-dimethyl-8-ribityllumazine synthase) (DMRL synthase) (Lumazine synthase)
Rv1315	murA	3	PROBABLE UDP-N-ACETYLGLUCOSAMINE 1-CARBOXYVINYLTRANSFERASE MURA
Rv1848	ureA	7	Urease gamma subunit ureA (Urea amidohydrolase)
Rv2133c	Rv2133c	10	CONSERVED HYPOTHETICAL PROTEIN
Rv3264c	manB	3	D-ALPHA-D-MANNOSE-1-PHOSPHATE GUANYLYLTRANSFERASE MANB (D-ALPHA-D-HEPTOSE-1-PHOSPHATE GUANYLYLTRANSFERASE)
Rv0956	purN	7	PROBABLE 5'-PHOSPHORIBOSYLGLYCINAMIDE FORMYLTRANSFERASE PURN (GART) (GAR TRANSFORMYLASE) (5'-PHOSPHORIBOSYLGLYCINAMIDE TRANSFORMYLASE)
Rv2584c	apt	7	ADENINE PHOSPHORIBOSYLTRANSFERASE APT (APRT) (AMP DIPHOSPHORYLASE) (AMP PYROPHOSPHORYLASE) (TRANSPHOSPHORIBOSIDASE)
Rv2413c	Rv2413c	10	CONSERVED HYPOTHETICAL PROTEIN
Rv1611	trpC	7	Probable indole-3-glycerol phosphate synthase trpC
Rv0252	nirB	7	PROBABLE NITRITE REDUCTASE [NAD(P)H] LARGE SUBUNIT [FAD FLAVOPROTEIN] NIRB
Rv2849c	cobO	7	PROBABLE COB(I)ALAMIN ADENOSYLTRANSFERASE COBO (CORRINOID ADENOSYLTRANSFERASE) (CORRINOID ADOTRANSFERASE ACTIVITY)
Rv1547	dnaE1	2	PROBABLE DNA POLYMERASE III (ALPHA CHAIN) DNAE1 (DNA NUCLEOTIDYLTRANSFERASE)
Rv2580c	hisS	2	PROBABLE HISTIDYL-TRNA SYNTHETASE HISS (HISTIDINE--TRNA LIGASE) (HISRS) (HISTIDINE--TRANSLASE)
Rv0558	menH	7	PROBABLE UBIQUINONE/MENAQUINONE BIOSYNTHESIS METHYLTRANSFERASE MENH (2-heptaprenyl-1,4-naphthoquinone methyltransferase)
Rv1202	dapE	7	PROBABLE SUCCINYL-DIAMINOPIMELATE DESUCCINYLASE DAPE
Rv2207	cobT	7	Probablenicotinate-nucleotide-dimethylbenzimidazol phosphoribosyltransferase CobT
Rv2089c	pepE	7	Probable dipeptidase PepE
Rv3834c	serS	2	SERYL-TRNA SYNTHETASE SERS (SERINE--TRNA LIGASE) (SERRS) (SERINE TRANSLASE)
Rv1359	Rv1359	9	PROBABLE TRANSCRIPTIONAL REGULATORY PROTEIN
Rv3919c	gid	3	PROBABLE GLUCOSE-INHIBITED DIVISION PROTEIN B GID
Rv1264	Rv1264	7	ADENYLYL CYCLASE (ATP PYROPHOSPHATE-LYASE) (ADENYLATE CYCLASE)
Rv0782	ptrBb	7	PROBABLE PROTEASE II PTRBB [SECOND PART] (OLIGOPEPTIDASE B)
Rv1506c	Rv1506c	8	HYPOTHETICAL PROTEIN
Rv1379	pyrR	9	PROBABLE PYRIMIDINE OPERON REGULATORY PROTEIN PYRR
Rv0046c	ino1	7	MYO-INOSITOL-1-PHOSPHATE SYNTHASE INO1 (Inositol 1-phosphate synthetase) (D-glucose 6-phosphate cycloaldolase) (Glucose 6-phosphate cyclase) (Glucocycloaldolase)
Rv2212	Rv2212	10	CONSERVED HYPOTHETICAL PROTEIN
Rv3341	metA	7	PROBABLE HOMOSERINE O-ACETYLTRANSFERASE META (HOMOSERINE O-TRANS-ACETYLASE) (HOMOSERINE TRANSACETYLASE) (HTA)
Rv1802	PPE30	6	PPE FAMILY PROTEIN
Rv0959	Rv0959	10	CONSERVED HYPOTHETICAL PROTEIN
Rv1599	hisD	7	Probable histidinol dehydrogenase HisD (HDH)
Rv2623	TB31.7	10	CONSERVED HYPOTHETICAL PROTEIN TB31.7
Rv2050	Rv2050	10	CONSERVED HYPOTHETICAL PROTEIN
Rv0535	pnp	7	PROBABLE 5'-METHYLTHIOADENOSINE PHOSPHORYLASE PNP (MTA PHOSPHORYLASE)
Rv2065	cobH	7	Probable precorrin-8X methylmutase CobH (aka precorrin isomerase)
Rv1601	hisB	7	Probable imidazole glycerol-phosphate dehydratase hisB
Rv0334	rmlA	7	ALPHA-D-GLUCOSE-1-PHOSPHATE THYMIDYLYLTRANSFERASE RMLA (DTDP-GLUCOSE SYNTHASE) (DTDP-GLUCOSE PYROPHOSPHORYLASE)
Rv2776c	Rv2776c	7	PROBABLE OXIDOREDUCTASE
Rv3809c	glf	3	UDP-GALACTOPYRANOSE MUTASE GLF (UDP-GALP MUTASE) (NAD+-FLAVIN ADENINE DINUCLEOTIDE-REQUIRING ENZYME)
Rv2710	sigB	2	RNA POLYMERASE SIGMA FACTOR SIGB
Rv3206c	moeB1	7	PROBABLE MOLYBDENUM COFACTOR BIOSYNTHESIS PROTEIN MOEB1 (MPT-SYNTHASE SULFURYLASE) (MOLYBDOPTERIN SYNTHASE SULPHURYLASE)
Rv2247	accD6	1	ACETYL/PROPIONYL-CoA CARBOXYLASE (BETA SUBUNIT) ACCD6
Rv3803c	fbpD	1	SECRETED MPT51/MPB51 ANTIGEN PROTEIN FBPD (MPT51/MPB51 ANTIGEN 85 COMPLEX C) (AG58C) (MYCOLYL TRANSFERASE 85C) (FIBRONECTIN-BINDING PROTEIN C) (85C)
Rv1092c	coaA	7	Probable pantothenate kinase coaA (Pantothenic acid kinase)
Rv2266	cyp124	7	Probable cytochrome P450 124 CYP124
Rv2538c	aroB	7	3-DEHYDROQUINATE SYNTHASE AROB
Rv0772	purD	7	PROBABLE PHOSPHORIBOSYLAMINE--GLYCINE LIGASE PURD (GARS) (GLYCINAMIDE RIBONUCLEOTIDE SYNTHETASE) (PHOSPHORIBOSYLGLYCINAMIDE SYNTHETASE) (5'-PHOSPHORIBOSYLGLYCINAMIDE SYNTHETASE)
Rv0486	mshA	7	GLYCOSYLTRANSFERASE MSHA
Rv2539c	aroK	7	SHIKIMATE KINASE AROK (SK)
Rv1475c	acn	7	PROBABLE IRON-REGULATED ACONITATE HYDRATASE ACN (Citrate hydro-lyase) (Aconitase)
Rv0189c	ilvD	7	PROBABLE DIHYDROXY-ACID DEHYDRATASE ILVD (DAD)
Rv2139	pyrD	7	Probable dihydroorotate dehydrogenase PyrD
Rv2158c	murE	3	ProbableUDP-N-acetylmuramoylalanyl-D-glutamate-2,6-diaminopimelate ligase MurE
Rv3432c	gadB	7	PROBABLE GLUTAMATE DECARBOXYLASE GADB
Rv3710	leuA	7	2-ISOPROPYLMALATE SYNTHASE LEUA (ALPHA-ISOPROPYLMALATE SYNTHASE) (ALPHA-IPM SYNTHETASE)
Rv3802c	Rv3802c	3	PROBABLE CONSERVED MEMBRANE PROTEIN
Rv1223	htrA	7	PROBABLE SERINE PROTEASE HTRA (DEGP PROTEIN)
Rv2555c	alaS	2	PROBABLE ALANYL-TRNA SYNTHETASE ALAS (ALANINE--TRNA LIGASE) (ALANINE TRANSLASE) (ALARS)
Rv3799c	accD4	1	PROBABLE PROPIONYL-CoA CARBOXYLASE BETA CHAIN 4 ACCD4 (PCCASE) (PROPANOYL-COA:CARBON DIOXIDE LIGASE)
Rv0768	aldA	7	PROBABLE ALDEHYDE DEHYDROGENASE NAD DEPENDENT ALDA (ALDEHYDE DEHYDROGENASE [NAD+])
Rv0904c	accD3	1	PUTATIVE ACETYL-COENZYME A CARBOXYLASE CARBOXYL TRANSFERASE (SUBUNIT BETA) ACCD3 (ACCASE BETA CHAIN)
Rv2992c	gltS	2	PROBABLE GLUTAMYL-TRNA SYNTHETASE GLTS (GLUTAMATE--TRNA LIGASE) (GLUTAMYL-TRNA SYNTHASE) (GLURS)
Rv1187	rocA	7	PROBABLE PYRROLINE-5-CARBOXYLATE DEHYDROGENASE ROCA
Rv1606	hisI	7	Probable phosphoribosyl-AMP 1,6 cyclohydrolase hisI
Rv2357c	glyS	2	PROBABLE GLYCYL-tRNA SYNTHETASE GLYS (GLYCINE--tRNA LIGASE) (GLYRS)
Rv2421c	nadD	7	PROBABLE NICOTINATE-NUCLEOTIDE ADENYLYLTRANSFERASE NADD (DEAMIDO-NAD(+) PYROPHOSPHORYLASE) (DEAMIDO-NAD(+) DIPHOSPHORYLASE) (NICOTINATE MONONUCLEOTIDE ADENYLYLTRANSFERASE) (NAMN ADENYLYLTRANSFERASE)
Rv1647	Rv1647	10	CONSERVED HYPOTHETICAL PROTEIN
Rv0414c	thiE	7	PROBABLE THIAMINE-PHOSPHATE PYROPHOSPHORYLASE THIE (TMP PYROPHOSPHORYLASE) (TMP-PPASE) (THIAMINE-PHOSPHATE SYNTHASE)
Rv3602c	panC	7	PROBABLE PANTOATE--BETA-ALANINE LIGASE PANC (PANTOTHENATE SYNTHETASE) (PANTOATE ACTIVATING ENZYME)
Rv3305c	amiA1	7	POSSIBLE N-ACYL-L-AMINO ACID AMIDOHYDROLASE AMIA1 (N-ACYL-L-AMINO ACID AMINOHYDROLASE)
Rv3298c	lpqC	3	POSSIBLE ESTERASE LIPOPROTEIN LPQC
Rv0370c	Rv0370c	7	POSSIBLE OXIDOREDUCTASE
Rv0462	lpd	7	DIHYDROLIPOAMIDE DEHYDROGENASE LPD (LIPOAMIDE REDUCTASE (NADH)) (LIPOYL DEHYDROGENASE) (DIHYDROLIPOYL DEHYDROGENASE) (DIAPHORASE)
Rv1014c	pth	7	PROBABLE PEPTIDYL-TRNA HYDROLASE PTH
Rv3396c	guaA	7	PROBABLE GMP SYNTHASE [GLUTAMINE-HYDROLYZING] GUAA (GLUTAMINE AMIDOTRANSFERASE) (GMP SYNTHETASE)
Rv3117	cysA3	7	PROBABLE THIOSULFATE SULFURTRANSFERASE CYSA3 (RHODANESE-LIKE PROTEIN) (THIOSULFATE CYANIDE TRANSSULFURASE) (THIOSULFATE THIOTRANSFERASE)
Rv2396	PE_PGRS41	6	PE-PGRS FAMILY PROTEIN
Rv0223c	Rv0223c	7	PROBABLE ALDEHYDE DEHYDROGENASE
Rv2975c	Rv2975c	10	CONSERVED HYPOTHETICAL PROTEIN
Rv0600c	Rv0600c	9	PROBABLE TWO COMPONENT SENSOR KINASE [SECOND PART]
Rv0727c	fucA	7	POSSIBLE L-FUCULOSE PHOSPHATE ALDOLASE FUCA (L-FUCULOSE-1-PHOSPHATE ALDOLASE)
Rv3001c	ilvC	7	PROBABLE KETOL-ACID REDUCTOISOMERASE ILVC (Acetohydroxy-acid isomeroreductase) (Alpha-keto-beta-hydroxylacil reductoisomerase)
Rv2391	nirA	7	PROBABLE FERREDOXIN-DEPENDENT NITRITE REDUCTASE NIRA
Rv2504c	scoA	1	PROBABLE SUCCINYL-COA:3-KETOACID-COENZYME A TRANSFERASE (ALPHA SUBUNIT) SCOA (3-OXO ACID:CoA TRANSFERASE) (OXCT A) (SUCCINYL-COA:3-OXOACID-COENZYME A TRANSFERASE)
Rv2153c	murG	3	ProbableUPD-N-acetylglucosamine-N-acetylmuramyl-(pentapeptide)pyrophosphoryl-undecaprenol-N-acetylglucosamine transferase MurG
Rv1594	nadA	7	Probable quinolinate synthetase nadA
Rv0153c	ptpB	9	PHOSPHOTYROSINE PROTEIN PHOSPHATASE PTPB (PROTEIN-TYROSINE-PHOSPHATASE) (PTPase)
Rv3709c	ask	7	ASPARTOKINASE ASK (ASPARTATE KINASE) [CONTAINS: ASPARTOKINASE ALPHA SUBUNIT (ASK-ALPHA); AND ASPARTOKINASE BETA SUBUNIT (ASK-BETA)]
Rv2828c	Rv2828c	10	CONSERVED HYPOTHETICAL PROTEIN
Rv1381	pyrC	7	PROBABLE DIHYDROOROTASE PYRC (DHOase)
Rv2400c	subI	3	PROBABLE SULFATE-BINDING LIPOPROTEIN SUBI
Rv2995c	leuB	7	PROBABLE 3-ISOPROPYLMALATE DEHYDROGENASE LEUB (BETA-IPM DEHYDROGENASE) (IMDH) (3-IPM-DH)
Rv1880c	cyp140	7	Probable cytochrome p450 140 CYP140
Rv3791	Rv3791	7	PROBABLE SHORT-CHAIN TYPE DEHYDROGENASE/REDUCTASE
Rv2179c	Rv2179c	10	CONSERVED HYPOTHETICAL PROTEIN
Rv3490	otsA	0	PROBABLE ALPHA, ALPHA-TREHALOSE-PHOSPHATE SYNTHASE [UDP-FORMING] OTSA (TREHALOSE-6-PHOSPHATE SYNTHASE) (UDP-GLUCOSE-GLUCOSEPHOSPHATE GLUCOSYLTRANSFERASE) (TREHALOSEPHOSPHATE-UDP GLUCOSYLTRANSFERASE) (TREHALOSE-6-PHOSPHATE SYNTHETASE) (TREHALOSE-PHOSPHATE SYNTHASE) (TREHALOSE-PHOSPHATE SYNTHETASE) (TRANSGLUCOSYLASE) (TREHALOSEPHOSPHATE-UDP GLUCOSYL TRANSFERASE)
Rv1803c	PE_PGRS32	6	PE-PGRS FAMILY PROTEIN
Rv1260	Rv1260	7	PROBABLE OXIDOREDUCTASE
Rv1182	papA3	1	PROBABLE CONSERVED POLYKETIDE SYNTHASE ASSOCIATED PROTEIN PAPA3
Rv0432	sodC	0	PROBABLE PERIPLASMIC SUPEROXIDE DISMUTASE [CU-ZN] SODC
Rv2392	cysH	7	PROBABLE 3'-PHOSPHOADENOSINE 5'-PHOSPHOSULFATE REDUCTASE CYSH (PAPS REDUCTASE, THIOREDOXIN DEP.) (PADOPS REDUCTASE) (3'- PHOSPHOADENYLYLSULFATE REDUCTASE) (PAPS SULFOTRANSFERASE)
Rv1104	Rv1104	7	POSSIBLE PARA-NITROBENZYL ESTERASE (FRAGMENT)
Rv2072c	cobL	7	Probable precorrin-6y methyltransferase CobL
Rv2030c	Rv2030c	10	CONSERVED HYPOTHETICAL PROTEIN
Rv1094	desA2	1	POSSIBLE ACYL-[ACYL-CARRIER PROTEIN] DESATURASE DESA2 (ACYL-[ACP] DESATURASE) (STEAROYL-ACP DESATURASE)
Rv2386c	mbtI	1	PUTATIVE ISOCHORISMATE SYNTHASE MBTI
Rv1462	Rv1462	10	CONSERVED HYPOTHETICAL PROTEIN
Rv3923c	rnpA	2	RIBONUCLEASE P PROTEIN COMPONENT RNPA (RNaseP PROTEIN) (RNase P PROTEIN) (PROTEIN C5)
Rv2225	panB	7	Probable 3-methyl-2-oxobutanoate hydroxymethyltransferase PanB
Rv0416	thiS	7	POSSIBLE PROTEIN THIS
Rv3524	Rv3524	3	PROBABLE CONSERVED MEMBRANE PROTEIN
Rv0927c	Rv0927c	7	PROBABLE SHORT-CHAIN TYPE DEHYDROGENASE/REDUCTASE
Rv2217	lipB	7	Probable lipoate biosynthesis protein B LipB
Rv1498c	Rv1498c	7	PROBABLE METHYLTRANSFERASE
Rv1347c	Rv1347c	10	GCN5-RELATED N-ACETYLTRANSFERASE
Rv3392c	cmaA1	1	CYCLOPROPANE-FATTY-ACYL-PHOSPHOLIPID SYNTHASE 1 CMAA1 (CYCLOPROPANE FATTY ACID SYNTHASE) (CFA SYNTHASE) (CYCLOPROPANE MYCOLIC ACID SYNTHASE 1)
Rv3538	Rv3538	7	PROBABLE DEHYDROGENASE
Rv1026	Rv1026	0	CONSERVED HYPOTHETICAL PROTEIN
Rv1181	pks4	1	PROBABLE POLYKETIDE BETA-KETOACYL SYNTHASE PKS4
Rv2926c	Rv2926c	10	CONSERVED HYPOTHETICAL PROTEIN
Rv0524	hemL	7	PROBABLE GLUTAMATE-1-SEMIALDEHYDE 2,1-AMINOMUTASE HEML (GSA) (GLUTAMATE-1-SEMIALDEHYDE AMINOTRANSFERASE) (GSA-AT)
Rv1856c	Rv1856c	7	POSSIBLE OXIDOREDUCTASE
Rv1854c	ndh	7	PROBABLE NADH DEHYDROGENASE NDH
Rv2438c	nadE	7	GLUTAMINE-DEPENDENT NAD(+) SYNTHETASE NADE (NAD(+) SYNTHASE [GLUTAMINE-HYDROLYSING])
Rv2471	aglA	7	PROBABLE ALPHA-GLUCOSIDASE AGLA (MALTASE) (GLUCOINVERTASE) (GLUCOSIDOSUCRASE) (MALTASE-GLUCOAMYLASE) (LYSOSOMAL ALPHA-GLUCOSIDASE) (ACID MALTASE)
Rv2111c	Rv2111c	10	CONSERVED HYPOTHETICAL PROTEIN
Rv3227	aroA	7	3-PHOSPHOSHIKIMATE 1-CARBOXYVINYLTRANSFERASE AROA (5-ENOLPYRUVYLSHIKIMATE-3-PHOSPHATE SYNTHASE) (EPSP SYNTHASE) (EPSPS)
Rv2516c	Rv2516c	16	HYPOTHETICAL PROTEIN
Rv2906c	trmD	2	PROBABLE TRNA (GUANINE-N1)-METHYLTRANSFERASE TRMD (M1G-METHYLTRANSFERASE) (TRNA [GM37] METHYLTRANSFERASE)
Rv1441c	PE_PGRS26	6	PE-PGRS FAMILY PROTEIN
Rv3131	Rv3131	10	CONSERVED HYPOTHETICAL PROTEIN
Rv3518c	cyp142	7	PROBABLE CYTOCHROME P450 MONOOXYGENASE 142 CYP142
Rv3045	adhC	7	PROBABLE NADP-DEPENDENT ALCOHOL DEHYDROGENASE ADHC
Rv1169c	PE11	6	PE FAMILY PROTEIN
Rv2182c	Rv2182c	10	1-acylglycerol-3-phosphate O-acyltransferase
Rv2753c	dapA	7	PROBABLE DIHYDRODIPICOLINATE SYNTHASE DAPA (DHDPS) (DIHYDRODIPICOLINATE SYNTHETASE)
Rv3530c	Rv3530c	7	POSSIBLE OXIDOREDUCTASE
Rv3917c	parB	3	PROBABLE CHROMOSOME PARTITIONING PROTEIN PARB
Rv0736	Rv0736	3	PROBABLE CONSERVED MEMBRANE PROTEIN
Rv1568	bioA	7	PROBABLE ADENOSYLMETHIONINE-8-AMINO-7-OXONONANOATE AMINOTRANSFERASE BIOA
Rv0734	mapA	7	PROBABLE METHIONINE AMINOPEPTIDASE MAPA (MAP) (PEPTIDASE M) (MetAP)
Rv0542c	menE	7	POSSIBLE O-SUCCINYLBENZOIC ACID--CoA LIGASE MENE (OSB-CoA SYNTHETASE) (O-SUCCINYLBENZOATE-CoA SYNTHASE)
Rv0946c	pgi	7	PROBABLE GLUCOSE-6-PHOSPHATE ISOMERASE PGI (GPI) (PHOSPHOGLUCOSE ISOMERASE) (PHOSPHOHEXOSE ISOMERASE) (PHI)
Rv0875c	Rv0875c	3	POSSIBLE CONSERVED EXPORTED PROTEIN
Rv0695	Rv0695	10	CONSERVED HYPOTHETICAL PROTEIN
Rv1655	argD	7	Probable Acetylornithine aminotransferase argD
Rv3708c	asd	7	ASPARTATE-SEMIALDEHYDE DEHYDROGENASE ASD (ASA DEHYDROGENASE) (ASADH) (ASPARTIC SEMIALDEHYDE DEHYDROGENASE) (L-ASPARTATE-BETA-SEMIALDEHYDE DEHYDROGENASE)
Rv2205c	Rv2205c	10	CONSERVED HYPOTHETICAL PROTEIN
Rv0567	Rv0567	7	PROBABLE METHYLTRANSFERASE/METHYLASE
Rv1295	thrC	7	PROBABLE THREONINE SYNTHASE THRC
Rv3410c	guaB3	7	PROBABLE INOSINE-5'-MONOPHOSPHATE DEHYDROGENASE GUAB3 (IMP DEHYDROGENASE) (INOSINIC ACID DEHYDROGENASE) (INOSINATE DEHYDROGENASE) (IMP OXIDOREDUCTASE) (INOSINE-5'-MONOPHOSPHATE OXIDOREDUCTASE) (IMPDH) (IMPD)
Rv1659	argH	7	Probable Argininosuccinate lyase argH
Rv0628c	Rv0628c	10	CONSERVED HYPOTHETICAL PROTEIN
Rv1383	carA	7	PROBABLE CARBAMOYL-PHOSPHATE SYNTHASE SMALL CHAIN CARA (Carbamoyl-phosphate synthetase glutamine chain)
Rv0437c	psd	1	POSSIBLE PHOSPHATIDYLSERINE DECARBOXYLASE PSD (PS DECARBOXYLASE)
Rv3811	Rv3811	10	CONSERVED HYPOTHETICAL PROTEIN
Rv1025	Rv1025	10	CONSERVED HYPOTHETICAL PROTEIN
Rv0824c	desA1	1	PROBABLE ACYL-[ACYL-CARRIER PROTEIN] DESATURASE DESA1 (ACYL-[ACP] DESATURASE) (STEAROYL-ACP DESATURASE) (PROTEIN DES)
Rv1656	argF	7	Probable Ornithine carbamoyltransferase, anabolic ArgF
Rv0341	iniB	3	ISONIAZID INDUCTIBLE GENE PROTEIN INIB
Rv2029c	pfkB	7	Probable phosphofructokinase PfkB (PHOSPHOHEXOKINASE)
Rv0778	cyp126	7	POSSIBLE CYTOCHROME P450 126 CYP126
Rv2465c	rpiB	7	RIBOSE-5-PHOSPHATE ISOMERASE
Rv1465	Rv1465	7	POSSIBLE NITROGEN FIXATION RELATED PROTEIN
Rv3244c	lpqB	3	PROBABLE CONSERVED LIPOPROTEIN LPQB
Rv0234c	gabD1	7	PROBABLE SUCCINATE-SEMIALDEHYDE DEHYDROGENASE [NADP+] DEPENDENT (SSDH) GABD1
Rv2066	cobI	7	Probable bifunctional protein, CobI-CobJ fusion protein: S-adenosyl-L-methionine-precorrin-2 methyl transferase + precorrin-3 methylase
Rv0124	PE_PGRS2	6	PE-PGRS FAMILY PROTEIN
Rv1177	fdxC	7	PROBABLE FERREDOXIN FDXC
Rv2702	ppgK	7	POLYPHOSPHATE GLUCOKINASE PPGK (POLYPHOSPHATE-GLUCOSE PHOSPHOTRANSFERASE)
Rv3514	PE_PGRS57	6	PE-PGRS FAMILY PROTEIN
Rv2830c	Rv2830c	0	CONSERVED HYPOTHETICAL PROTEIN, ANTITOXIN
Rv2013	Rv2013	5	POSSIBLE TRANSPOSASE
Rv1027c	kdpE	9	PROBABLE TRANSCRIPTIONAL REGULATORY PROTEIN KDPE
Rv1484	inhA	1	NADH-DEPENDENT ENOYL-[ACYL-CARRIER-PROTEIN] REDUCTASE INHA (NADH-DEPENDENT ENOYL-ACP REDUCTASE)
Rv3307	deoD	7	PROBABLE PURINE NUCLEOSIDE PHOSPHORYLASE DEOD (INOSINE PHOSPHORYLASE) (PNP)
Rv3548c	Rv3548c	7	PROBABLE SHORT-CHAIN TYPE DEHYDROGENASE/REDUCTASE
Rv2502c	accD1	1	PROBABLE ACETYL-/PROPIONYL-CoA CARBOXYLASE (BETA SUBUNIT) ACCD1
Rv2442c	rplU	2	PROBABLE 50S RIBOSOMAL PROTEIN L21 RPLU
Rv2291	sseB	7	Probable thiosulfate sulfurtransferase SseB
Rv1828	Rv1828	10	CONSERVED HYPOTHETICAL PROTEIN
Rv0540	Rv0540	10	CONSERVED HYPOTHETICAL PROTEIN
Rv0068	Rv0068	7	PROBABLE OXIDOREDUCTASE
Rv3593	lpqF	3	PROBABLE CONSERVED LIPOPROTEIN LPQF
Rv2614c	thrS	2	PROBABLE THREONYL-TRNA SYNTHETASE THRS (THREONINE-TRNA SYNTHETASE)(ThrRS) (THREONINE-TRNA LIGASE)
Rv2447c	folC	7	PROBABLE FOLYLPOLYGLUTAMATE SYNTHASE PROTEIN FOLC (FOLYLPOLY-GAMMA-GLUTAMATE SYNTHETASE) (FPGS)
Rv0429c	def	2	PROBABLE POLYPEPTIDE DEFORMYLASE DEF (PDF) (FORMYLMETHIONINE DEFORMYLASE)
Rv0526	Rv0526	7	POSSIBLE THIOREDOXIN PROTEIN (THIOL-DISULFIDE INTERCHANGE PROTEIN)
Rv0753c	mmsA	7	PROBABLE METHYLMALONATE-SEMIALDEHYDE DEHYDROGENASE MMSA (METHYLMALONIC ACID SEMIALDEHYDE DEHYDROGENASE) (MMSDH)
Rv1631	coaE	7	Probable dephospho-CoA kinase coaE (dephosphocoenzyme A kinase)
Rv0764c	cyp51	7	CYTOCHROME P450 51 CYP51 (CYPL1) (P450-L1A1) (STEROL 14-ALPHA DEMETHYLASE) (LANOSTEROL 14-ALPHA DEMETHYLASE) (P450-14DM)
Rv2412	rpsT	2	PROBABLE 30S RIBOSOMAL PROTEIN S20 RPST
Rv1895	Rv1895	7	POSSIBLE DEHYDROGENASE
Rv0983	pepD	7	PROBABLE SERINE PROTEASE PEPD (SERINE PROTEINASE) (MTB32B)
Rv3624c	hpt	7	HYPOXANTHINE-GUANINE PHOSPHORIBOSYLTRANSFERASE HPT (HGPRT) (HGPRTase) (HYPOXANTHINE PHOSPHORIBOSYLTRANSFERASE) (IMP PYROPHOSPHORYLASE) (IMP DIPHOSPHORYLASE) (TRANSPHOSPHORIBOSYLTRANSFERASE) (GUANINE PHOSPHORIBOSYLTRANSFERASE)
Rv0620	galK	7	PROBABLE GALACTOKINASE GALK (GALACTOSE KINASE)
Rv1551	plsB1	1	Possible acyltransferase plsB1
Rv1602	hisH	7	Probable amidotransferase hisH
Rv3545c	cyp125	7	PROBABLE CYTOCHROME P450 125 CYP125
Rv0788	purQ	7	PROBABLE PHOSPHORIBOSYLFORMYLGLYCINAMIDINE SYNTHASE I PURG (FGAM SYNTHASE I)
Rv1201c	Rv1201c	7	PROBABLE TRANSFERASE
Rv0311	Rv0311	16	HYPOTHETICAL PROTEIN
Rv2500c	fadE19	1	POSSIBLE ACYL-CoA DEHYDROGENASE FADE19 (MMGC)
Rv2041c	Rv2041c	3	Probable sugar-binding lipoprotein
Rv0423c	thiC	7	PROBABLE THIAMINE BIOSYNTHESIS PROTEIN THIC
Rv0774c	Rv0774c	3	PROBABLE CONSERVED EXPORTED PROTEIN
Rv0811c	Rv0811c	10	CONSERVED HYPOTHETICAL PROTEIN
Rv3174	Rv3174	7	PROBABLE SHORT-CHAIN DEHYDROGENASE/REDUCTASE
Rv0136	cyp138	7	PROBABLE CYTOCHROME P450 138 CYP138
Rv2841c	nusA	2	PROBABLE N UTILIZATION SUBSTANCE PROTEIN A NUSA
Rv3309c	upp	7	PROBABLE URACIL PHOSPHORIBOSYLTRANSFERASE UPP (UMP PYROPHOSPHORYLASE) (UPRTASE) (UMP DIPHOSPHORYLASE)
Rv2741	PE_PGRS47	6	PE-PGRS FAMILY PROTEIN
Rv2243	fabD	1	MALONYL CoA-ACYL CARRIER PROTEIN TRANSACYLASE FABD (Malonyl CoA:AcpM acyltransferase) (MCT)
Rv2344c	dgt	7	PROBABLE DEOXYGUANOSINE TRIPHOSPHATE TRIPHOSPHOHYDROLASE DGT (DGTPASE) (DGTP TRIPHOSPHOHYDROLASE)
Rv2026c	Rv2026c	10	CONSERVED HYPOTHETICAL PROTEIN
Rv2974c	Rv2974c	10	CONSERVED HYPOTHETICAL ALANINE RICH PROTEIN
Rv0993	galU	7	PROBABLE UTP--GLUCOSE-1-PHOSPHATE URIDYLYLTRANSFERASE GALU (UDP-GLUCOSE PYROPHOSPHORYLASE) (UDPGP) (ALPHA-D-GLUCOSYL-1-PHOSPHATE URIDYLYLTRANSFERASE) (URIDINE DIPHOSPHOGLUCOSE PYROPHOSPHORYLASE)
Rv2747	argA	10	GCN5-RELATED N-ACETYLTRANSFERASE
Rv3625c	mesJ	3	POSSIBLE CELL CYCLE PROTEIN MESJ
Rv1613	trpA	7	Probable tryptophan synthase, alpha subunit trpA
Rv1388	mihF	2	PUTATIVE INTEGRATION HOST FACTOR MIHF
Rv3782	GlfT1	3	POSSIBLE L-RHAMNOSYLTRANSFERASE
Rv0278c	PE_PGRS3	6	PE-PGRS FAMILY PROTEIN
Rv3120	Rv3120	10	CONSERVED HYPOTHETICAL PROTEIN
Rv2965c	kdtB	3	PROBABLE PHOSPHOPANTETHEINE ADENYLYLTRANSFERASE KDTB (PANTETHEINE- PHOSPHATE ADENYLYLTRANSFERASE) (PPAT) (DEPHOSPHO-CoA PYROPHOSPHORYLASE)
Rv2981c	ddlA	3	PROBABLE D-ALANINE--D-ALANINE LIGASE DDLA (D-ALANYLALANINE SYNTHETASE) (D-ALA-D-ALA LIGASE)
Rv2007c	fdxA	7	PROBABLE FERREDOXIN FDXA
Rv0894	Rv0894	9	POSSIBLE TRANSCRIPTIONAL REGULATORY PROTEIN (POSSIBLY LUXR-FAMILY)
Rv3416	whiB3	9	TRANSCRIPTIONAL REGULATORY PROTEIN WHIB-LIKE WHIB3
Rv2299c	htpG	0	PROBABLE CHAPERONE PROTEIN HTPG (HEAT SHOCK PROTEIN) (HSP90 FAMILY PROTEIN) (HIGH TEMPERATURE PROTEIN G)
Rv0674	Rv0674	10	CONSERVED HYPOTHETICAL PROTEIN
Rv2210c	ilvE	7	PROBABLE BRANCHED-CHAIN AMINO ACID TRANSAMINASE ILVE
Rv1658	argG	7	Probable Argininosuccinate synthase argG
Rv1128c	Rv1128c	5	CONSERVED HYPOTHETICAL PROTEIN
Rv1697	Rv1697	10	CONSERVED HYPOTHETICAL PROTEIN
Rv1715	fadB3	1	PROBABLE 3-HYDROXYBUTYRYL-CoA DEHYDROGENASE FADB3 (BETA-HYDROXYBUTYRYL-CoA DEHYDROGENASE) (BHBD)
Rv2700	Rv2700	3	POSSIBLE CONSERVED SECRETED ALANINE RICH PROTEIN
Rv3685c	cyp137	7	PROBABLE CYTOCHROME P450 137 CYP137
Rv1011	ispE	7	Probable 4-diphosphocytidyl-2-C-methyl-D-erythritol kinase ISPE (CMK) (4-(cytidine-5'-diphospho)-2-C-methyl-D-erythritol kinase)
Rv0283	Rv0283	3	POSSIBLE CONSERVED MEMBRANE PROTEIN
Rv0565c	Rv0565c	7	PROBABLE MONOOXYGENASE
Rv2259	mscR	7	S-nitrosomycothiol reductase MscR
Rv0357c	purA	7	PROBABLE ADENYLOSUCCINATE SYNTHETASE PURA (IMP--ASPARTATE LIGASE) (ADSS) (AMPSASE)
Rv1466	Rv1466	10	CONSERVED HYPOTHETICAL PROTEIN
Rv0430	Rv0430	10	CONSERVED HYPOTHETICAL PROTEIN
Rv0765c	Rv0765c	7	PROBABLE OXIDOREDUCTASE
Rv1708	Rv1708	3	PUTATIVE INITIATION INHIBITOR PROTEIN
Rv0324	Rv0324	9	POSSIBLE TRANSCRIPTIONAL REGULATORY PROTEIN (POSSIBLY ARSR-FAMILY)
Rv0400c	fadE7	1	ACYL-CoA DEHYDROGENASE FADE7
Rv2611c	Rv2611c	1	PROBABLE ACYLTRANSFERASE
Rv1298	rpmE	2	PROBABLE 50S RIBOSOMAL PROTEIN L31 RPME
Rv1406	fmt	2	PROBABLE METHIONYL-TRNA FORMYLTRANSFERASE FMT
Rv1087	PE_PGRS21	6	PE-PGRS FAMILY PROTEIN
Rv1777	cyp144	7	Probable cytochrome p450 144 CYP144
Rv2933	ppsC	1	PHENOLPTHIOCEROL SYNTHESIS TYPE-I POLYKETIDE SYNTHASE PPSC
Rv3436c	glmS	7	PROBABLE GLUCOSAMINE--FRUCTOSE-6-PHOSPHATE AMINOTRANSFERASE [ISOMERIZING] GLMS (HEXOSEPHOSPHATE AMINOTRANSFERASE) (D-FRUCTOSE-6-PHOSPHATE AMIDOTRANSFERASE) (GFAT) (L-GLUTAMINE-D-FRUCTOSE-6-PHOSPHATE AMIDOTRANSFERASE) (GLUCOSAMINE-6-PHOSPHATE SYNTHASE)
Rv1461	Rv1461	10	CONSERVED HYPOTHETICAL PROTEIN
Rv3367	PE_PGRS51	6	PE-PGRS FAMILY PROTEIN
Rv2215	dlaT	7	DlaT, dihydrolipoamide acyltransferase, E2 component of pyruvate dehydrogenase
Rv0687	Rv0687	7	PROBABLE SHORT-CHAIN TYPE DEHYDROGENASE/REDUCTASE
Rv2466c	Rv2466c	10	CONSERVED HYPOTHETICAL PROTEIN
Rv0417	thiG	7	PROBABLE THIAMIN BIOSYNTHESIS PROTEIN THIG (THIAZOLE BIOSYNTHESIS PROTEIN)
Rv1530	adh	7	Probable alcohol dehydrogenase adh
Rv0335c	PE6	6	PE FAMILY PROTEIN
Rv2634c	PE_PGRS46	6	PE-PGRS FAMILY PROTEIN
Rv0553	menC	7	PROBABLE MUCONATE CYCLOISOMERASE MENC (CIS,CIS-MUCONATE LACTONIZING ENZYME) (MLE)
Rv3485c	Rv3485c	7	PROBABLE SHORT-CHAIN TYPE DEHYDROGENASE/REDUCTASE
Rv2987c	leuD	7	PROBABLE 3-ISOPROPYLMALATE DEHYDRATASE (SMALL SUBUNIT) LEUD (ISOPROPYLMALATE ISOMERASE) (ALPHA-IPM ISOMERASE) (IPMI)
Rv0220	lipC	7	PROBABLE ESTERASE LIPC
Rv1327c	glgE	7	PROBABLE GLUCANASE GLGE
Rv0291	mycP3	7	PROBABLE MEMBRANE-ANCHORED MYCOSIN MYCP3 (SERINE PROTEASE) (SUBTILISIN-LIKE PROTEASE) (SUBTILASE-LIKE) (MYCOSIN-3)
Rv0347	Rv0347	3	PROBABLE CONSERVED MEMBRANE PROTEIN
Rv3502c	Rv3502c	7	PROBABLE SHORT-CHAIN TYPE DEHYDROGENASE/REDUCTASE
Rv0458	Rv0458	7	PROBABLE ALDEHYDE DEHYDROGENASE
Rv1609	trpE	7	Probable anthranilate synthase component I trpE (GLUTAMINE AMIDOTRANSFERASE)
Rv1188	Rv1188	7	PROBABLE PROLINE DEHYDROGENASE
Rv1194c	Rv1194c	10	CONSERVED HYPOTHETICAL PROTEIN
Rv2070c	cobK	7	Probable precorrin-6X reductase CobK
Rv2319c	Rv2319c	16	HYPOTHETICAL PROTEIN
Rv2378c	mbtG	1	LYSINE-N-OXYGENASE MBTG (L-LYSINE 6-MONOOXYGENASE) (LYSINE N6-HYDROXYLASE)
Rv3644c	Rv3644c	2	POSSIBLE DNA POLYMERASE
Rv3086	adhD	7	PROBABLE ZINC-TYPE ALCOHOL DEHYDROGENASE ADHD (ALDEHYDE REDUCTASE)
Rv0769	Rv0769	7	PROBABLE DEHYDROGENASE/REDUCTASE
Rv0322	udgA	7	PROBABLE UDP-GLUCOSE 6-DEHYDROGENASE UDGA (UDP-GLC DEHYDROGENASE) (UDP-GLCDH) (UDPGDH)
Rv0479c	Rv0479c	3	PROBABLE CONSERVED MEMBRANE PROTEIN
Rv3121	cyp141	7	PROBABLE CYTOCHROME P450 141 CYP141
Rv1067c	PE_PGRS19	6	PE-PGRS FAMILY PROTEIN
Rv0490	senX3	9	PUTATIVE TWO COMPONENT SENSOR HISTIDINE KINASE SENX3
Rv0883c	Rv0883c	10	CONSERVED HYPOTHETICAL PROTEIN
Rv3627c	Rv3627c	10	CONSERVED HYPOTHETICAL PROTEIN
Rv0303	Rv0303	7	PROBABLE DEHYDROGENASE/REDUCTASE
Rv0817c	Rv0817c	3	PROBABLE CONSERVED EXPORTED PROTEIN
Rv2511	orn	7	OLIGORIBONUCLEASE ORN
Rv3512	PE_PGRS56	6	PE-PGRS FAMILY PROTEIN
Rv2813	Rv2813	10	CONSERVED HYPOTHETICAL PROTEIN
Rv0568	cyp135B1	7	POSSIBLE CYTOCHROME P450 135B1 CYP135B1
Rv1882c	Rv1882c	7	PROBABLE SHORT-CHAIN TYPE DEHYDROGENASE/REDUCTASE
Rv0392c	ndhA	7	PROBABLE MEMBRANE NADH DEHYDROGENASE NDHA
Rv3511	PE_PGRS55	6	PE-PGRS FAMILY PROTEIN
Rv1448c	tal	7	PROBABLE TRANSALDOLASE TAL
Rv1712	cmk	7	Probable Cytidylate kinase cmk (CMP kinase) (Cytidine monophosphate kinase) (CK)
Rv3391	acrA1	1	POSSIBLE MULTI-FUNCTIONAL ENZYME WITH ACYL-CoA-REDUCTASE ACTIVITY ACRA1
Rv3722c	Rv3722c	10	CONSERVED HYPOTHETICAL PROTEIN
Rv3507	PE_PGRS53	6	PE-PGRS FAMILY PROTEIN
Rv1476	Rv1476	3	POSSIBLE MEMBRANE PROTEIN
Rv0002	dnaN	2	DNA POLYMERASE III (BETA CHAIN) DNAN (DNA NUCLEOTIDYLTRANSFERASE)
Rv2925c	rnc	2	PROBABLE RIBONUCLEASE III RNC (RNASE III)
Rv2750	Rv2750	7	PROBABLE DEHYDROGENASE
Rv1286	cysN	7	PROBABLE BIFUNCTIONAL ENZYME CYSN/CYSC: SULFATE ADENYLTRANSFERASE (SUBUNIT 1) + ADENYLYLSULFATE KINASE
Rv1331	Rv1331	10	CONSERVED HYPOTHETICAL PROTEIN
Rv3854c	ethA	7	MONOOXYGENASE ETHA
Rv1446c	opcA	7	PUTATIVE OXPP CYCLE PROTEIN OPCA
Rv2534c	efp	2	PROBABLE ELONGATION FACTOR P EFP
Rv2927c	Rv2927c	10	CONSERVED HYPOTHETICAL PROTEIN
Rv0415	thiO	7	POSSIBLE THIAMINE BIOSYNTHESIS OXIDOREDUCTASE THIO
Rv3255c	manA	7	PROBABLE MANNOSE-6-PHOSPHATE ISOMERASE MANA (PHOSPHOMANNOSE ISOMERASE) (PHOSPHOMANNOISOMERASE) (PMI) (PHOSPHOHEXOISOMERASE) (PHOSPHOHEXOMUTASE)
Rv0974c	accD2	1	PROBABLE ACETYL-/PROPIONYL-CoA CARBOXYLASE (BETA SUBUNIT) ACCD2
Rv1024	Rv1024	3	POSSIBLE CONSERVED MEMBRANE PROTEIN
Rv0509	hemA	7	PROBABLE GLUTAMYL-TRNA REDUCTASE HEMA (GLUTR)
Rv3427c	Rv3427c	5	POSSIBLE TRANSPOSASE
Rv1480	Rv1480	10	CONSERVED HYPOTHETICAL PROTEIN
Rv2766c	Rv2766c	7	PROBABLE SHORT-CHAIN TYPE DEHYDROGENASE/REDUCTASE
Rv3372	otsB2	0	POSSIBLE TREHALOSE 6-PHOSPHATE PHOSPHATASE OTSB2 (TREHALOSE-PHOSPHATASE) (TPP)
Rv3266c	rmlD	7	dTDP-6-DEOXY-L-LYXO-4-HEXULOSE REDUCTASE RMLD (dTDP-RHAMNOSE MODIFICATION PROTEIN) (dTDP-RHAMNOSE BIOSYNTHESIS PROTEIN) (dTDP-RHAMNOSE SYNTHASE)
Rv0635	Rv0635	10	CONSERVED HYPOTHETICAL PROTEIN
Rv0688	Rv0688	7	PUTATIVE FERREDOXIN REDUCTASE
Rv1629	polA	2	PROBABLE DNA POLYMERASE I POLA
Rv3666c	dppA	3	PROBABLE PERIPLASMIC DIPEPTIDE-BINDING LIPOPROTEIN DPPA
Rv2460c	clpP2	7	PROBABLE ATP-DEPENDENT CLP PROTEASE PROTEOLYTIC SUBUNIT 2 CLPP2 (ENDOPEPTIDASE CLP 2)
Rv3582c	ispD	7	PROBABLE 4-DIPHOSPHOCYTIDYL-2C-METHYL-D-ERYTHRITOL SYNTHASE ISPD (MEP CYTIDYLYLTRANSFERASE) (MCT)
Rv1382	Rv1382	3	PROBABLE EXPORT OR MEMBRANE PROTEIN
Rv2782c	pepR	7	PROBABLE ZINC PROTEASE PEPR
Rv1666c	cyp139	7	Probable cytochrome P450 139 CYP139
Rv3141	fadB4	1	PROBABLE NADPH QUINONE OXIDOREDUCTASE FADB4 (NADPH:QUINONE REDUCTASE) (ZETA-CRYSTALLIN)
Rv0006	gyrA	2	DNA GYRASE (SUBUNIT A) GYRA (DNA TOPOISOMERASE (ATP-HYDROLYSING)) (DNA TOPOISOMERASE II) (TYPE II DNA TOPOISOMERASE)
Rv1407	fmu	2	PROBABLE FMU PROTEIN (SUN PROTEIN)
Rv3859c	gltB	7	PROBABLE FERREDOXIN-DEPENDENT GLUTAMATE SYNTHASE [NADPH] (LARGE SUBUNIT) GLTB (L-GLUTAMATE SYNTHASE) (L-GLUTAMATE SYNTHETASE) (NADH-GLUTAMATE SYNTHASE) (GLUTAMATE SYNTHASE (NADH))(NADPH-GOGAT)
Rv0411c	glnH	3	PROBABLE GLUTAMINE-BINDING LIPOPROTEIN GLNH (GLNBP)
Rv0885	Rv0885	10	CONSERVED HYPOTHETICAL PROTEIN
Rv0211	pckA	7	PROBABLE IRON-REGULATED PHOSPHOENOLPYRUVATE CARBOXYKINASE [GTP] PCKA (PHOSPHOENOLPYRUVATE CARBOXYLASE) (PEPCK)(PEP CARBOXYKINASE)
Rv2124c	metH	7	Probable 5-methyltetrahydrofolate--homocystein methyltransferase MetH (Methionine synthase, vitamin-B12 dependent isozyme) (MS)
Rv1364c	Rv1364c	10	CONSERVED HYPOTHETICAL PROTEIN
Rv2754c	thyX	7	PROBABLE THYMIDYLATE SYNTHASE THYX (TS) (TSase)
Rv1981c	nrdF1	2	RIBONUCLEOSIDE-DIPHOSPHATE REDUCTASE (BETA CHAIN) NRDF1 (RIBONUCLEOTIDE REDUCTASE SMALL SUBUNIT) (R2F PROTEIN)
Rv3513c	fadD18	1	PROBABLE FATTY-ACID-CoA LIGASE FADD18 (FRAGMENT) (FATTY-ACID-CoA SYNTHETASE) (FATTY-ACID-CoA SYNTHASE)
Rv1464	csd	7	PROBABLE CYSTEINE DESULFURASE CSD
Rv1338	murI	3	PROBABLE GLUTAMATE RACEMASE MURI
Rv3564	fadE33	1	PROBABLE ACYL-CoA DEHYDROGENASE FADE33
Rv3113	Rv3113	7	POSSIBLE PHOSPHATASE
Rv1832	gcvB	7	Probable glycine dehydrogenase gcvB (Glycine decarboxylase) (Glycine cleavage system P-protein)
Rv0384c	clpB	0	PROBABLE ENDOPEPTIDASE ATP BINDING PROTEIN (CHAIN B) CLPB (CLPB PROTEIN) (HEAT SHOCK PROTEIN F84.1)
Rv3712	Rv3712	7	POSSIBLE LIGASE
Rv1711	Rv1711	10	CONSERVED HYPOTHETICAL PROTEIN
Rv1245c	Rv1245c	7	PROBABLE SHORT-CHAIN TYPE DEHYDROGENASE/REDUCTASE
Rv0116c	Rv0116c	3	POSSIBLE CONSERVED MEMBRANE PROTEIN
Rv3356c	folD	7	PROBABLE BIFUNCTIONAL PROTEIN FOLD: METHYLENETETRAHYDROFOLATE DEHYDROGENASE + METHENYLTETRAHYDROFOLATE CYCLOHYDROLASE
Rv2845c	proS	2	PROBABLE PROLYL-TRNA SYNTHETASE PROS (PROLINE--TRNA LIGASE) (PRORS) (GLOBAL RNA SYNTHESIS FACTOR) (PROLINE TRANSLASE)
Rv1641	infC	2	PROBABLE INITIATION FACTOR IF-3 INFC
Rv1390	rpoZ	2	PROBABLE DNA-DIRECTED RNA POLYMERASE (OMEGA CHAIN) RPOZ (TRANSCRIPTASE OMEGA CHAIN) (RNA POLYMERASE OMEGA SUBUNIT)
Rv0363c	fba	7	PROBABLE FRUCTOSE-BISPHOSPHATE ALDOLASE FBA
Rv1933c	fadE18	1	PROBABLE ACYL-CoA DEHYDROGENASE FADE18
Rv2188c	Rv2188c	10	CONSERVED HYPOTHETICAL PROTEIN
Rv3303c	lpdA	7	PROBABLE DIHYDROLIPOAMIDE DEHYDROGENASE LPDA (LIPOAMIDE REDUCTASE (NADH)) (LIPOYL DEHYDROGENASE) (DIHYDROLIPOYL DEHYDROGENASE) (DIAPHORASE)
Rv0001	dnaA	2	CHROMOSOMAL REPLICATION INITIATOR PROTEIN DNAA
Rv2143	Rv2143	10	CONSERVED HYPOTHETICAL PROTEIN
Rv0557	pimB	1	MANNOSYLTRANSFERASE PIMB
Rv3260c	whiB2	9	PROBABLE TRANSCRIPTIONAL REGULATORY PROTEIN WHIB-LIKE WHIB2
Rv3031	Rv3031	10	CONSERVED HYPOTHETICAL PROTEIN
Rv1175c	fadH	1	PROBABLE NADPH DEPENDENT 2,4-DIENOYL-COA REDUCTASE FADH (2,4-dienoyl coenzyme A reductase) (4-enoyl-CoA reductase)
Rv0803	purL	7	PHOSPHORIBOSYLFORMYLGLYCINAMIDINE SYNTHASE II PURL (FGAM SYNTHASE II)
Rv1887	Rv1887	16	HYPOTHETICAL PROTEIN
Rv3808c	glfT	3	BIFUNCTIONAL UDP-GALACTOFURANOSYL TRANSFERASE GLFT
Rv3240c	secA1	3	PROBABLE PREPROTEIN TRANSLOCASE SECA1 1 SUBUNIT
Rv1415	ribA2	7	PROBABLE RIBOFLAVIN BIOSYNTHESIS PROTEIN RIBA2 : GTP cyclohydrolase II + 3,4-dihydroxy-2-butanone 4-phosphate synthase (DHBP synthase)
Rv0575c	Rv0575c	7	POSSIBLE OXIDOREDUCTASE
Rv1409	ribG	7	PROBABLE BIFUNCTIONAL riboflavin biosynthesis protein RIBG : Diaminohydroxyphosphoribosylaminopyrimidine deaminase (Riboflavin-specific deaminase) + 5-amino-6-(5-phosphoribosylamino) uracil reductase (HTP reductase)
Rv3597c	lsr2	10	PROBABLE IRON-REGULATED LSR2 PROTEIN PRECURSOR
Rv2969c	Rv2969c	3	POSSIBLE CONSERVED MEMBRANE OR SECRETED PROTEIN
Rv3247c	tmk	7	PROBABLE THYMIDYLATE KINASE TMK (dTMP KINASE) (THYMIDYLIC ACID KINASE) (TMPK)
Rv2518c	lppS	3	PROBABLE CONSERVED LIPOPROTEIN LPPS
Rv2364c	era	7	PROBABLE GTP-BINDING PROTEIN ERA
Rv1626	Rv1626	9	Probable two-component system transcriptional regulator
Rv1133c	metE	7	PROBABLE5-METHYLTETRAHYDROPTEROYLTRIGLUTAMATE--HOMOCYSTEINE METHYLTRANSFERASE METE (methionine synthase, vitamin-B12 independent isozyme)
Rv3219	whiB1	9	PROBABLE TRANSCRIPTIONAL REGULATORY PROTEIN WHIB-LIKE WHIB1
Rv3345c	PE_PGRS50	6	PE-PGRS FAMILY PROTEIN
Rv0548c	menB	7	PROBABLE NAPHTHOATE SYNTHASE MENB (DIHYDROXYNAPHTHOIC ACID SYNTHETASE) (DHNA SYNTHETASE)
Rv2130c	mshC	7	Cysteine:1D-myo-inosityl 2-amino-2-deoxy--D-glucopyranoside ligase MshC
Rv2439c	proB	7	PROBABLE GLUTAMATE 5-KINASE PROTEIN PROB (GAMMA-GLUTAMYL KINASE) (GK)
Rv1963c	mce3R	9	PROBABLE TRANSCRIPTIONAL REPRESSOR (PROBABLY TETR-FAMILY) MCE3R
Rv0744c	Rv0744c	9	POSSIBLE TRANSCRIPTIONAL REGULATORY PROTEIN
Rv1221	sigE	2	ALTERNATIVE RNA POLYMERASE SIGMA FACTOR SIGE
Rv3103c	Rv3103c	16	HYPOTHETICAL PROLINE-RICH PROTEIN
Rv2166c	Rv2166c	10	CONSERVED HYPOTHETICAL PROTEIN
Rv0162c	adhE1	7	PROBABLE ZINC-TYPE ALCOHOL DEHYDROGENASE (E SUBUNIT) ADHE
Rv2883c	pyrH	7	PROBABLE URIDYLATE KINASE PYRH (UK) (URIDINE MONOPHOSPHATE KINASE) (UMP KINASE)
Rv2507	Rv2507	3	POSSIBLE CONSERVED PROLINE RICH MEMBRANE PROTEIN
Rv2510c	Rv2510c	10	CONSERVED HYPOTHETICAL PROTEIN
Rv1389	gmk	7	PROBABLE GUANYLATE KINASE GMK
Rv3508	PE_PGRS54	6	PE-PGRS FAMILY PROTEIN
Rv3243c	Rv3243c	16	HYPOTHETICAL PROTEIN
Rv2812	Rv2812	5	PROBABLE TRANSPOSASE
Rv0607	Rv0607	16	HYPOTHETICAL PROTEIN
Rv0410c	pknG	9	SERINE/THREONINE-PROTEIN KINASE PKNG (PROTEIN KINASE G) (STPK G)
Rv1695	ppnK	7	Inorganic polyphosphate/ATP-NAD kinase ppnK (Poly(P)/ATP NAD kinase)
Rv2221c	glnE	7	GLUTAMATE-AMMONIA-LIGASE ADENYLYLTRANSFERASE GLNE (Glutamine-synthetase adenylyltransferase)
Rv1818c	PE_PGRS33	6	PE-PGRS FAMILY PROTEIN
Rv2429	ahpD	0	ALKYL HYDROPEROXIDE REDUCTASE D PROTEIN AHPD (ALKYL HYDROPEROXIDASE D)
Rv2283	Rv2283	16	HYPOTHETICAL PROTEIN
Rv2552c	aroE	7	PROBABLE SHIKIMATE 5-DEHYDROGENASE AROE (5-DEHYDROSHIKIMATE REDUCTASE)
Rv1393c	Rv1393c	7	PROBABLE MONOXYGENASE
Rv1166	lpqW	3	PROBABLE CONSERVED LIPOPROTEIN LPQW
Rv2780	ald	7	SECRETED L-ALANINE DEHYDROGENASE ALD (40 KDA ANTIGEN) (TB43)
Rv2490c	PE_PGRS43	6	PE-PGRS FAMILY PROTEIN
Rv3422c	Rv3422c	10	CONSERVED HYPOTHETICAL PROTEIN
Rv1170	mshB	7	N-Acetyl-1-D-myo-Inosityl-2-Amino-2-Deoxy-alpha-D-Glucopyranoside Deacetylase mshB (GlcNAc-Ins deacetylase)
Rv0289	Rv0289	10	CONSERVED HYPOTHETICAL PROTEIN
Rv0578c	PE_PGRS7	6	PE-PGRS FAMILY PROTEIN
Rv2515c	Rv2515c	10	CONSERVED HYPOTHETICAL PROTEIN
Rv0125	pepA	7	PROBABLE SERINE PROTEASE PEPA (SERINE PROTEINASE) (MTB32A)
Rv0525	Rv0525	10	CONSERVED HYPOTHETICAL PROTEIN
Rv1274	lprB	3	POSSIBLE LIPOPROTEIN LPRB
Rv0422c	thiD	7	PROBABLE PHOSPHOMETHYLPYRIMIDINE KINASE THID (HMP-PHOSPHATE KINASE) (HMP-P KINASE)
Rv0126	treS	0	TREHALOSE SYNTHASE TRES
Rv3752c	Rv3752c	7	POSSIBLE CYTIDINE/DEOXYCYTIDYLATE DEAMINASE
Rv1380	pyrB	7	PROBABLE ASPARTATE CARBAMOYLTRANSFERASE PYRB (ATCase) (Aspartate transcarbamylase)
Rv1018c	glmU	3	Probable UDP-N-acetylglucosamine pyrophosphorylase glmU
Rv3002c	ilvN	7	PROBABLE ACETOLACTATE SYNTHASE (SMALL SUBUNIT) ILVN (ACETOHYDROXY-ACID SYNTHASE) (AHAS) (ALS)
Rv3462c	infA	2	PROBABLE TRANSLATION INITIATION FACTOR IF-1 INFA
Rv0329c	Rv0329c	10	CONSERVED HYPOTHETICAL PROTEIN
Rv3916c	Rv3916c	10	CONSERVED HYPOTHETICAL PROTEIN
Rv0284	Rv0284	3	POSSIBLE CONSERVED MEMBRANE PROTEIN
Rv1317c	alkA	2	PROBABLE ADA REGULATORY PROTEIN ALKA (Regulatory protein of adaptative response) (Methylated-DNA--protein-cysteine methyltransferase) (O-6-methylguanine-DNA alkyltransferase) (O-6-methylguanine-DNA methyltransferase) (3-methyladenine DNA glycosylase II)
Rv0372c	Rv0372c	10	CONSERVED HYPOTHETICAL PROTEIN
Rv2711	ideR	9	IRON-DEPENDENT REPRESSOR AND ACTIVATOR IDER
Rv1050	Rv1050	7	PROBABLE OXIDOREDUCTASE
Rv1082	mca	0	Mycothiol conjugate amidase Mca (Mycothiol S-conjugate amidase)
Rv0383c	Rv0383c	3	POSSIBLE CONSERVED SECRETED PROTEIN
Rv1449c	tkt	7	PROBABLE TRANSKETOLASE TKT (TK)
Rv3583c	Rv3583c	9	POSSIBLE TRANSCRIPTION FACTOR
Rv3195	Rv3195	10	CONSERVED HYPOTHETICAL PROTEIN
Rv0148	Rv0148	7	PROBABLE SHORT-CHAIN TYPE DEHYDROGENASE/REDUCTASE
Rv1751	Rv1751	7	PROBABLE OXIDOREDUCTASE
Rv0627	Rv0627	0	CONSERVED HYPOTHETICAL PROTEIN WITH PIN DOMAIN
Rv1731	gabD2	7	POSSIBLE SUCCINATE-SEMIALDEHYDE DEHYDROGENASE [NADP+] DEPENDENT (SSDH) GABD2
Rv2900c	fdhF	7	POSSIBLE FORMATE DEHYDROGENASE H FDHF (FORMATE-HYDROGEN-LYASE-LINKED, SELENOCYSTEINE-CONTAINING POLYPEPTIDE) (FORMATE DEHYDROGENASE-H ALPHA SUBUNIT) (FDH-H)
Rv1412	ribC	7	PROBABLE RIBOFLAVIN SYNTHASE ALPHA CHAIN RIBC (RIBE)
Rv1222	Rv1222	10	CONSERVED HYPOTHETICAL PROTEIN
Rv3580c	cysS1	2	CYSTEINYL-TRNA SYNTHETASE 1 CYSS1 (CYSTEINE--TRNA LIGASE 1) (CYSRS 1) (CYSTEINE TRANSLASE)
Rv2163c	pbpB	3	Probable penicillin-binding membrane protein pbpB
Rv2833c	ugpB	3	PROBABLE Sn-GLYCEROL-3-PHOSPHATE-BINDING LIPOPROTEIN UGPB
Rv2365c	Rv2365c	10	CONSERVED HYPOTHETICAL PROTEIN
Rv2418c	Rv2418c	16	HYPOTHETICAL PROTEIN
Rv0562	grcC1	7	PROBABLE POLYPRENYL-DIPHOSPHATE SYNTHASE GRCC1 (POLYPRENYL PYROPHOSPHATE SYNTHETASE)
Rv2533c	nusB	2	N UTILIZATION SUBSTANCE PROTEIN NUSB (NUSB PROTEIN)
Rv2554c	Rv2554c	10	CONSERVED HYPOTHETICAL PROTEIN
Rv2861c	mapB	7	PROBABLE METHIONINE AMINOPEPTIDASE MAPB (MAP) (PEPTIDASE M)
Rv1605	hisF	7	Probable cyclase hisF
Rv3030	Rv3030	10	CONSERVED HYPOTHETICAL PROTEIN
Rv3918c	parA	3	PROBABLE CHROMOSOME PARTITIONING PROTEIN PARA
Rv2999	lppY	3	PROBABLE CONSERVED LIPOPROTEIN LPPY
Rv3280	accD5	1	PROBABLE PROPIONYL-CoA CARBOXYLASE BETA CHAIN 5 ACCD5 (PCCASE) (PROPANOYL-COA:CARBON DIOXIDE LIGASE)
Rv2150c	ftsZ	3	cell division protein FtsZ
Rv1600	hisC1	7	Probable histidinol-phosphate aminotransferase hisC1
Rv2908c	Rv2908c	10	CONSERVED HYPOTHETICAL PROTEIN
Rv3609c	folE	7	GTP CYCLOHYDROLASE I FOLE (GTP-CH-I)
Rv0651	rplJ	2	PROBABLE 50S RIBOSOMAL PROTEIN L10 RPLJ
Rv1829	Rv1829	10	CONSERVED HYPOTHETICAL PROTEIN
Rv1219c	Rv1219c	9	PROBABLE TRANSCRIPTIONAL REGULATORY PROTEIN
Rv3287c	rsbW	2	ANTI-SIGMA FACTOR RSBW (SIGMA NEGATIVE EFFECTOR)
Rv0511	hemD	7	PROBABLE UROPORPHYRIN-III C-METHYLTRANSFERASE HEMD (UROPORPHYRINOGEN III METHYLASE) (UROGEN III METHYLASE) (SUMT) (UROGEN III METHYLASE) (UROM)
Rv0285	PE5	6	PE FAMILY PROTEIN
Rv1065	Rv1065	10	CONSERVED HYPOTHETICAL PROTEIN
Rv0500	proC	7	PROBABLE PYRROLINE-5-CARBOXYLATE REDUCTASE PROC (P5CR) (P5C REDUCTASE)
Rv0385	Rv0385	7	PROBABLE MONOOXYGENASE
Rv3112	moaD1	7	PROBABLE MOLYBDENUM COFACTOR BIOSYNTHESIS PROTEIN D MOAD1 (MOLYBDOPTERIN CONVERTING FACTOR SMALL SUBUNIT) (MOLYBDOPTERIN [MPT] CONVERTING FACTOR, SUBUNIT 1)
Rv2745c	Rv2745c	9	POSSIBLE TRANSCRIPTIONAL REGULATORY PROTEIN
Rv0399c	lpqK	3	POSSIBLE CONSERVED LIPOPROTEIN LPQK
Rv1849	ureB	7	Urease beta subunit ureB
Rv2071c	cobM	7	Probable precorrin-4 C11-methyltransferase CobM
Rv1186c	Rv1186c	10	CONSERVED HYPOTHETICAL PROTEIN
Rv1537	dinX	2	PROBABLE DNA POLYMERASE IV DINX (POL IV 1) (DNA NUCLEOTIDYLTRANSFERASE (DNA-DIRECTED))
Rv2694c	Rv2694c	10	CONSERVED HYPOTHETICAL PROTEIN
Rv1460	Rv1460	9	PROBABLE TRANSCRIPTIONAL REGULATORY PROTEIN
Rv3713	cobQ2	7	POSSIBLE COBYRIC ACID SYNTHASE COBQ2
Rv0810c	Rv0810c	10	CONSERVED HYPOTHETICAL PROTEIN
Rv0449c	Rv0449c	10	CONSERVED HYPOTHETICAL PROTEIN
Rv2773c	dapB	7	DIHYDRODIPICOLINATE REDUCTASE DAPB (DHPR)
Rv1144	Rv1144	7	PROBABLE SHORT-CHAIN TYPE DEHYDROGENASE/REDUCTASE
Rv3267	Rv3267	10	CONSERVED HYPOTHETICAL PROTEIN (CPSA-RELATED PROTEIN)
Rv1155	Rv1155	10	CONSERVED HYPOTHETICAL PROTEIN
Rv0510	hemC	7	PROBABLE PORPHOBILINOGEN DEAMINASE HEMC (PBG) (HYDROXYMETHYLBILANE SYNTHASE) (HMBS) (PRE-UROPORPHYRINOGEN SYNTHASE)
Rv0467	icl	7	ISOCITRATE LYASE ICL (ISOCITRASE) (ISOCITRATASE)
Rv1663	pks17	1	Probable polyketide synthase pks17
Rv2068c	blaC	7	CLASS A BETA-LACTAMASE BLAC
Rv3455c	truA	2	PROBABLE TRNA PSEUDOURIDINE SYNTHASE A TRUA (PSEUDOURIDYLATE SYNTHASE I) (PSEUDOURIDINE SYNTHASE I) (URACIL HYDROLYASE)
Rv0127	Rv0127	10	CONSERVED HYPOTHETICAL PROTEIN
Rv1649	pheS	2	Probable phenylalanyl-tRNA synthetase, alpha chain PheS
Rv2382c	mbtC	1	POLYKETIDE SYNTHETASE MBTC (POLYKETIDE SYNTHASE)
Rv2867c	Rv2867c	10	GCN5-RELATED N-ACETYLTRANSFERASE
Rv3464	rmlB	7	dTDP-GLUCOSE 4,6-DEHYDRATASE RMLB
Rv0638	secE1	3	PROBABLE PREPROTEIN TRANSLOCASE SECE1
Rv0484c	Rv0484c	7	PROBABLE SHORT-CHAIN TYPE OXIDOREDUCTASE
Rv3418c	groES	0	10 KDA CHAPERONIN GROES (PROTEIN CPN10) (PROTEIN GROES) (BCG-A HEAT SHOCK PROTEIN) (10 KDA ANTIGEN)
Rv1563c	treY	0	Maltooligosyltrehalose synthase TreY
Rv2891	Rv2891	10	CONSERVED HYPOTHETICAL PROTEIN
Rv2739c	Rv2739c	7	POSSIBLE ALANINE RICH TRANSFERASE
Rv3135	PPE50	6	PPE FAMILY PROTEIN
Rv1450c	PE_PGRS27	6	PE-PGRS FAMILY PROTEIN
Rv1479	moxR1	9	PROBABLE TRANSCRIPTIONAL REGULATORY PROTEIN MOXR1
Rv2991	Rv2991	10	CONSERVED HYPOTHETICAL PROTEIN
Rv3825c	pks2	1	PROBABLE POLYKETIDE SYNTHASE PKS2
Rv1630	rpsA	2	PROBABLE RIBOSOMAL PROTEIN S1 RPSA
Rv0900	Rv0900	3	POSSIBLE MEMBRANE PROTEIN
Rv1589	bioB	7	PROBABLE BIOTIN SYNTHETASE BIOB
Rv2151c	ftsQ	3	POSSIBLE CELL DIVISION PROTEIN FTSQ
Rv1941	Rv1941	7	PROBABLE SHORT-CHAIN TYPE DEHYDROGENASE/REDUCTASE
Rv2373c	dnaJ2	0	PROBABLE CHAPERONE PROTEIN DNAJ2
Rv2727c	miaA	7	PROBABLE TRNA DELTA(2)-ISOPENTENYLPYROPHOSPHATE TRANSFERASE MIAA (IPP TRANSFERASE) (ISOPENTENYL-DIPHOSPHATE:TRNA ISOPENTENYLTRANSFERASE) (IPTASE) (IPPT)
Rv3105c	prfB	2	PROBABLE PEPTIDE CHAIN RELEASE FACTOR 2 PRFB (RF-2)
Rv2682c	dxs1	7	PROBABLE 1-DEOXY-D-XYLULOSE 5-PHOSPHATE SYNTHASE DXS1 (1-DEOXYXYLULOSE-5-PHOSPHATE SYNTHASE) (DXP SYNTHASE) (DXPS)
Rv2138	lppL	3	Probable conserved lipoprotein LppL
Rv1268c	Rv1268c	16	HYPOTHETICAL PROTEIN
Rv3729	Rv3729	7	POSSIBLE TRANSFERASE
Rv3571	hmp	7	POSSIBLE HEMOGLOBINE-RELATED PROTEIN HMP
Rv0512	hemB	7	PROBABLE DELTA-AMINOLEVULINIC ACID DEHYDRATASE HEMB (PORPHOBILINOGEN SYNTHASE) (ALAD) (ALADH)
Rv1437	pgk	7	PROBABLE PHOSPHOGLYCERATE KINASE PGK
Rv1126c	Rv1126c	10	CONSERVED HYPOTHETICAL PROTEIN
Rv3412	Rv3412	10	CONSERVED HYPOTHETICAL PROTEIN
Rv0891c	Rv0891c	9	POSSIBLE TRANSCRIPTIONAL REGULATORY PROTEIN
Rv3679	Rv3679	3	PROBABLE ANION TRANSPORTER ATPASE
Rv0242c	fabG4	1	PROBABLE 3-OXOACYL-[ACYL-CARRIER PROTEIN] REDUCTASE FABG4 (3-KETOACYL-ACYL CARRIER PROTEIN REDUCTASE)
Rv2506	Rv2506	9	PROBABLE TRANSCRIPTIONAL REGULATORY PROTEIN (PROBABLY TETR-FAMILY)
Rv0819	mshD	7	MSHD, GCN5-RELATED N-ACETYLTRANSFERASE
Rv1937	Rv1937	7	POSSIBLE OXYGENASE
Rv1905c	aao	7	PROBABLE D-AMINO ACID OXIDASE AAO
Rv2032	acg	10	Conserved hypothetical protein Acg
Rv0294	tam	7	PROBABLE TRANS-ACONITATE METHYLTRANSFERASE TAM
Rv3838c	pheA	7	POSSIBLE PREPHENATE DEHYDRATASE PHEA
Rv2042c	Rv2042c	10	CONSERVED HYPOTHETICAL PROTEIN
Rv0711	atsA	7	POSSIBLE ARYLSULFATASE ATSA (ARYL-SULFATE SULPHOHYDROLASE) (ARYLSULPHATASE)
Rv1208	Rv1208	10	CONSERVED HYPOTHETICAL PROTEIN
Rv1079	metB	7	PROBABLE CYSTATHIONINE GAMMA-SYNTHASE METB (CGS) (O-SUCCINYLHOMOSERINE [THIOL]-LYASE)
Rv2004c	Rv2004c	10	CONSERVED HYPOTHETICAL PROTEIN
Rv3223c	sigH	2	ALTERNATIVE RNA POLYMERASE SIGMA-E FACTOR (SIGMA-24) SIGH (RPOE)
Rv0745	Rv0745	10	CONSERVED HYPOTHETICAL PROTEIN
Rv3606c	folK	7	2-AMINO-4-HYDROXY-6-HYDROXYMETHYLDIHYDROPTERIDINE PYROPHOSPHOKINASE FOLK (7,8-DIHYDRO-6-HYDROXYMETHYLPTERIN-PYROPHOSPHOKINASE) (HPPK) (6-HYDROXYMETHYL-7,8-DIHYDROPTERIN PYROPHOSPHOKINASE) (PPPK) (2-AMINO-4-HYDROXY-6-HYDROXYMETHYLDIHYDROPTERIDINE DIPHOSPHOKINASE) (7,8-DIHYDRO-6-HYDROXYMETHYLPTERIN-DIPHOSPHOKINASE) (6-HYDROXYMETHYL-7,8-DIHYDROPTERIN DIPHOSPHOKINASE)
Rv2868c	gcpE	10	PROBABLE GCPE PROTEIN
Rv3711c	dnaQ	2	PROBABLE DNA POLYMERASE III (EPSILON SUBUNIT) DNAQ
Rv2857c	Rv2857c	7	PROBABLE SHORT-CHAIN TYPE DEHYDROGENASE/REDUCTASE
Rv1660	pks10	1	Possible chalcone synthase pks10
Rv2397c	cysA1	3	PROBABLE SULFATE-TRANSPORT ATP-BINDING PROTEIN ABC TRANSPORTER CYSA1
Rv2907c	rimM	2	PROBABLE 16S RRNA PROCESSING PROTEIN RIMM
Rv3111	moaC1	7	PROBABLE MOLYBDENUM COFACTOR BIOSYNTHESIS PROTEIN C MOAC1
Rv2708c	Rv2708c	10	CONSERVED HYPOTHETICAL PROTEIN
Rv3484	cpsA	10	POSSIBLE CONSERVED PROTEIN CPSA
Rv3542c	Rv3542c	10	CONSERVED HYPOTHETICAL PROTEIN
Rv3338	Rv3338	10	CONSERVED HYPOTHETICAL PROTEIN
Rv2220	glnA1	7	GLUTAMINE SYNTHETASE GLNA1 (GLUTAMINE SYNTHASE) (GS-I)
Rv3832c	Rv3832c	10	CONSERVED HYPOTHETICAL PROTEIN
Rv1876	bfrA	7	PROBABLE BACTERIOFERRITIN BFRA
Rv3140	fadE23	1	PROBABLE ACYL-CoA DEHYDROGENASE FADE23
Rv0722	rpmD	2	PROBABLE 50S RIBOSOMAL PROTEIN L30 RPMD
Rv3053c	nrdH	2	PROBABLE GLUTAREDOXIN ELECTRON TRANSPORT COMPONENT OF NRDEF (GLUTAREDOXIN-LIKE PROTEIN) NRDH
Rv3114	Rv3114	10	CONSERVED HYPOTHETICAL PROTEIN
Rv0815c	cysA2	7	PROBABLE THIOSULFATE SULFURTRANSFERASE CYSA2 (RHODANESE-LIKE PROTEIN) (THIOSULFATE CYANIDE TRANSSULFURASE) (THIOSULFATE THIOTRANSFERASE)
Rv1152	Rv1152	9	PROBABLE TRANSCRIPTIONAL REGULATORY PROTEIN
Rv3754	tyrA	7	PREPHENATE DEHYDROGENASE TYRA (PDH) (HYDROXYPHENYLPYRUVATE SYNTHASE)
Rv1650	pheT	2	Probable phenylalanyl-tRNA synthetase, beta chain PheT
Rv3611	Rv3611	16	HYPOTHETICAL ARGININE AND PROLINE RICH PROTEIN
Rv0767c	Rv0767c	10	CONSERVED HYPOTHETICAL PROTEIN
Rv2211c	gcvT	7	Probable aminomethyltransferase GcvT (Glycine cleavage system T protein)
Rv2036	Rv2036	7	CONSERVED HYPOTHETICAL PROTEIN
Rv2519	PE26	6	PE FAMILY PROTEIN
Rv3220c	Rv3220c	9	PROBABLE TWO COMPONENT SENSOR KINASE
Rv3778c	Rv3778c	7	POSSIBLE AMINOTRANSFERASE
Rv3257c	pmmA	7	PROBABLE PHOSPHOMANNOMUTASE PMMA (PMM) (PHOSPHOMANNOSE MUTASE)
Rv3265c	wbbL1	3	PROBABLE dTDP-RHA:A-D-GlcNAc-DIPHOSPHORYL POLYPRENOL, A-3-L-RHAMNOSYL TRANSFERASE WBBL1 (ALPHA-L-RHAMNOSE-(1->3)-ALPHA-D-GlcNAc(1->P)-P-DECAPRENYL)
Rv0648	Rv0648	7	ALPHA-MANNOSIDASE
Rv1875	Rv1875	10	CONSERVED HYPOTHETICAL PROTEIN
Rv2594c	ruvC	2	PROBABLE CROSSOVER JUNCTION ENDODEOXYRIBONUCLEASE RUVC (HOLLIDAY JUNCTION NUCLEASE) (HOLLIDAY JUNCTION RESOLVASE)
Rv2983	Rv2983	10	CONSERVED HYPOTHETICAL ALANINE RICH PROTEIN
Rv2701c	suhB	0	POSSIBLE EXTRAGENIC SUPPRESSOR PROTEIN SUHB
Rv2627c	Rv2627c	10	CONSERVED HYPOTHETICAL PROTEIN
Rv0352	dnaJ1	0	PROBABLE CHAPERONE PROTEIN DNAJ1
Rv1983	PE_PGRS35	6	PE-PGRS FAMILY PROTEIN
Rv0262c	aac	0	AMINOGLYCOSIDE 2'-N-ACETYLTRANSFERASE AAC (AAC(2')-IC)
Rv1419	Rv1419	16	HYPOTHETICAL PROTEIN
Rv0139	Rv0139	7	POSSIBLE OXIDOREDUCTASE
Rv0707	rpsC	2	PROBABLE 30S RIBOSOMAL PROTEIN S3 RPSC
Rv3457c	rpoA	2	PROBABLE DNA-DIRECTED RNA POLYMERASE (ALPHA CHAIN) RPOA (TRANSCRIPTASE ALPHA CHAIN) (RNA POLYMERASE ALPHA SUBUNIT) (DNA-DIRECTED RNA NUCLEOTIDYLTRANSFERASE)
Rv1998c	Rv1998c	10	CONSERVED HYPOTHETICAL PROTEIN
Rv1009	rpfB	3	Probable resuscitation-promoting factor rpfB
Rv1392	metK	7	PROBABLE S-ADENOSYLMETHIONINE SYNTHETASE METK (MAT) (AdoMet synthetase) (Methionine adenosyltransferase)
Rv0351	grpE	0	PROBABLE GRPE PROTEIN (HSP-70 COFACTOR)
Rv2327	Rv2327	10	CONSERVED HYPOTHETICAL PROTEIN
Rv2389c	rpfD	3	PROBABLE RESUSCITATION-PROMOTING FACTOR RPFD
Rv2477c	Rv2477c	3	PROBABLE MACROLIDE-TRANSPORT ATP-BINDING PROTEIN ABC TRANSPORTER
Rv2626c	Rv2626c	10	CONSERVED HYPOTHETICAL PROTEIN
Rv2582	ppiB	2	PROBABLE PEPTIDYL-PROLYL CIS-TRANS ISOMERASE B PPIB (CYCLOPHILIN) (PPIASE) (ROTAMASE) (PEPTIDYLPROLYL ISOMERASE)
Rv3130c	Rv3130c	10	CONSERVED HYPOTHETICAL PROTEIN
Rv1066	Rv1066	10	CONSERVED HYPOTHETICAL PROTEIN
Rv0903c	prrA	9	TWO COMPONENT RESPONSE TRANSCRIPTIONAL REGULATORY PROTEIN PRRA
Rv3137	Rv3137	7	PROBABLE MONOPHOSPHATASE
Rv1022	lpqU	3	PROBABLE CONSERVED LIPOPROTEIN LPQU
Rv3285	accA3	1	PROBABLE BIFUNCTIONAL PROTEIN ACETYL-/PROPIONYL-COENZYME A CARBOXYLASE (ALPHA CHAIN) ACCA3: BIOTIN CARBOXYLASE + BIOTIN CARBOXYL CARRIER PROTEIN (BCCP)
Rv2903c	lepB	3	PROBABLE SIGNAL PEPTIDASE I LEPB (SPASE I) (LEADER PEPTIDASE I).
Rv3371	Rv3371	10	CONSERVED HYPOTHETICAL PROTEIN
Rv1445c	devB	7	PROBABLE 6-PHOSPHOGLUCONOLACTONASE DEVB (6PGL)
Rv0482	murB	3	PROBABLE UDP-N-ACETYLENOLPYRUVOYLGLUCOSAMINE REDUCTASE MURB (UDP-N-ACETYLMURAMATE DEHYDROGENASE)
Rv3398c	idsA1	1	PROBABLE MULTIFUNCTIONAL GERANYLGERANYL PYROPHOSPHATE SYNTHETASE IDSA1 (GGPP SYNTHETASE) (GGPPSASE) (GERANYLGERANYL DIPHOSPHATE SYNTHASE): DIMETHYLALLYLTRANSFERASE (PRENYLTRANSFERASE) (GERANYL-DIPHOSPHATE SYNTHASE) + GERANYLTRANSTRANSFERASE (FARNESYL-DIPHOSPHATE SYNTHASE) (FARNESYL-PYROPHOSPHATE SYNTHETASE) (FARNESYL DIPHOSPHATE SYNTHETASE) (FPP SYNTHETASE) + FARNESYLTRANSTRANSFERASE (GERANYLGERA…
Rv2043c	pncA	7	PYRAZINAMIDASE/NICOTINAMIDAS PNCA (PZase)
Rv3681c	whiB4	9	PROBABLE TRANSCRIPTIONAL REGULATORY PROTEIN WHIB-LIKE WHIB4
Rv2629	Rv2629	10	CONSERVED HYPOTHETICAL PROTEIN
Rv1879	Rv1879	10	CONSERVED HYPOTHETICAL PROTEIN
Rv2919c	glnB	9	PROBABLE NITROGEN REGULATORY PROTEIN P-II GLNB
Rv1830	Rv1830	10	CONSERVED HYPOTHETICAL PROTEIN
Rv2878c	mpt53	3	SOLUBLE SECRETED ANTIGEN MPT53 PRECURSOR
Rv2402	Rv2402	10	CONSERVED HYPOTHETICAL PROTEIN
Rv2628	Rv2628	16	HYPOTHETICAL PROTEIN
Rv0830	Rv0830	10	CONSERVED HYPOTHETICAL PROTEIN
Rv2201	asnB	7	Probable asparagine synthetase AsnB
Rv1438	tpi	7	PROBABLE TRIOSEPHOSPHATE ISOMERASE TPI (TIM)
Rv0618	galTa	7	PROBABLE GALACTOSE-1-PHOSPHATE URIDYLYLTRANSFERASE GALTA [FIRST PART]
Rv0559c	Rv0559c	3	POSSIBLE CONSERVED SECRETED PROTEIN
Rv3628	ppa	7	INORGANIC PYROPHOSPHATASE PPA (PYROPHOSPHATE PHOSPHO-HYDROLASE) (PPASE) (INORGANIC DIPHOSPHATASE) (DIPHOSPHATE PHOSPHO-HYDROLASE)
Rv3549c	Rv3549c	7	PROBABLE SHORT-CHAIN TYPE DEHYDROGENASE/REDUCTASE
Rv1556	Rv1556	9	Possible regulatory protein
Rv3741c	Rv3741c	7	POSSIBLE OXIDOREDUCTASE
Rv0957	purH	7	PROBABLE BIFUNCTIONAL PURINE BIOSYNTHESIS PROTEIN PURH: PHOSPHORIBOSYLAMINOIMIDAZOLECARBOXAMIDE FORMYLTRANSFERASE (AICAR TRANSFORMYLASE) (5'-PHOSPHORIBOSYL-5-AMINOIMIDAZOLE-4-CARBOXAMIDE FORMYLTRANSFERASE) + INOSINEMONOPHOSPHATE CYCLOHYDROLASE (IMP CYCLOHYDROLASE) (INOSINICASE) (IMP SYNTHETASE) (ATIC)
Rv1544	Rv1544	1	Possible ketoacyl reductase
Rv0937c	Rv0937c	10	CONSERVED HYPOTHETICAL PROTEIN
Rv1874	Rv1874	16	HYPOTHETICAL PROTEIN
Rv1483	fabG1	1	3-OXOACYL-[ACYL-CARRIER PROTEIN] REDUCTASE FABG1 (3-KETOACYL-ACYL CARRIER PROTEIN REDUCTASE) (MYCOLIC ACID BIOSYNTHESIS A PROTEIN)
Rv2779c	Rv2779c	9	POSSIBLE TRANSCRIPTIONAL REGULATORY PROTEIN (PROBABLY LRP/ASNC-FAMILY)
Rv3515c	fadD19	1	PROBABLE FATTY-ACID-CoA LIGASE FADD19 (FATTY-ACID-CoA SYNTHETASE) (FATTY-ACID-CoA SYNTHASE)
Rv2621c	Rv2621c	9	POSSIBLE TRANSCRIPTIONAL REGULATORY PROTEIN
Rv3032	Rv3032	7	POSSIBLE TRANSFERASE
Rv2172c	Rv2172c	10	CONSERVED HYPOTHETICAL PROTEIN
Rv1612	trpB	7	Probable tryptophan synthase, beta subunit trpB
Rv2362c	recO	2	POSSIBLE DNA REPAIR PROTEIN RECO
Rv1493	mutB	1	PROBABLE METHYLMALONYL-CoA MUTASE LARGE SUBUNIT MUTB (MCM)
Rv2794c	Rv2794c	10	CONSERVED HYPOTHETICAL PROTEIN
Rv0784	Rv0784	10	CONSERVED HYPOTHETICAL PROTEIN
Rv1753c	PPE24	6	PPE FAMILY PROTEIN
Rv0094c	Rv0094c	5	CONSERVED HYPOTHETICAL PROTEIN
Rv0552	Rv0552	10	CONSERVED HYPOTHETICAL PROTEIN
Rv2361c	Rv2361c	3	LONG (C50) CHAIN Z-ISOPRENYL DIPHOSPHATE SYNTHASE (Z-DECAPRENYL DIPHOSPHATE SYNTHASE)
Rv2324	Rv2324	9	PROBABLE TRANSCRIPTIONAL REGULATORY PROTEIN (PROBABLY ASNC-FAMILY)
Rv1745c	idi	7	Probable isopentenyl-diphosphate delta-isomerase IDI (IPP isomerase) (Isopentenyl pyrophosphate isomerase)
Rv1730c	Rv1730c	3	POSSIBLE PENICILLIN-BINDING PROTEIN
Rv3003c	ilvB1	7	PROBABLE ACETOLACTATE SYNTHASE (LARGE SUBUNIT) ILVB1 (ACETOHYDROXY-ACID SYNTHASE)
Rv0487	Rv0487	10	CONSERVED HYPOTHETICAL PROTEIN
Rv0949	uvrD1	2	PROBABLE ATP-DEPENDENT DNA HELICASE II UVRD1
Rv3207c	Rv3207c	10	CONSERVED HYPOTHETICAL PROTEIN
Rv3572	Rv3572	16	HYPOTHETICAL PROTEIN
Rv3249c	Rv3249c	9	POSSIBLE TRANSCRIPTIONAL REGULATORY PROTEIN (PROBABLY TETR-FAMILY)
Rv1278	Rv1278	16	HYPOTHETICAL PROTEIN
Rv1595	nadB	7	Probable L-aspartate oxidase nadB
Rv0827c	Rv0827c	9	PROBABLE TRANSCRIPTIONAL REGULATORY PROTEIN
Rv1256c	cyp130	7	PROBA BLE CYTOCHROME P450 130 CYP130
Rv3726	Rv3726	7	POSSIBLE DEHYDROGENASE
Rv2832c	ugpC	3	PROBABLE Sn-GLYCEROL-3-PHOSPHATE TRANSPORT ATP-BINDING PROTEIN ABC TRANSPORTER UGPC
Rv1057	Rv1057	10	CONSERVED HYPOTHETICAL PROTEIN
Rv2409c	Rv2409c	10	CONSERVED HYPOTHETICAL PROTEIN
Rv2699c	Rv2699c	10	CONSERVED HYPOTHETICAL PROTEIN
Rv2703	sigA	2	RNA POLYMERASE SIGMA FACTOR SIGA (SIGMA-A)
Rv1929c	Rv1929c	10	CONSERVED HYPOTHETICAL PROTEIN
Rv3482c	Rv3482c	3	PROBABLE CONSERVED MEMBRANE PROTEIN
Rv0561c	Rv0561c	7	POSSIBLE OXIDOREDUCTASE
Rv3503c	fdxD	7	PROBABLE FERREDOXIN FDXD
Rv0350	dnaK	0	PROBABLE CHAPERONE PROTEIN DNAK (HEAT SHOCK PROTEIN 70) (HEAT SHOCK 70 KDA PROTEIN) (HSP70)
Rv1301	Rv1301	10	CONSERVED HYPOTHETICAL PROTEIN
Rv2897c	Rv2897c	10	CONSERVED HYPOTHETICAL PROTEIN
Rv1665	pks11	1	Possible chalcone synthase pks11
Rv2882c	frr	2	RIBOSOME RECYCLING FACTOR FRR (RIBOSOME RELEASING FACTOR) (RRF)
Rv3452	cut4	3	PROBABLE CUTINASE PRECURSOR CUT4
Rv3026c	Rv3026c	10	CONSERVED HYPOTHETICAL PROTEIN
Rv1940	ribA1	7	Probable Riboflavin biosynthesis protein ribA1 (GTP cyclohydrolase II)
Rv3790	Rv3790	7	PROBABLE OXIDOREDUCTASE
Rv2738c	Rv2738c	10	CONSERVED HYPOTHETICAL PROTEIN
Rv2440c	obg	7	PROBABLE GTP1/OBG-FAMILY GTP-BINDING PROTEIN OBG
Rv1115	Rv1115	3	POSSIBLE EXPORTED PROTEIN
Rv1463	Rv1463	3	PROBABLE CONSERVED ATP-BINDING PROTEIN ABC TRANSPORTER
Rv3557c	Rv3557c	9	PROBABLE TRANSCRIPTIONAL REGULATORY PROTEIN (PROBABLY TETR-FAMILY)
Rv2170	Rv2170	10	GCN5-RELATED N-ACETYLTRANSFERASE
Rv1482c	Rv1482c	10	CONSERVED HYPOTHETICAL PROTEIN
Rv1713	engA	7	PROBABLE GTP-BINDING PROTEIN ENGA
Rv1117	Rv1117	10	CONSERVED HYPOTHETICAL PROTEIN
Rv2358	Rv2358	9	PROBABLE TRANSCRIPTIONAL REGULATORY PROTEIN (PROBABLY ARSR-FAMILY)
Rv1110	lytB2	3	PROBABLE LYTB-RELATED PROTEIN LYTB2
Rv1738	Rv1738	10	CONSERVED HYPOTHETICAL PROTEIN
Rv0880	Rv0880	9	POSSIBLE TRANSCRIPTIONAL REGULATORY PROTEIN (POSSIBLY MARR-FAMILY)
Rv2335	cysE	7	PROBABLE SERINE ACETYLTRANSFERASE CYSE (SAT)
Rv2175c	Rv2175c	9	conserved hypothetical regulatory protein
Rv0720	rplR	2	PROBABLE 50S RIBOSOMAL PROTEIN L18 RPLR
Rv2229c	Rv2229c	10	CONSERVED HYPOTHETICAL PROTEIN
Rv3535c	Rv3535c	7	PROBABLE ACETALDEHYDE DEHYDROGENASE (ACETALDEHYDE DEHYDROGENASE [ACETYLATING])
Rv3660c	Rv3660c	0	CONSERVED HYPOTHETICAL PROTEIN
Rv1916	aceAb	7	PROBABLE ISOCITRATE LYASE aceAb [SECOND PART] (ISOCITRASE) (ISOCITRATASE) (ICL)
Rv1817	Rv1817	7	POSSIBLE FLAVOPROTEIN
Rv1477	Rv1477	0	HYPOTHETICAL INVASION PROTEIN
Rv0856	Rv0856	10	CONSERVED HYPOTHETICAL PROTEIN
Rv2491	Rv2491	10	CONSERVED HYPOTHETICAL PROTEIN
Rv1617	pykA	7	Probable pyruvate kinase pykA
Rv2137c	Rv2137c	10	CONSERVED HYPOTHETICAL PROTEIN
Rv1782	Rv1782	3	PROBABLE CONSERVED MEMBRANE PROTEIN
Rv2590	fadD9	1	PROBABLE FATTY-ACID-CoA LIGASE FADD9 (FATTY-ACID-CoA SYNTHETASE) (FATTY-ACID-CoA SYNTHASE)
Rv1229c	mrp	7	PROBABLE MRP-RELATED PROTEIN MRP
Rv1322	Rv1322	16	CONSERVED HYPOTHETICAL PROTEIN
Rv0293c	Rv0293c	10	CONSERVED HYPOTHETICAL PROTEIN
Rv3598c	lysS	2	LYSYL-TRNA SYNTHETASE 1 LYSS (LYSINE--TRNA LIGASE 1) (LYSRS 1) (LYSINE TRANSLASE)
Rv3855	ethR	9	TRANSCRIPTIONAL REGULATORY REPRESSOR PROTEIN (TETR-FAMILY) ETHR
Rv1645c	Rv1645c	10	CONSERVED HYPOTHETICAL PROTEIN
Rv3661	Rv3661	0	CONSERVED HYPOTHETICAL PROTEIN
Rv2416c	eis	0	ENHANCED INTRACELLULAR SURVIVAL PROTEIN EIS, GCN5-RELATED N-ACETYLTRANSFERASE
Rv2695	Rv2695	10	CONSERVED HYPOTHETICAL ALANINE RICH PROTEIN
Rv1898	Rv1898	10	CONSERVED HYPOTHETICAL PROTEIN
Rv1846c	Rv1846c	9	POSSIBLE TRANSCRIPTIONAL REGULATORY PROTEIN
Rv2388c	hemN	7	PROBABLE OXYGEN-INDEPENDENT COPROPORPHYRINOGEN III OXIDASE HEMN (COPROPORPHYRINOGENASE) (COPROGEN OXIDASE)
Rv1224	tatB	3	Probable protein TatB
Rv2057c	rpmG1	2	Probable ribosomal protein L33
Rv3467	Rv3467	5	CONSERVED HYPOTHETICAL PROTEIN
Rv1699	pyrG	7	Probable CTP synthase PyrG
Rv3592	TB11.2	10	CONSERVED HYPOTHETICAL PROTEIN TB11.2
Rv1540	Rv1540	10	CONSERVED HYPOTHETICAL PROTEIN MEMBER OF yabO/yceC/yfiI FAMILY
Rv2728c	Rv2728c	10	CONSERVED HYPOTHETICAL ALANINE RICH PROTEIN
Rv1299	prfA	2	PROBABLE PEPTIDE CHAIN RELEASE FACTOR 1 PRFA (RF-1)
Rv1090	celA2b	7	PROBABLE CELLULASE CELA2B (ENDO-1,4-BETA-GLUCANASE) (ENDOGLUCANASE) (CARBOXYMETHYL CELLULASE)
Rv0809	purM	7	PROBABLE PHOSPHORIBOSYLFORMYLGLYCINAMIDINE CYCLO-LIGASE PURM (AIRS) (PHOSPHORIBOSYL-AMINOIMIDAZOLE SYNTHETASE) (AIR SYNTHASE)
Rv0858c	dapC	7	PROBABLE AMINOTRANSFERASE
Rv3847	Rv3847	10	HYPOTHETICAL PROTEIN
Rv0697	Rv0697	7	PROBABLE DEHYDROGENASE
Rv0216	Rv0216	7	DOUBLE HOTDOG HYDRATASE
Rv3129	Rv3129	10	CONSERVED HYPOTHETICAL PROTEIN
Rv0321	dcd	7	PROBABLE DEOXYCYTIDINE TRIPHOSPHATE DEAMINASE DCD (DCTP DEAMINASE)
Rv3600c	Rv3600c	10	CONSERVED HYPOTHETICAL PROTEIN
Rv2972c	Rv2972c	3	POSSIBLE CONSERVED MEMBRANE OR EXPORTED PROTEIN
Rv2372c	Rv2372c	10	CONSERVED HYPOTHETICAL PROTEIN
Rv0807	Rv0807	10	CONSERVED HYPOTHETICAL PROTEIN
Rv2630	Rv2630	16	HYPOTHETICAL PROTEIN
Rv0499	Rv0499	10	CONSERVED HYPOTHETICAL PROTEIN
Rv0710	rpsQ	2	PROBABLE 30S RIBOSOMAL PROTEIN S17 RPSQ
Rv0953c	Rv0953c	7	POSSIBLE OXIDOREDUCTASE
Rv3055	Rv3055	9	POSSIBLE TRANSCRIPTIONAL REGULATORY PROTEIN (PROBABLY TETR-FAMILY)
Rv1248c	kgd	7	ALPHA-KETOGLUTARATE DECARBOXYLASE
Rv3670	ephE	0	POSSIBLE EPOXIDE HYDROLASE EPHE (EPOXIDE HYDRATASE) (ARENE-OXIDE HYDRATASE)
Rv1259	Rv1259	10	CONSERVED HYPOTHETICAL PROTEIN
Rv3531c	Rv3531c	16	HYPOTHETICAL PROTEIN
Rv0569	Rv0569	10	CONSERVED HYPOTHETICAL PROTEIN
Rv3204	Rv3204	2	POSSIBLE DNA-METHYLTRANSFERASE (MODIFICATION METHYLASE)
Rv0966c	Rv0966c	10	CONSERVED HYPOTHETICAL PROTEIN
Rv3042c	serB2	7	PROBABLE PHOSPHOSERINE PHOSPHATASE SERB2 (PSP) (O-PHOSPHOSERINE PHOSPHOHYDROLASE) (PSPASE)
Rv1781c	malQ	7	PROBABLE 4-ALPHA-GLUCANOTRANSFERASE MALQ (Amylomaltase) (Disproportionating enzyme) (D-enzyme)
Rv0813c	Rv0813c	10	CONSERVED HYPOTHETICAL PROTEIN
Rv3614c	Rv3614c	10	CONSERVED HYPOTHETICAL PROTEIN
Rv0053	rpsF	2	PROBABLE 30S RIBOSOMAL PROTEIN S6 RPSF
Rv2470	glbO	7	POSSIBLE GLOBIN (OXYGEN-BINDING PROTEIN) GLBO
Rv0331	Rv0331	7	POSSIBLE DEHYDROGENASE/REDUCTASE
Rv3596c	clpC1	7	PROBABLE ATP-DEPENDENT PROTEASE ATP-BINDING SUBUNIT CLPC1
Rv0478	deoC	7	PROBABLE DEOXYRIBOSE-PHOSPHATE ALDOLASE DEOC (PHOSPHODEOXYRIBOALDOLASE) (DEOXYRIBOALDOLASE)
Rv3259	Rv3259	10	CONSERVED HYPOTHETICAL PROTEIN
Rv1125	Rv1125	10	CONSERVED HYPOTHETICAL PROTEIN
Rv2462c	tig	3	PROBABLE TRIGGER FACTOR (TF) PROTEIN TIG
Rv0793	Rv0793	10	CONSERVED HYPOTHETICAL PROTEIN
Rv2964	purU	7	PROBABLE FORMYLTETRAHYDROFOLATE DEFORMYLASE PURU (FORMYL-FH(4) HYDROLASE)
Rv1291c	Rv1291c	3	CONSERVED HYPOTHETICAL SECRETED PROTEIN
Rv0452	Rv0452	9	POSSIBLE TRANSCRIPTIONAL REGULATORY PROTEIN
Rv2322c	rocD1	7	PROBABLE ORNITHINE AMINOTRANSFERASE (N-terminus part) ROCD1 (ORNITHINE--OXO-ACID AMINOTRANSFERASE)
Rv2331	Rv2331	16	HYPOTHETICAL PROTEIN
Rv0678	Rv0678	10	CONSERVED HYPOTHETICAL PROTEIN
Rv3340	metC	7	PROBABLE O-ACETYLHOMOSERINE SULFHYDRYLASE METC (HOMOCYSTEINE SYNTHASE) (O-ACETYLHOMOSERINE (THIOL)-LYASE) (OAH SULFHYDRYLASE) (O-ACETYL-L-HOMOSERINE SULFHYDRYLASE)
Rv1080c	greA	2	PROBABLE TRANSCRIPTION ELONGATION FACTOR GREA (Transcript cleavage factor greA)
Rv2889c	tsf	2	PROBABLE ELONGATION FACTOR TSF (EF-TS)
Rv1081c	Rv1081c	3	PROBABLE CONSERVED MEMBRANE PROTEIN
Rv0502	Rv0502	10	CONSERVED HYPOTHETICAL PROTEIN
Rv1492	mutA	1	PROBABLE METHYLMALONYL-CoA MUTASE SMALL SUBUNIT MUTA (MCM)
Rv2003c	Rv2003c	10	CONSERVED HYPOTHETICAL PROTEIN
Rv1683	Rv1683	1	Possible long-chain acyl-CoA synthase
Rv2022c	Rv2022c	10	CONSERVED HYPOTHETICAL PROTEIN
Rv1966	mce3A	0	MCE-FAMILY PROTEIN MCE3A
Rv1865c	Rv1865c	7	PROBABLE SHORT-CHAIN TYPE DEHYDROGENASE
Rv0282	Rv0282	10	CONSERVED HYPOTHETICAL PROTEIN
Rv3801c	fadD32	1	PROBABLE FATTY-ACID-CoA LIGASE FADD32 (FATTY-ACID-CoA SYNTHETASE) (FATTY-ACID-CoA SYNTHASE
Rv1019	Rv1019	9	PROBABLE TRANSCRIPTIONAL REGULATORY PROTEIN (PROBABLY TETR-FAMILY)
Rv1926c	mpt63	3	IMMUNOGENIC PROTEIN MPT63 (ANTIGEN MPT63/MPB63) (16 kDa IMMUNOPROTECTIVE EXTRACELLULAR PROTEIN)
Rv0389	purT	7	PROBABLE PHOSPHORIBOSYLGLYCINAMIDE FORMYLTRANSFERASE 2 PURT (GART 2) (GAR TRANSFORMYLASE 2) (5'-PHOSPHORIBOSYLGLYCINAMIDE TRANSFORMYLASE 2) (FORMATE-DEPENDENT GAR TRANSFORMYLASE)
Rv0968	Rv0968	10	CONSERVED HYPOTHETICAL PROTEIN
Rv1810	Rv1810	10	CONSERVED HYPOTHETICAL PROTEIN
Rv1527c	pks5	1	Probable polyketide synthase pks5
Rv2683	Rv2683	10	CONSERVED HYPOTHETICAL PROTEIN
Rv3704c	gshA	7	GLUTAMATE--CYSTEINE LIGASE GSHA (GAMMA-GLUTAMYLCYSTEINE SYNTHETASE) (GAMMA-ECS) (GCS) (GAMMA-GLUTAMYL-L-CYSTEINE SYNTHETASE)
Rv2570	Rv2570	10	CONSERVED HYPOTHETICAL PROTEIN
Rv2405	Rv2405	10	CONSERVED HYPOTHETICAL PROTEIN
Rv0958	Rv0958	7	POSSIBLE MAGNESIUM CHELATASE
Rv3415c	Rv3415c	10	CONSERVED HYPOTHETICAL PROTEIN
Rv3109	moaA1	7	PROBABLE MOLYBDENUM COFACTOR BIOSYNTHESIS PROTEIN A MOAA1
Rv3060c	Rv3060c	9	PROBABLE TRANSCRIPTIONAL REGULATORY PROTEIN (PROBABLY GNTR-FAMILY)
Rv2742c	Rv2742c	10	CONSERVED HYPOTHETICAL ARGININE RICH PROTEIN
Rv0330c	Rv0330c	16	HYPOTHETICAL PROTEIN
Rv1917c	PPE34	6	PPE FAMILY PROTEIN
Rv3127	Rv3127	10	CONSERVED HYPOTHETICAL PROTEIN
Rv3314c	deoA	7	PROBABLE THYMIDINE PHOSPHORYLASE DEOA (TDRPASE) (PYRIMIDINE PHOSPHORYLASE)
Rv3013	Rv3013	10	CONSERVED HYPOTHETICAL PROTEIN
Rv1148c	Rv1148c	5	CONSERVED HYPOTHETICAL PROTEIN
Rv3567c	Rv3567c	7	POSSIBLE OXIDOREDUCTASE
Rv0060	Rv0060	10	CONSERVED HYPOTHETICAL PROTEIN
Rv1855c	Rv1855c	7	POSSIBLE OXIDOREDUCTASE
Rv2028c	Rv2028c	10	CONSERVED HYPOTHETICAL PROTEIN
Rv3536c	Rv3536c	7	PROBABLE HYDRATASE
Rv3874	esxB	3	10 KDA CULTURE FILTRATE ANTIGEN ESXB (LHP) (CFP10)
Rv2338c	moeW	7	POSSIBLE MOLYBDOPTERIN BIOSYNTHESIS PROTEIN MOEW
Rv2107	PE22	6	PE FAMILY PROTEIN
Rv1884c	rpfC	3	PROBABLE RESUSCITATION-PROMOTING FACTOR RPFC
Rv2825c	Rv2825c	10	CONSERVED HYPOTHETICAL PROTEIN
Rv2159c	Rv2159c	10	CONSERVED HYPOTHETICAL PROTEIN
Rv3015c	Rv3015c	10	CONSERVED HYPOTHETICAL PROTEIN
Rv0945	Rv0945	7	PROBABLE SHORT-CHAIN TYPE DEHYDROGENASE/REDUCTASE
Rv1970	lprM	3	POSSIBLE MCE-FAMILY LIPOPROTEIN LPRM (MCE-FAMILY LIPOPROTEIN MCE3E)
Rv3577	Rv3577	10	CONSERVED HYPOTHETICAL PROTEIN
Rv0160c	PE4	6	PE FAMILY PROTEIN
Rv0004	Rv0004	10	CONSERVED HYPOTHETICAL PROTEIN
Rv2854	Rv2854	16	HYPOTHETICAL PROTEIN
Rv1473	Rv1473	3	PROBABLE MACROLIDE-TRANSPORT ATP-BINDING PROTEIN ABC TRANSPORTER
Rv0080	Rv0080	10	CONSERVED HYPOTHETICAL PROTEIN
Rv0777	purB	7	PROBABLE ADENYLOSUCCINATE LYASE PURB (ADENYLOSUCCINASE) (ASL) (ASASE)
Rv0797	Rv0797	5	PUTATIVE TRANSPOSASE FOR INSERTION SEQUENCE ELEMENT IS1547
Rv2609c	Rv2609c	3	PROBABLE CONSERVED MEMBRANE PROTEIN
Rv3555c	Rv3555c	10	CONSERVED HYPOTHETICAL PROTEIN
Rv3037c	Rv3037c	10	CONSERVED HYPOTHETICAL PROTEIN
Rv2524c	fas	1	PROBABLE FATTY ACID SYNTHASE FAS (FATTY ACID SYNTHETASE)
Rv2450c	rpfE	3	PROBABLE RESUSCITATION-PROMOTING FACTOR RPFE
Rv0812	Rv0812	7	PROBABLE AMINO ACID AMINOTRANSFERASE
Rv2676c	Rv2676c	10	CONSERVED HYPOTHETICAL PROTEIN
Rv2668	Rv2668	3	POSSIBLE EXPORTED ALANINE AND VALINE RICH PROTEIN
Rv3696c	glpK	7	PROBABLE GLYCEROL KINASE GLPK (ATP:GLYCEROL 3-PHOSPHOTRANSFERASE)(GLYCEROKINASE) (GK)
Rv2744c	35kd_ag	10	CONSERVED 35 KDA ALANINE RICH PROTEIN
Rv2106	Rv2106	5	PROBABLE TRANSPOSASE
Rv2840c	Rv2840c	10	CONSERVED HYPOTHETICAL PROTEIN
Rv0077c	Rv0077c	7	PROBABLE OXIDOREDUCTASE
Rv3262	fbiB	7	PROBABLE F420 BIOSYNTHESIS PROTEIN FBIB
Rv3568c	bphC	7	PROBABLE BIPHENYL-2,3-DIOL 1,2-DIOXYGENASE BPHC (23OHBP OXYGENASE) (2,3-DIHYDROXYBIPHENYL DIOXYGENASE) (2,3-DIHYDROXYBIPHENYL 1,2-DIOXYGENASE) (DHBD)
Rv0465c	Rv0465c	9	PROBABLE TRANSCRIPTIONAL REGULATORY PROTEIN
Rv3176c	mesT	0	PROBABLE EPOXIDE HYDROLASE MEST (EPOXIDE HYDRATASE) (ARENE-OXIDE HYDRATASE)
Rv1056	Rv1056	10	CONSERVED HYPOTHETICAL PROTEIN
Rv2619c	Rv2619c	10	CONSERVED HYPOTHETICAL PROTEIN
Rv3074	Rv3074	10	CONSERVED HYPOTHETICAL PROTEIN
Rv3836	Rv3836	10	CONSERVED HYPOTHETICAL PROTEIN
Rv0245	Rv0245	7	POSSIBLE OXIDOREDUCTASE
Rv0547c	Rv0547c	7	POSSIBLE OXIDOREDUCTASE
Rv2117	Rv2117	10	CONSERVED HYPOTHETICAL PROTEIN
Rv3637	Rv3637	5	POSSIBLE TRANSPOSASE
Rv2848c	cobB	7	PROBABLE COBYRINIC ACID A,C-DIAMIDE SYNTHASE COBB
Rv3443c	rplM	2	PROBABLE 50S RIBOSOMAL PROTEIN L13 RPLM
Rv0928	pstS3	3	PERIPLASMIC PHOSPHATE-BINDING LIPOPROTEIN PSTS3 (PBP-3) (PSTS3) (PHOS1)
Rv0121c	Rv0121c	10	CONSERVED HYPOTHETICAL PROTEIN
Rv0715	rplX	2	PROBABLE 50S RIBOSOMAL PROTEIN L24 RPLX
Rv3730c	Rv3730c	10	CONSERVED HYPOTHETICAL PROTEIN
Rv3552	Rv3552	7	POSSIBLE COA-TRANSFERASE (BETA SUBUNIT)
Rv3224	Rv3224	7	POSSIBLE IRON-REGULATED SHORT-CHAIN DEHYDROGENASE/REDUCTASE
Rv1628c	Rv1628c	10	CONSERVED HYPOTHETICAL PROTEIN
Rv3744	Rv3744	9	TRANSCRIPTIONAL REGULATORY PROTEIN (PROBABLY ARSR-FAMILY)
Rv1210	tagA	2	PROBABLE DNA-3-METHYLADENINE GLYCOSYLASE I TAGA (TAG I) (3-methyladenine-DNA glycosylase I, constitutive) (DNA-3-methyladenine glycosidase I )
Rv2008c	Rv2008c	10	CONSERVED HYPOTHETICAL PROTEIN
Rv0058	dnaB	2	PROBABLE REPLICATIVE DNA HELICASE DNAB
Rv0991c	Rv0991c	10	CONSERVED HYPOTHETICAL SERINE RICH PROTEIN
Rv2384	mbtA	1	BIFUNCTIONAL ENZYME MBTA: SALICYL-AMP LIGASE (SAL-AMP LIGASE) + SALICYL-S-ArCP SYNTHETASE
Rv0821c	phoY2	3	PROBABLE PHOSPHATE-TRANSPORT SYSTEM TRANSCRIPTIONAL REGULATORY PROTEIN PHOY2
Rv1785c	cyp143	7	PROBABLE CYTOCHROME P450 143 CYP143
Rv3337	Rv3337	10	CONSERVED HYPOTHETICAL PROTEIN
Rv1987	Rv1987	3	POSSIBLE CHITINASE
Rv3474	Rv3474	5	POSSIBLE TRANSPOSASE FOR INSERTION ELEMENT IS6110 (FRAGMENT)
Rv0976c	Rv0976c	10	CONSERVED HYPOTHETICAL PROTEIN
Rv3773c	Rv3773c	10	CONSERVED HYPOTHETICAL PROTEIN
Rv2946c	pks1	1	PROBABLE POLYKETIDE SYNTHASE PKS1
Rv1005c	pabB	7	Probable para-aminobenzoate synthase component I PABD
Rv3126c	Rv3126c	16	HYPOTHETICAL PROTEIN
Rv0921	Rv0921	5	POSSIBLE RESOLVASE
Rv3639c	Rv3639c	10	CONSERVED HYPOTHETICAL PROTEIN
Rv2034	Rv2034	9	Probable ArsR-type repressor protein
Rv3680	Rv3680	3	PROBABLE ANION TRANSPORTER ATPASE
Rv1098c	fum	7	PROBABLE FUMARASE FUM (Fumarate hydratase)
Rv2330c	lppP	3	PROBABLE LIPOPROTEIN LPPP
Rv1235	lpqY	3	PROBABLE SUGAR-BINDING LIPOPROTEIN LPQY
Rv1394c	cyp132	7	PROBABLE CYTOCHROME P450 132 CYP132
Rv3380c	Rv3380c	5	PROBABLE TRANSPOSASE
Rv0328	Rv0328	9	POSSIBLE TRANSCRIPTIONAL REGULATORY PROTEIN (POSSIBLY TETR/ACRR-FAMILY)
Rv1083	Rv1083	10	CONSERVED HYPOTHETICAL PROTEIN
Rv3603c	Rv3603c	10	CONSERVED HYPOTHETICAL ALANINE AND LEUCINE RICH PROTEIN
Rv3035	Rv3035	10	CONSERVED HYPOTHETICAL PROTEIN
Rv0940c	Rv0940c	7	POSSIBLE OXIDOREDUCTASE
Rv2478c	Rv2478c	10	CONSERVED HYPOTHETICAL PROTEIN
Rv3029c	fixA	7	PROBABLE ELECTRON TRANSFER FLAVOPROTEIN (BETA-SUBUNIT) FIXA (BETA-ETF) (ELECTRON TRANSFER FLAVOPROTEIN SMALL SUBUNIT) (ETFSS)
Rv1767	Rv1767	10	CONSERVED HYPOTHETICAL PROTEIN
Rv1725c	Rv1725c	10	CONSERVED HYPOTHETICAL PROTEIN
Rv0763c	Rv0763c	7	POSSIBLE FERREDOXIN
Rv0012	Rv0012	3	PROBABLE CONSERVED MEMBRANE PROTEIN
Rv3746c	PE34	6	PROBABLE PE FAMILY PROTEIN (PE FAMILY-RELATED PROTEIN)
Rv2301	cut2	3	PROBABLE CUTINASE CUT2
Rv1889c	Rv1889c	10	CONSERVED HYPOTHETICAL PROTEIN
Rv3283	sseA	7	PROBABLE THIOSULFATE SULFURTRANSFERASE SSEA (RHODANESE) (THIOSULFATE CYANIDE TRANSSULFURASE) (THIOSULFATE THIOTRANSFERASE)
Rv0766c	cyp123	7	PROBABLE CYTOCHROME P450 123 CYP123
Rv1321	Rv1321	10	CONSERVED HYPOTHETICAL PROTEIN
Rv3800c	pks13	1	POLYKETIDE SYNTHASE PKS13
Rv3615c	Rv3615c	10	CONSERVED HYPOTHETICAL PROTEIN
Rv3437	Rv3437	3	POSSIBLE CONSERVED TRANSMEMBRANE PROTEIN
Rv1154c	Rv1154c	16	HYPOTHETICAL PROTEIN
Rv2125	Rv2125	10	CONSERVED HYPOTHETICAL PROTEIN
Rv3033	Rv3033	16	HYPOTHETICAL PROTEIN
Rv1734c	Rv1734c	10	CONSERVED HYPOTHETICAL PROTEIN
Rv2562	Rv2562	16	CONSERVED HYPOTHETICAL PROTEIN
Rv1528c	papA4	1	PROBABLE CONSERVED POLYKETIDE SYNTHASE ASSOCIATED PROTEIN PAPA4
Rv1945	Rv1945	5	CONSERVED HYPOTHETICAL PROTEIN
Rv3814c	Rv3814c	7	POSSIBLE ACYLTRANSFERASE
Rv3163c	Rv3163c	3	POSSIBLE CONSERVED SECRETED PROTEIN
Rv3059	cyp136	7	PROBABLE CYTOCHROME P450 136 CYP136
Rv0729	xylB	7	POSSIBLE D-XYLULOSE KINASE XYLB (XYLULOKINASE) (XYLULOSE KINASE)
Rv1184c	Rv1184c	3	POSSIBLE EXPORTED PROTEIN
Rv1391	dfp	7	PROBABLE DNA/PANTOTHENATE METABOLISM FLAVOPROTEIN HOMOLOG DFP
Rv3133c	devR	9	TWO COMPONENT TRANSCRIPTIONAL REGULATORY PROTEIN DEVR (PROBABLY LUXR/UHPA-FAMILY)
Rv0273c	Rv0273c	9	POSSIBLE TRANSCRIPTIONAL REGULATORY PROTEIN
Rv3626c	Rv3626c	10	CONSERVED HYPOTHETICAL PROTEIN
Rv2916c	ffh	3	PROBABLE SIGNAL RECOGNITION PARTICLE PROTEIN FFH (FIFTY-FOUR HOMOLOG) (SRP PROTEIN)
Rv2145c	wag31	3	CONSERVED HYPOTHETICAL PROTEIN WAG31
Rv0233	nrdB	2	PROBABLE RIBONUCLEOSIDE-DIPHOSPHATE REDUCTASE (BETA CHAIN) NRDB (RIBONUCLEOTIDE REDUCTASE SMALL CHAIN)
Rv2558	Rv2558	16	CONSERVED HYPOTHETICAL PROTEIN
Rv2904c	rplS	2	PROBABLE 50S RIBOSOMAL PROTEIN L19 RPLS
Rv2717c	Rv2717c	10	CONSERVED HYPOTHETICAL PROTEIN
Rv2622	Rv2622	7	POSSIBLE METHYLTRANSFERASE (METHYLASE)
Rv1332	Rv1332	9	PROBABLE TRANSCRIPTIONAL REGULATORY PROTEIN
Rv0142	Rv0142	10	CONSERVED HYPOTHETICAL PROTEIN
Rv3777	Rv3777	7	PROBABLE OXIDOREDUCTASE
Rv1193	fadD36	1	PROBABLE FATTY-ACID-CoA LIGASE FADD36 (FATTY-ACID-CoA SYNTHETASE) (FATTY-ACID-CoA SYNTHASE)
Rv1976c	Rv1976c	10	CONSERVED HYPOTHETICAL PROTEIN
Rv1306	atpF	7	PROBABLE ATP SYNTHASE B CHAIN ATPF
Rv3014c	ligA	2	PROBABLE DNA LIGASE [NAD DEPENDENT] LIGA (POLYDEOXYRIBONUCLEOTIDE SYNTHASE [NAD+])
Rv0259c	Rv0259c	10	CONSERVED HYPOTHETICAL PROTEIN
Rv3178	Rv3178	10	CONSERVED HYPOTHETICAL PROTEIN
Rv0677c	mmpS5	3	POSSIBLE CONSERVED MEMBRANE PROTEIN MMPS5
Rv0258c	Rv0258c	10	CONSERVED HYPOTHETICAL PROTEIN
Rv2428	ahpC	0	ALKYL HYDROPEROXIDE REDUCTASE C PROTEIN AHPC (ALKYL HYDROPEROXIDASE C)
Rv3110	moaB1	7	PROBABLE PTERIN-4-ALPHA-CARBINOLAMINE DEHYDRATASE MOAB1 (PHS) (4-ALPHA- HYDROXY-TETRAHYDROPTERIN DEHYDRATASE) (PTERIN-4-A-CARBINOLAMINE DEHYDRATASE) (PHENYLALANINE HYDROXYLASE-STIMULATING PROTEIN) (PHS) (PTERIN CARBINOLAMINE DEHYDRATASE) (PCD)
Rv2037c	Rv2037c	3	POSSIBLE CONSERVED TRANSMEMBRANE PROTEIN
Rv2479c	Rv2479c	5	PROBABLE TRANSPOSASE
Rv3326	Rv3326	5	PROBABLE TRANSPOSASE
Rv0250c	Rv0250c	10	CONSERVED HYPOTHETICAL PROTEIN
Rv0408	pta	7	PROBABLE PHOSPHATE ACETYLTRANSFERASE PTA (PHOSPHOTRANSACETYLASE)
Rv3192	Rv3192	10	CONSERVED HYPOTHETICAL ALANINE AND PROLINE-RICH PROTEIN
Rv0313	Rv0313	10	CONSERVED HYPOTHETICAL PROTEIN
Rv0264c	Rv0264c	10	CONSERVED HYPOTHETICAL PROTEIN
Rv0113	gmhA	3	PROBABLE SEDOHEPTULOSE-7-PHOSPHATE ISOMERASE GMHA (PHOSPHOHEPTOSE ISOMERASE)
Rv3284	Rv3284	10	CONSERVED HYPOTHETICAL PROTEIN
Rv3299c	atsB	7	PROBABLE ARYLSULFATASE ATSB (ARYL-SULFATE SULPHOHYDROLASE) (SULFATASE)
Rv2606c	snzP	7	Possible pyridoxine biosynthesis protein SnzP
Rv1709	Rv1709	10	CONSERVED HYPOTHETICAL PROTEIN
Rv2286c	Rv2286c	10	CONSERVED HYPOTHETICAL PROTEIN
Rv0790c	Rv0790c	16	HYPOTHETICAL PROTEIN
Rv2509	Rv2509	7	PROBABLE SHORT-CHAIN TYPE DEHYDROGENASE/REDUCTASE
Rv2323c	Rv2323c	10	CONSERVED HYPOTHETICAL PROTEIN
Rv0309	Rv0309	3	POSSIBLE CONSERVED EXPORTED PROTEIN
Rv1564c	treX	0	Probable Maltooligosyltrehalose synthase TreX
Rv1232c	Rv1232c	10	CONSERVED HYPOTHETICAL PROTEIN
Rv1314c	Rv1314c	10	CONSERVED HYPOTHETICAL PROTEIN
Rv3519	Rv3519	16	HYPOTHETICAL PROTEIN
Rv1074c	fadA3	1	PROBABLE BETA-KETOACYL CoA THIOLASE FADA3
Rv1261c	Rv1261c	10	CONSERVED HYPOTHETICAL PROTEIN
Rv3616c	Rv3616c	10	CONSERVED HYPOTHETICAL ALANINE AND GLYCINE RICH PROTEIN
Rv2370c	Rv2370c	10	CONSERVED HYPOTHETICAL PROTEIN
Rv3011c	gatA	2	PROBABLE GLUTAMYL-TRNA(GLN) AMIDOTRANSFERASE (SUBUNIT A) GATA (Glu-ADT SUBUNIT A)
Rv1156	Rv1156	10	CONSERVED HYPOTHETICAL PROTEIN
Rv2720	lexA	9	REPRESSOR LEXA
Rv2242	Rv2242	10	CONSERVED HYPOTHETICAL PROTEIN
Rv0593	lprL	3	POSSIBLE MCE-FAMILY LIPOPROTEIN LPRL (MCE-FAMILY LIPOPROTEIN MCE2E)
Rv3673c	Rv3673c	7	POSSIBLE MEMBRANE-ANCHORED THIOREDOXIN-LIKE PROTEIN (THIOL-DISULFIDE INTERCHANGE RELATED PROTEIN)
Rv1870c	Rv1870c	10	CONSERVED HYPOTHETICAL PROTEIN
Rv0857	Rv0857	10	CONSERVED HYPOTHETICAL PROTEIN
Rv2185c	TB16.3	10	CONSERVED HYPOTHETICAL PROTEIN TB16.3
Rv2839c	infB	2	PROBABLE TRANSLATION INITIATION FACTOR IF-2 INFB
Rv2996c	serA1	7	PROBABLE D-3-PHOSPHOGLYCERATE DEHYDROGENASE SERA1 (PGDH)
Rv2967c	pca	7	PROBABLE PYRUVATE CARBOXYLASE PCA (PYRUVIC CARBOXYLASE)
Rv3386	Rv3386	5	POSSIBLE TRANSPOSASE
Rv0122	Rv0122	16	HYPOTHETICAL PROTEIN
Rv2662	Rv2662	16	HYPOTHETICAL PROTEIN
Rv2706c	Rv2706c	16	HYPOTHETICAL PROTEIN
Rv1954c	Rv1954c	16	HYPOTHETICAL PROTEIN
Rv2451	Rv2451	16	HYPOTHETICAL PROLINE AND SERINE RICH PROTEIN
Rv3160c	Rv3160c	9	POSSIBLE TRANSCRIPTIONAL REGULATORY PROTEIN (PROBABLY TETR-FAMILY)
Rv2664	Rv2664	16	HYPOTHETICAL PROTEIN
Rv0459	Rv0459	10	CONSERVED HYPOTHETICAL PROTEIN
Rv1265	Rv1265	16	HYPOTHETICAL PROTEIN
Rv0663	atsD	7	POSSIBLE ARYLSULFATASE ATSD (ARYL-SULFATE SULPHOHYDROLASE) (ARYLSULPHATASE)
Rv0295c	Rv0295c	10	CONSERVED HYPOTHETICAL PROTEIN
Rv1369c	Rv1369c	5	PROBABLE TRANSPOSASE
Rv2073c	Rv2073c	7	Probable shortchain dehydrogenase
Rv0451c	mmpS4	3	PROBABLE CONSERVED MEMBRANE PROTEIN MMPS4
Rv0837c	Rv0837c	16	HYPOTHETICAL PROTEIN
Rv2218	lipA	7	Probable lipoate biosynthesis protein A LipA
Rv0814c	sseC2	7	CONSERVED HYPOTHETICAL PROTEIN SSEC2
Rv3360	Rv3360	10	CONSERVED HYPOTHETICAL PROTEIN
Rv0644c	mmaA2	1	METHOXY MYCOLIC ACID SYNTHASE 2 MMAA2 (METHYL MYCOLIC ACID SYNTHASE 2) (MMA2) (HYDROXY MYCOLIC ACID SYNTHASE)
Rv0787A	Rv0787A	10	CONSERVED HYPOTHETICAL PROTEIN
Rv0149	Rv0149	7	POSSIBLE QUINONE OXIDOREDUCTASE (NADPH:QUINONE OXIDOREDUCTASE) (ZETA-CRYSTALLIN)
Rv1632c	Rv1632c	16	HYPOTHETICAL PROTEIN
Rv1420	uvrC	2	PROBABLE EXCINUCLEASE ABC (SUBUNIT C - NUCLEASE) UVRC
Rv1729c	Rv1729c	10	CONSERVED HYPOTHETICAL PROTEIN
Rv0920c	Rv0920c	5	PROBABLE TRANSPOSASE
Rv1867	Rv1867	1	CONSERVED HYPOTHETICAL PROTEIN
Rv3517	Rv3517	10	CONSERVED HYPOTHETICAL PROTEIN
Rv1174c	TB8.4	3	LOW MOLECULAR WEIGHT T-CELL ANTIGEN TB8.4
Rv0702	rplD	2	PROBABLE 50S RIBOSOMAL PROTEIN L4 RPLD
Rv3902c	Rv3902c	16	HYPOTHETICAL PROTEIN
Rv1099c	Rv1099c	10	CONSERVED HYPOTHETICAL PROTEIN
Rv2027c	Rv2027c	9	Probable histidine kinase response regulator
Rv3004	cfp6	3	LOW MOLECULAR WEIGHT PROTEIN ANTIGEN 6 (CFP-6)
Rv1742	Rv1742	8	HYPOTHETICAL PROTEIN
Rv2160c	Rv2160c	9	CONSERVED HYPOTHETICAL PROTEIN
Rv2321c	rocD2	7	PROBABLE ORNITHINE AMINOTRANSFERASE (C-terminus part) ROCD2 (ORNITHINE--OXO-ACID AMINOTRANSFERASE)
Rv1333	Rv1333	7	PROBABLE HYDROLASE
Rv0802c	Rv0802c	10	GCN5-RELATED N-ACETYLTRANSFERASE
Rv1122	gnd2	7	PROBABLE 6-PHOSPHOGLUCONATE DEHYDROGENASE, DECARBOXYLATING GND2
Rv0477	Rv0477	3	POSSIBLE CONSERVED SECRETED PROTEIN
Rv0326	Rv0326	8	HYPOTHETICAL PROTEIN
Rv2669	Rv2669	10	GCN5-RELATED N-ACETYLTRANSFERASE
Rv0718	rpsH	2	PROBABLE 30S RIBOSOMAL PROTEIN S8 RPSH
Rv1831	Rv1831	16	HYPOTHETICAL PROTEIN
Rv1569	bioF1	7	PROBABLE 8-AMINO-7-OXONONANOATE SYNTHASE BIOF1 (AONS) (8-AMINO-7-KETOPELARGONATE SYNTHASE) (7-KETO-8-AMINO-PELARGONIC ACID SYNTHETASE) (7-KAP SYNTHETASE) (L-ALANINE--PIMELYL CoA LIGASE)
Rv1531	Rv1531	10	CONSERVED HYPOTHETICAL PROTEIN
Rv3180c	Rv3180c	16	HYPOTHETICAL ALANINE RICH PROTEIN
Rv1670	Rv1670	10	CONSERVED HYPOTHETICAL PROTEIN
Rv2134c	Rv2134c	10	CONSERVED HYPOTHETICAL PROTEIN
Rv0887c	Rv0887c	10	CONSERVED HYPOTHETICAL PROTEIN
Rv3579c	Rv3579c	7	POSSIBLE TRNA/RRNA METHYLTRANSFERASE
Rv2573	Rv2573	10	CONSERVED HYPOTHETICAL PROTEIN
Rv3054c	Rv3054c	10	CONSERVED HYPOTHETICAL PROTEIN
Rv1890c	Rv1890c	16	HYPOTHETICAL PROTEIN
Rv0272c	Rv0272c	16	HYPOTHETICAL PROTEIN
Rv0750	Rv0750	10	CONSERVED HYPOTHETICAL PROTEIN
Rv3047c	Rv3047c	16	HYPOTHETICAL PROTEIN
Rv3613c	Rv3613c	16	HYPOTHETICAL PROTEIN
Rv2917	Rv2917	10	CONSERVED HYPOTHETICAL ALANINE AND ARGININE RICH PROTEIN
Rv1770	Rv1770	10	CONSERVED HYPOTHETICAL PROTEIN
Rv1776c	Rv1776c	9	POSSIBLE TRANSCRIPTIONAL REGULATORY PROTEIN
Rv2618	Rv2618	10	CONSERVED HYPOTHETICAL PROTEIN
Rv3182	Rv3182	10	CONSERVED HYPOTHETICAL PROTEIN
Rv3431c	Rv3431c	5	POSSIBLE TRANSPOSASE (FRAGMENT)
Rv3235	Rv3235	16	HYPOTHETICAL ALANINE ARGININE PROLINE RICH PROTEIN
Rv1774	Rv1774	7	PROBABLE OXIDOREDUCTASE
Rv0679c	Rv0679c	10	CONSERVED HYPOTHETICAL THREONINE RICH PROTEIN
Rv1790	PPE27	6	PPE FAMILY PROTEIN
Rv2498c	citE	7	PROBABLE CITRATE (PRO-3S)-LYASE (BETA SUBUNIT) CITE (CITRASE) (CITRATASE) (CITRITASE) (CITRIDESMOLASE) (CITRASE ALDOLASE)
Rv3822	Rv3822	10
Rv2250c	Rv2250c	9	Possible transcriptional regulatory protein
Rv0816c	thiX	7	PROBABLE THIOREDOXIN THIX
Rv3527	Rv3527	16	HYPOTHETICAL PROTEIN
Rv2167c	Rv2167c	5	PROBABLE TRANSPOSASE
Rv3819	Rv3819	16	HYPOTHETICAL PROTEIN
Rv0683	rpsG	2	PROBABLE 30S RIBOSOMAL PROTEIN S7 RPSG
Rv2164c	Rv2164c	3	PROBABLE CONSERVED PROLINE RICH MEMBRANE PROTEIN
Rv0503c	cmaA2	1	CYCLOPROPANE-FATTY-ACYL-PHOSPHOLIPID SYNTHASE 2 CMAA2 (CYCLOPROPANE FATTY ACID SYNTHASE) (CFA SYNTHASE) (CYCLOPROPANE MYCOLIC ACID SYNTHASE 2) (MYCOLIC ACID TRANS-CYCLOPROPANE SYNTHETASE)
Rv0455c	Rv0455c	10	CONSERVED HYPOTHETICAL PROTEIN
Rv2020c	Rv2020c	10	CONSERVED HYPOTHETICAL PROTEIN
Rv2100	Rv2100	5	CONSERVED HYPOTHETICAL PROTEIN
Rv0464c	Rv0464c	10	CONSERVED HYPOTHETICAL PROTEIN
Rv0992c	Rv0992c	10	CONSERVED HYPOTHETICAL PROTEIN
Rv1365c	rsfA	2	ANTI-ANTI-SIGMA FACTOR RSFA (ANTI-SIGMA FACTOR ANTAGONIST) (REGULATOR OF SIGMA F A)
Rv0141c	Rv0141c	16	HYPOTHETICAL PROTEIN
Rv0706	rplV	2	PROBABLE 50S RIBOSOMAL PROTEIN L22 RPLV
Rv0948c	Rv0948c	10	CONSERVED HYPOTHETICAL PROTEIN
Rv2495c	pdhC	7	PROBABLE DIHYDROLIPOAMIDE S-ACETYLTRANSFERASE E2 COMPONENT PDHC (LIPOATE ACETYLTRANSFERASE) (THIOLTRANSACETYLASE A)
Rv3781	rfbE	3	PROBABLE O-ANTIGEN/LIPOPOLYSACCHARIDE TRANSPORT ATP-BINDING PROTEIN ABC TRANSPORTER RFBE
Rv3399	Rv3399	10	CONSERVED HYPOTHETICAL PROTEIN
Rv0281	Rv0281	10	CONSERVED HYPOTHETICAL PROTEIN
Rv0316	Rv0316	7	POSSIBLE MUCONOLACTONE ISOMERASE
Rv0184	Rv0184	10	CONSERVED HYPOTHETICAL PROTEIN
Rv0721	rpsE	2	PROBABLE 30S RIBOSOMAL PROTEIN S5 RPSE
Rv1827	cfp17	10	CONSERVED HYPOTHETICAL PROTEIN CFP17
Rv0719	rplF	2	PROBABLE 50S RIBOSOMAL PROTEIN L6 RPLF
Rv0306	Rv0306	7	PUTATIVE OXIDOREDUCTASE
Rv2678c	hemE	7	PROBABLE UROPORPHYRINOGEN DECARBOXYLASE HEME (UROPORPHYRINOGEN III DECARBOXYLASE) (URO-D) (UPD)
Rv2359	furB	9	PROBABLE FERRIC UPTAKE REGULATION PROTEIN FURB
Rv1064c	lpqV	3	POSSIBLE LIPOPROTEIN LPQV
Rv0898c	Rv0898c	10	CONSERVED HYPOTHETICAL PROTEIN
Rv3275c	purE	7	PROBABLE PHOSPHORIBOSYLAMINOIMIDAZOLE CARBOXYLASE CATALYTIC SUBUNIT PURE (AIR CARBOXYLASE) (AIRC)
Rv1486c	Rv1486c	10	CONSERVED HYPOTHETICAL PROTEIN
Rv0981	mprA	9	MYCOBACTERIAL PERSISTENCE REGULATOR MRPA (TWO COMPONENT RESPONSE TRANSCRIPTIONAL REGULATORY PROTEIN)
Rv0725c	Rv0725c	10	CONSERVED HYPOTHETICAL PROTEIN
Rv2632c	Rv2632c	10	CONSERVED HYPOTHETICAL PROTEIN
Rv2256c	Rv2256c	10	CONSERVED HYPOTHETICAL PROTEIN
Rv0190	Rv0190	10	CONSERVED HYPOTHETICAL PROTEIN
Rv2024c	Rv2024c	10	CONSERVED HYPOTHETICAL PROTEIN
Rv0574c	Rv0574c	10	CONSERVED HYPOTHETICAL PROTEIN
Rv2094c	tatA	3	PROBABLE SEC-INDEPENDENT PROTEIN TRANSLOCASE MEMBRANE-BOUND PROTEIN TATA
Rv2260	Rv2260	10	CONSERVED HYPOTHETICAL PROTEIN
Rv1944c	Rv1944c	10	CONSERVED HYPOTHETICAL PROTEIN
Rv2638	Rv2638	10	CONSERVED HYPOTHETICAL PROTEIN
Rv3381c	Rv3381c	5	PROBABLE TRANSPOSASE FOR INSERTION SEQUENCE ELEMENT IS6110 (FRAGMENT)
Rv3325	Rv3325	5	PROBABLE TRANSPOSASE FOR INSERTION SEQUENCE ELEMENT IS6110 (FRAGMENT)
Rv0652	rplL	2	PROBABLE 50S RIBOSOMAL PROTEIN L7/L12 RPLL (SA1)
Rv3458c	rpsD	2	PROBABLE 30S RIBOSOMAL PROTEIN S4 RPSD
Rv1961	Rv1961	16	HYPOTHETICAL PROTEIN
Rv2142c	Rv2142c	16	HYPOTHETICAL PROTEIN
Rv3424c	Rv3424c	16	HYPOTHETICAL PROTEIN
Rv1720c	Rv1720c	0	CONSERVED HYPOTHETICAL PROTEIN WITH PIN DOMAIN
Rv1376	Rv1376	10	CONSERVED HYPOTHETICAL PROTEIN
Rv2308	Rv2308	10	CONSERVED HYPOTHETICAL PROTEIN
Rv0862c	Rv0862c	10	CONSERVED HYPOTHETICAL PROTEIN
Rv3441c	mrsA	7	PROBABLE PHOSPHO-SUGAR MUTASE / MRSA PROTEIN HOMOLOG
Rv3328c	sigJ	2	PROBABLE ALTERNATIVE RNA POLYMERASE SIGMA FACTOR (FRAGMENT) SIGJ
Rv0868c	moaD2	7	PROBABLE MOLYBDENUM COFACTOR BIOSYNTHESIS PROTEIN D 2 MOAD2 (MOLYBDOPTERIN CONVERTING FACTOR SMALL SUBUNIT) (MOLYBDOPTERIN [MPT] CONVERTING FACTOR, SUBUNIT 1)
Rv2474c	Rv2474c	10	CONSERVED HYPOTHETICAL PROTEIN
Rv0207c	Rv0207c	10	CONSERVED HYPOTHETICAL PROTEIN
Rv2716	Rv2716	10	CONSERVED HYPOTHETICAL PROTEIN
Rv1402	priA	2	PUTATIVE PRIMOSOMAL PROTEIN N' PRIA (Replication factor Y)
Rv3817	Rv3817	7	POSSIBLE PHOSPHOTRANSFERASE
Rv0895	Rv0895	10	CONSERVED HYPOTHETICAL PROTEIN
Rv3049c	Rv3049c	7	PROBABLE MONOOXYGENASE
Rv0320	Rv0320	3	POSSIBLE CONSERVED EXPORTED PROTEIN
Rv1124	ephC	0	PROBABLE EPOXIDE HYDROLASE EPHC (EPOXIDE HYDRATASE)
Rv1685c	Rv1685c	10	CONSERVED HYPOTHETICAL PROTEIN
Rv2096c	Rv2096c	10	CONSERVED HYPOTHETICAL PROTEIN
Rv0657c	Rv0657c	0	CONSERVED HYPOTHETICAL PROTEIN, ANTITOXIN
Rv3071	Rv3071	10	CONSERVED HYPOTHETICAL PROTEIN
Rv0344c	lpqJ	3	PROBABLE LIPOPROTEIN LPQJ
Rv0716	rplE	2	PROBABLE 50S RIBOSOMAL PROTEIN L5 RPLE
Rv3707c	Rv3707c	10	CONSERVED HYPOTHETICAL PROTEIN
Rv0738	Rv0738	10	CONSERVED HYPOTHETICAL PROTEIN
Rv3833	Rv3833	9	TRANSCRIPTIONAL REGULATORY PROTEIN (PROBABLY ARAC-FAMILY)
Rv3025c	iscS	7	PROBABLE CYSTEINE DESULFURASE ISCS (NIFS PROTEIN HOMOLOG) (NITROGENASE METALLOCLUSTERS BIOSYNTHESIS PROTEIN NIFS)
Rv1270c	lprA	3	POSSIBLE LIPOPROTEIN LPRA
Rv0579	Rv0579	10	CONSERVED HYPOTHETICAL PROTEIN
Rv3016	lpqA	3	PROBABLE LIPOPROTEIN LPQA
Rv2713	sthA	7	PROBABLE SOLUBLE PYRIDINE NUCLEOTIDE TRANSHYDROGENASE STHA (STH) (NAD(P)(+) TRANSHYDROGENASE [B-SPECIFIC]) (NICOTINAMIDE NUCLEOTIDE TRANSHYDROGENASE)
Rv2895c	viuB	7	POSSIBLE MYCOBACTIN UTILIZATION PROTEIN VIUB
Rv3291c	Rv3291c	9	PROBABLE TRANSCRIPTIONAL REGULATORY PROTEIN (PROBABLY ASNC-FAMILY)
Rv2285	Rv2285	10	CONSERVED HYPOTHETICAL PROTEIN
Rv0028	Rv0028	16	CONSERVED HYPOTHETICAL PROTEIN
Rv3100c	smpB	0	PROBABLE SSRA-BINDING PROTEIN SMPB
Rv2663	Rv2663	16	HYPOTHETICAL PROTEIN
Rv2318	uspC	3	PROBABLE PERIPLASMIC SUGAR-BINDING LIPOPROTEIN USPC
Rv2302	Rv2302	10	CONSERVED HYPOTHETICAL PROTEIN
Rv0079	Rv0079	16	HYPOTHETICAL PROTEIN
Rv2898c	Rv2898c	10	CONSERVED HYPOTHETICAL PROTEIN
Rv2424c	Rv2424c	5	PROBABLE TRANSPOSASE
Rv0828c	Rv0828c	7	POSSIBLE DEAMINASE
Rv3521	Rv3521	10	CONSERVED HYPOTHETICAL PROTEIN
Rv1455	Rv1455	10	CONSERVED HYPOTHETICAL PROTEIN
Rv2231c	cobC	7	Possible aminotransferase CobC
Rv0337c	aspC	7	PROBABLE ASPARTATE AMINOTRANSFERASE ASPC (TRANSAMINASE A) (ASPAT)
Rv2453c	mobA	7	PROBABLE MOLYBDOPTERIN-GUANINE DINUCLEOTIDE BIOSYNTHESIS PROTEIN A MOBA
Rv0457c	Rv0457c	7	PROBABLE PEPTIDASE
Rv3569c	bphD	7	2-HYDROXY-6-OXO-6-PHENYLHEXA-2,4-DIENOATE HYDROLASE BPHD
Rv1311	atpC	7	PROBABLE ATP SYNTHASE EPSILON CHAIN ATPC
Rv3622c	PE32	6	PE FAMILY PROTEIN
Rv1408	rpe	7	PROBABLE RIBULOSE-PHOSPHATE 3-EPIMERASE RPE (PPE) (R5P3E) (Pentose-5-phosphate 3-epimerase)
Rv2901c	Rv2901c	10	CONSERVED HYPOTHETICAL PROTEIN
Rv3168	Rv3168	10	CONSERVED HYPOTHETICAL PROTEIN
Rv2696c	Rv2696c	10	CONSERVED HYPOTHETICAL ALANINE AND GLYCINE AND VALINE RICH PROTEIN
Rv3840	Rv3840	9	POSSIBLE TRANSCRIPTIONAL REGULATORY PROTEIN
Rv1432	Rv1432	7	PROBABLE DEHYDROGENASE
Rv3352c	Rv3352c	7	POSSIBLE OXIDOREDUCTASE
Rv1300	hemK	7	PROBABLE HEMK PROTEIN HOMOLOG HEMK
Rv0709	rpmC	2	PROBABLE 50S RIBOSOMAL PROTEIN L29 RPMC
Rv3167c	Rv3167c	9	PROBABLE TRANSCRIPTIONAL REGULATORY PROTEIN (PROBABLY TETR-FAMILY)
Rv3212	Rv3212	10	CONSERVED HYPOTHETICAL ALANINE VALINE RICH PROTEIN
Rv2998	Rv2998	16	HYPOTHETICAL PROTEIN
Rv1957	Rv1957	16	HYPOTHETICAL PROTEIN
Rv1958c	Rv1958c	16	HYPOTHETICAL PROTEIN
Rv2602	Rv2602	0	CONSERVED HYPOTHETICAL PROTEIN WITH PIN DOMAIN
Rv2604c	snoP	7	Probable glutamine amidotransferase SnoP
Rv0555	menD	7	PROBABLE BIFUNCTIONAL MENAQUINONE BIOSYNTHESIS PROTEIN MEND : 2-SUCCINYL-6-HYDROXY-2,4-CYCLOHEXADIENE-1-CARBOXYLATE SYNTHASE (SHCHC SYNTHASE) + 2-OXOGLUTARATE DECARBOXYLASE (ALPHA- KETOGLUTARATE DECARBOXYLASE) (KDC)
Rv0135c	Rv0135c	9	POSSIBLE TRANSCRIPTIONAL REGULATORY PROTEIN
Rv3656c	Rv3656c	10	CONSERVED HYPOTHETICAL PROTEIN
Rv3096	Rv3096	10	CONSERVED HYPOTHETICAL PROTEIN
Rv3072c	Rv3072c	10	CONSERVED HYPOTHETICAL PROTEIN
Rv0047c	Rv0047c	10	CONSERVED HYPOTHETICAL PROTEIN
Rv1593c	Rv1593c	10	CONSERVED HYPOTHETICAL PROTEIN
Rv3659c	Rv3659c	10	CONSERVED HYPOTHETICAL PROTEIN
Rv1588c	Rv1588c	5	Partial REP13E12 repeat protein
Rv1044	Rv1044	10	CONSERVED HYPOTHETICAL PROTEIN
Rv3636	Rv3636	5	POSSIBLE TRANSPOSASE
Rv1804c	Rv1804c	10	CONSERVED HYPOTHETICAL PROTEIN
Rv0095c	Rv0095c	5	CONSERVED HYPOTHETICAL PROTEIN
Rv1127c	ppdK	7	PROBABLE PYRUVATE, PHOSPHATE DIKINASE PPDK
Rv1772	Rv1772	16	HYPOTHETICAL PROTEIN
Rv1598c	Rv1598c	10	CONSERVED HYPOTHETICAL PROTEIN
Rv3539	PPE63	6	PPE FAMILY PROTEIN
Rv0726c	Rv0726c	10	CONSERVED HYPOTHETICAL PROTEIN
Rv2015c	Rv2015c	10	CONSERVED HYPOTHETICAL PROTEIN
Rv1975	Rv1975	10	CONSERVED HYPOTHETICAL PROTEIN
Rv1467c	fadE15	1	PROBABLE ACYL-CoA DEHYDROGENASE FADE15
Rv0804	Rv0804	10	CONSERVED HYPOTHETICAL PROTEIN
Rv2569c	Rv2569c	10	CONSERVED HYPOTHETICAL PROTEIN
Rv2736c	recX	2	REGULATORY PROTEIN RECX
Rv3787c	Rv3787c	10	CONSERVED HYPOTHETICAL PROTEIN
Rv2984	ppk	7	PROBABLE POLYPHOSPHATE KINASE PPK (POLYPHOSPHORIC ACID KINASE) (ATP-POLYPHOSPHATE PHOSPHOTRANSFERASE)
Rv3576	lppH	3	POSSIBLE CONSERVED LIPOPROTEIN LPPH
Rv1974	Rv1974	3	PROBABLE CONSERVED MEMBRANE PROTEIN
Rv1636	TB15.3	10	IRON-REGULATED CONSERVED HYPOTHETICAL PROTEIN TB15.3
Rv2425c	Rv2425c	10	CONSERVED HYPOTHETICAL PROTEIN
Rv1717	Rv1717	10	CONSERVED HYPOTHETICAL PROTEIN
Rv3702c	Rv3702c	10	CONSERVED HYPOTHETICAL PROTEIN
Rv2556c	Rv2556c	10	CONSERVED HYPOTHETICAL PROTEIN
Rv2012	Rv2012	10	CONSERVED HYPOTHETICAL PROTEIN
Rv3281	AccE5	10	CONSERVED HYPOTHETICAL PROTEIN
Rv0440	groEL2	0	60 KDA CHAPERONIN 2 GROEL2 (PROTEIN CPN60-2) (GROEL PROTEIN 2) (65 KDA ANTIGEN) (HEAT SHOCK PROTEIN 65) (CELL WALL PROTEIN A) (ANTIGEN A)
Rv3225c	Rv3225c	7	GCN5-RELATED N-ACETYLTRANSFERASE, PHOSPHORYLASE
Rv2244	acpM	1	MEROMYCOLATE EXTENSION ACYL CARRIER PROTEIN ACPM
Rv2890c	rpsB	2	PROBABLE 30S RIBOSOMAL PROTEIN S2 RPSB
Rv0789c	Rv0789c	16	HYPOTHETICAL PROTEIN
Rv2879c	Rv2879c	10	CONSERVED HYPOTHETICAL PROTEIN
Rv2546	Rv2546	0	CONSERVED HYPOTHETICAL PROTEIN WITH PIN DOMAIN
Rv3250c	rubB	7	PROBABLE RUBREDOXIN RUBB
Rv0712	Rv0712	10	CONSERVED HYPOTHETICAL PROTEIN
Rv1176c	Rv1176c	10	CONSERVED HYPOTHETICAL PROTEIN
Rv2078	Rv2078	16	HYPOTHETICAL PROTEIN
Rv3258c	Rv3258c	10	CONSERVED HYPOTHETICAL PROTEIN
Rv0700	rpsJ	2	30S RIBOSOMAL PROTEIN S10 RPSJ (TRANSCRIPTION ANTITERMINATION FACTOR NUSE)
Rv1543	Rv1543	1	POSSIBLE FATTY ACYL-CoA REDUCTASE
Rv0098	Rv0098	10	CONSERVED HYPOTHETICAL PROTEIN
Rv1698	Rv1698	10	CONSERVED HYPOTHETICAL PROTEIN
Rv1847	Rv1847	10	CONSERVED HYPOTHETICAL PROTEIN
Rv1972	Rv1972	3	PROBABLE CONSERVED MCE ASSOCIATED MEMBRANE PROTEIN
Rv2997	Rv2997	7	POSSIBLE ALANINE RICH DEHYDROGENASE
Rv3706c	Rv3706c	10	CONSERVED HYPOTHETICAL PROLINE RICH PROTEIN
Rv1370c	Rv1370c	5	PUTATIVE TRANSPOSASE FOR INSERTION SEQUENCE ELEMENT IS6110 (FRAGMENT)
Rv1100	Rv1100	10	CONSERVED HYPOTHETICAL PROTEIN
Rv3650	PE33	6	PE FAMILY PROTEIN
Rv3173c	Rv3173c	9	PROBABLE TRANSCRIPTIONAL REGULATORY PROTEIN (PROBABLY TETR/ACRR-FAMILY)
Rv3869	Rv3869	3	POSSIBLE CONSERVED MEMBRANE PROTEIN
Rv2252	Rv2252	10	CONSERVED HYPOTHETICAL PROTEIN
Rv1134	Rv1134	16	HYPOTHETICAL PROTEIN
Rv1955	Rv1955	16	HYPOTHETICAL PROTEIN
Rv2023c	Rv2023c	16	HYPOTHETICAL PROTEIN
Rv2369c	Rv2369c	16	HYPOTHETICAL PROTEIN
Rv1669	Rv1669	16	HYPOTHETICAL PROTEIN
Rv0307c	Rv0307c	16	HYPOTHETICAL PROTEIN
Rv2884	Rv2884	9	PROBABLE TRANSCRIPTIONAL REGULATORY PROTEIN
Rv3830c	Rv3830c	9	TRANSCRIPTIONAL REGULATORY PROTEIN (PROBABLY TETR-FAMILY)
Rv0973c	accA2	1	PROBABLE ACETYL-/PROPIONYL-COENZYME A CARBOXYLASE ALPHA CHAIN (ALPHA SUBUNIT) ACCA2: BIOTIN CARBOXYLASE + BIOTIN CARBOXYL CARRIER PROTEIN (BCCP)
Rv3161c	Rv3161c	7	POSSIBLE DIOXYGENASE
Rv1773c	Rv1773c	9	PROBABLE TRANSCRIPTIONAL REGULATORY PROTEIN
Rv0682	rpsL	2	PROBABLE 30S RIBOSOMAL PROTEIN S12 RPSL
Rv1049	Rv1049	9	PROBABLE TRANSCRIPTIONAL REPRESSOR PROTEIN
Rv0393	Rv0393	5	CONSERVED 13E12 REPEAT FAMILY PROTEIN
Rv3444c	esxT	3	PUTATIVE ESAT-6 LIKE PROTEIN ESXT
Rv0516c	Rv0516c	10	CONSERVED HYPOTHETICAL PROTEIN
Rv2672	Rv2672	7	POSSIBLE SECRETED PROTEASE
Rv3118	sseC1	7	CONSERVED HYPOTHETICAL PROTEIN SSEC1
Rv0296c	Rv0296c	7	PROBABLE SULFATASE
Rv2328	PE23	6	PE FAMILY PROTEIN
Rv3388	PE_PGRS52	6	PE-PGRS FAMILY PROTEIN
Rv0835	lpqQ	3	POSSIBLE LIPOPROTEIN LPQQ
Rv2680	Rv2680	10	CONSERVED HYPOTHETICAL PROTEIN
Rv2232	Rv2232	10	CONSERVED HYPOTHETICAL PROTEIN
Rv2085	Rv2085	5	CONSERVED HYPOTHETICAL PROTEIN
Rv2165c	Rv2165c	10	CONSERVED HYPOTHETICAL PROTEIN
Rv1930c	Rv1930c	10	CONSERVED HYPOTHETICAL PROTEIN
Rv2499c	Rv2499c	7	POSSIBLE OXIDASE REGULATORY-RELATED PROTEIN
Rv1297	rho	2	PROBABLE TRANSCRIPTION TERMINATION FACTOR RHO HOMOLOG
Rv2393	Rv2393	10	CONSERVED HYPOTHETICAL PROTEIN
Rv3094c	Rv3094c	10	CONSERVED HYPOTHETICAL PROTEIN
Rv2087	Rv2087	5	CONSERVED HYPOTHETICAL PROTEIN
Rv0498	Rv0498	10	CONSERVED HYPOTHETICAL PROTEIN
Rv2838c	rbfA	2	PROBABLE RIBOSOME-BINDING FACTOR A RBFA (P15B PROTEIN)
Rv2578c	Rv2578c	10	CONSERVED HYPOTHETICAL PROTEIN
Rv0407	fgd1	7	PROBABLE F420-DEPENDENT GLUCOSE-6-PHOSPHATE DEHYDROGENASE FGD1
Rv1794	Rv1794	10	CONSERVED HYPOTHETICAL PROTEIN
Rv3196	Rv3196	10	CONSERVED HYPOTHETICAL PROTEIN
Rv1587c	Rv1587c	5	Partial REP13E12 repeat protein
Rv3719	Rv3719	10	CONSERVED HYPOTHETICAL PROTEIN
Rv3683	Rv3683	10	CONSERVED HYPOTHETICAL PROTEIN
Rv0304c	PPE5	6	PPE FAMILY PROTEIN
Rv2377c	mbtH	1	PUTATIVE CONSERVED PROTEIN MBTH
Rv0640	rplK	2	PROBABLE 50S RIBOSOMAL PROTEIN L11 RPLK
Rv3540c	ltp2	1	PROBABLE LIPID TRANSFER PROTEIN OR KETO ACYL-COA THIOLASE LTP2
Rv2749	Rv2749	10	CONSERVED HYPOTHETICAL PROTEIN
Rv3563	fadE32	1	PROBABLE ACYL-CoA DEHYDROGENASE FADE32
Rv0892	Rv0892	7	PROBABLE MONOOXYGENASE
Rv2666	Rv2666	5	PROBABLE TRANSPOSASE FOR INSERTION SEQUENCE ELEMENT IS1081 (FRAGMENT)
Rv0466	Rv0466	10	CONSERVED HYPOTHETICAL PROTEIN
Rv2177c	Rv2177c	5	POSSIBLE TRANSPOSASE
Rv0951	sucC	7	PROBABLE SUCCINYL-CoA SYNTHETASE (BETA CHAIN) SUCC (SCS-BETA)
Rv3077	Rv3077	7	POSSIBLE HYDROLASE
Rv0645c	mmaA1	1	METHOXY MYCOLIC ACID SYNTHASE 1 MMAA1 (METHYL MYCOLIC ACID SYNTHASE 1) (MMA1) (HYDROXY MYCOLIC ACID SYNTHASE)
Rv2480c	Rv2480c	5	POSSIBLE TRANSPOSASE FOR INSERTION SEQUENCE ELEMENT IS6110 (FRAGMENT)
Rv2168c	Rv2168c	5	PUTATIVE TRANSPOSASE FOR INSERTION SEQUENCE ELEMENT IS6110 (FRAGMENT)
Rv0022c	whiB5	9	PROBABLE TRANSCRIPTIONAL REGULATORY PROTEIN WHIB-LIKE WHIB5
Rv3116	moeB2	7	PROBABLE MOLYBDENUM COFACTOR BIOSYNTHESIS PROTEIN MOEB2 (MPT-SYNTHASE SULFURYLASE) (MOLYBDOPTERIN SYNTHASE SULPHURYLASE)
Rv0874c	Rv0874c	10	CONSERVED HYPOTHETICAL PROTEIN
Rv1054	Rv1054	5	PROBABLE INTEGRASE (FRAGMENT)
Rv1053c	Rv1053c	16	HYPOTHETICAL PROTEIN
Rv3612c	Rv3612c	10	CONSERVED HYPOTHETICAL PROTEIN
Rv2545	Rv2545	0	CONSERVED HYPOTHETICAL PROTEIN, ANTITOXIN
Rv1558	Rv1558	10	CONSERVED HYPOTHETICAL PROTEIN
Rv1045	Rv1045	16	HYPOTHETICAL PROTEIN
Rv2018	Rv2018	10	CONSERVED HYPOTHETICAL PROTEIN
Rv3866	Rv3866	10	CONSERVED HYPOTHETICAL PROTEIN
Rv0918	Rv0918	10	CONSERVED HYPOTHETICAL PROTEIN
Rv3142c	Rv3142c	16	HYPOTHETICAL PROTEIN
Rv1203c	Rv1203c	16	HYPOTHETICAL PROTEIN
Rv2005c	Rv2005c	10	CONSERVED HYPOTHETICAL PROTEIN
Rv2464c	Rv2464c	2	POSSIBLE DNA GLYCOSYLASE
Rv3385c	Rv3385c	0	CONSERVED HYPOTHETICAL PROTEIN, ANTITOXIN
Rv0269c	Rv0269c	10	CONSERVED HYPOTHETICAL PROTEIN
Rv0133	Rv0133	7	GCN5-RELATED N-ACETYLTRANSFERASE
Rv1372	Rv1372	10	CONSERVED HYPOTHETICAL PROTEIN
Rv2640c	Rv2640c	9	POSSIBLE TRANSCRIPTIONAL REGULATORY PROTEIN (PROBABLY ARSR-FAMILY)
Rv0365c	Rv0365c	10	CONSERVED HYPOTHETICAL PROTEIN
Rv2161c	Rv2161c	7	CONSERVED HYPOTHETICAL PROTEIN
Rv3466	Rv3466	5	CONSERVED HYPOTHETICAL PROTEIN
Rv3759c	proX	0	POSSIBLE OSMOPROTECTANT (GLYCINE BETAINE/CARNITINE/CHOLINE/L-PROLINE) BINDING LIPOPROTEIN PROX
Rv0345	Rv0345	10	CONSERVED HYPOTHETICAL PROTEIN
Rv3164c	moxR3	9	PROBABLE METHANOL DEHYDROGENASE TRANSCRIPTIONAL REGULATORY PROTEIN MOXR3
Rv1939	Rv1939	7	PROBABLE OXIDOREDUCTASE
Rv3475	Rv3475	5	POSSIBLE TRANSPOSASE FOR INSERTION ELEMENT IS6110 [SECOND PART]
Rv0757	phoP	9	POSSIBLE TWO COMPONENT SYSTEM RESPONSE TRANSCRIPTIONAL POSITIVE REGULATOR PHOP
Rv1532c	Rv1532c	10	CONSERVED HYPOTHETICAL PROTEIN
Rv0691c	Rv0691c	9	PROBABLE TRANSCRIPTIONAL REGULATORY PROTEIN
Rv0690c	Rv0690c	10	CONSERVED HYPOTHETICAL PROTEIN
Rv0701	rplC	2	PROBABLE 50S RIBOSOMAL PROTEIN L3 RPLC
Rv3230c	Rv3230c	7	HYPOTHETICAL OXIDOREDUCTASE
Rv0731c	Rv0731c	10	CONSERVED HYPOTHETICAL PROTEIN
Rv1209	Rv1209	10	CONSERVED HYPOTHETICAL PROTEIN
Rv3901c	Rv3901c	3	POSSIBLE MEMBRANE PROTEIN
Rv0078	Rv0078	9	PROBABLE TRANSCRIPTIONAL REGULATORY PROTEIN
Rv3562	fadE31	1	PROBABLE ACYL-CoA DEHYDROGENASE FADE31
Rv2204c	Rv2204c	10	CONSERVED HYPOTHETICAL PROTEIN
Rv3804c	fbpA	1	SECRETED ANTIGEN 85-A FBPA (MYCOLYL TRANSFERASE 85A) (FIBRONECTIN-BINDING PROTEIN A) (ANTIGEN 85 COMPLEX A)
Rv2186c	Rv2186c	10	CONSERVED HYPOTHETICAL PROTEIN
Rv0132c	fgd2	7	PUTATIVE F420-DEPENDENT GLUCOSE-6-PHOSPHATE DEHYDROGENASE FGD2
Rv1991c	Rv1991c	10	CONSERVED HYPOTHETICAL PROTEIN
Rv2048c	pks12	1	Probable polyketide synthase pks12
Rv1780	Rv1780	10	CONSERVED HYPOTHETICAL PROTEIN
Rv2986c	hupB	2	PROBABLE DNA-BINDING PROTEIN HU HOMOLOG HUPB (HISTONE-LIKE PROTEIN) (HLP) (21-KDA LAMININ-2-BINDING PROTEIN)
Rv2961	Rv2961	5	PROBABLE TRANSPOSASE
Rv2980	Rv2980	3	POSSIBLE CONSERVED SECRETED PROTEIN
Rv2011c	Rv2011c	10	CONSERVED HYPOTHETICAL PROTEIN
Rv1276c	Rv1276c	10	CONSERVED HYPOTHETICAL PROTEIN
Rv3382c	lytB1	3	PROBABLE LYTB-RELATED PROTEIN LYTB1
Rv2484c	Rv2484c	10	CONSERVED HYPOTHETICAL PROTEIN
Rv3701c	Rv3701c	10	CONSERVED HYPOTHETICAL PROTEIN
Rv0805	Rv0805	10	CONSERVED HYPOTHETICAL PROTEIN
Rv1973	Rv1973	3	POSSIBLE CONSERVED MCE ASSOCIATED MEMBRANE PROTEIN
Rv1788	PE18	6	PE FAMILY PROTEIN
Rv2059	Rv2059	10	CONSERVED HYPOTHETICAL PROTEIN
Rv2894c	xerC	5	PROBABLE INTEGRASE/RECOMBINASE XERC
Rv0475	hbhA	3	IRON-REGULATED HEPARIN BINDING HEMAGGLUTININ HBHA (ADHESIN)
Rv1512	epiA	7	probable nucleotide-sugar epimerase epiA
Rv0413	mutT3	2	POSSIBLE MUTATOR PROTEIN MUTT3 (7,8-DIHYDRO-8-OXOGUANINE-TRIPHOSPHATASE) (8-OXO-DGTPASE) (DGTP PYROPHOSPHOHYDROLASE)
Rv3046c	Rv3046c	10	CONSERVED HYPOTHETICAL PROTEIN
Rv0179c	lprO	3	POSSIBLE LIPOPROTEIN LPRO
Rv0653c	Rv0653c	9	POSSIBLE TRANSCRIPTIONAL REGULATORY PROTEIN (PROBABLY TETR-FAMILY)
Rv1851	ureF	7	Urease accessory protein uref
Rv2091c	Rv2091c	3	Probable membrane protein
Rv3905c	esxF	3	PUTATIVE ESAT-6 LIKE PROTEIN ESXF (HYPOTHETICAL ALANINE AND GLYCINE RICH PROTEIN) (ESAT-6 LIKE PROTEIN 13)
Rv3066	Rv3066	9	PROBABLE TRANSCRIPTIONAL REGULATORY PROTEIN (PROBABLY DEOR-FAMILY)
Rv3735	Rv3735	10	CONSERVED HYPOTHETICAL PROTEIN
Rv1990c	Rv1990c	9	PROBABLE TRANSCRIPTIONAL REGULATORY PROTEIN
Rv2472	Rv2472	10	CONSERVED HYPOTHETICAL PROTEIN
Rv0549c	Rv0549c	0	CONSERVED HYPOTHETICAL PROTEIN WITH PIN DOMAIN
Rv3642c	Rv3642c	16	HYPOTHETICAL PROTEIN
Rv2774c	Rv2774c	16	HYPOTHETICAL PROTEIN
Rv0960	Rv0960	0	CONSERVED HYPOTHETICAL PROTEIN WITH PIN DOMAIN
Rv0580c	Rv0580c	10	CONSERVED HYPOTHETICAL PROTEIN
Rv3785	Rv3785	16	HYPOTHETICAL PROTEIN
Rv2644c	Rv2644c	16	HYPOTHETICAL PROTEIN
Rv3190c	Rv3190c	16	HYPOTHETICAL PROTEIN
Rv2607	pdxH	7	PROBABLE PYRIDOXAMINE 5'-PHOSPHATE OXIDASE PDXH (PNP/PMP OXIDASE) (PYRIDOXINEPHOSPHATE OXIDASE) (PNPOX) (PYRIDOXINE 5'-PHOSPHATE OXIDASE)
Rv0027	Rv0027	16	CONSERVED HYPOTHETICAL PROTEIN
Rv3052c	nrdI	2	PROBABLE NRDI PROTEIN
Rv1414	Rv1414	10	CONSERVED HYPOTHETICAL PROTEIN
Rv3377c	Rv3377c	7	POSSIBLE CYCLASE
Rv1722	Rv1722	1	POSSIBLE CARBOXYLASE
Rv3268	Rv3268	10	CONSERVED HYPOTHETICAL PROTEIN
Rv3450c	Rv3450c	3	PROBABLE CONSERVED MEMBRANE PROTEIN
Rv3295	Rv3295	9	PROBABLE TRANSCRIPTIONAL REGULATORY PROTEIN (PROBABLY TETR-FAMILY)
Rv3871	Rv3871	10	CONSERVED HYPOTHETICAL PROTEIN
Rv2681	Rv2681	10	CONSERVED HYPOTHETICAL ALANINE RICH PROTEIN
Rv3201c	Rv3201c	2	PROBABLE ATP-DEPENDENT DNA HELICASE
Rv3584	lpqE	3	POSSIBLE CONSERVED LIPOPROTEIN LPQE
Rv3798	Rv3798	5	PROBABLE TRANSPOSASE
Rv1313c	Rv1313c	5	POSSIBLE TRANSPOSASE
Rv1287	Rv1287	10	CONSERVED HYPOTHETICAL PROTEIN
Rv0863	Rv0863	10	CONSERVED HYPOTHETICAL PROTEIN
Rv1038c	esxJ	3	ESAT-6 LIKE PROTEIN ESXJ (ESAT-6 LIKE PROTEIN 2)
Rv0543c	Rv0543c	10	CONSERVED HYPOTHETICAL PROTEIN
Rv2781c	Rv2781c	7	POSSIBLE ALANINE RICH OXIDOREDUCTASE
Rv3067	Rv3067	10	CONSERVED HYPOTHETICAL PROTEIN
Rv0798c	cfp29	0	29 KDa ANTIGEN CFP29
Rv1042c	Rv1042c	5	PROBABLE IS LIKE-2 TRANSPOSASE
Rv1041c	Rv1041c	5	PROBABLE IS LIKE-2 TRANSPOSASE
Rv3394c	Rv3394c	10	CONSERVED HYPOTHETICAL PROTEIN
Rv3638	Rv3638	5	POSSIBLE TRANSPOSASE
Rv3006	lppZ	3	PROBABLE CONSERVED LIPOPROTEIN LPPZ
Rv3895c	Rv3895c	3	PROBABLE CONSERVED MEMBRANE PROTEIN
Rv1886c	fbpB	1	SECRETED ANTIGEN 85-B FBPB (85B) (ANTIGEN 85 COMPLEX B) (MYCOLYL TRANSFERASE 85B) (FIBRONECTIN-BINDING PROTEIN B) (EXTRACELLULAR ALPHA-ANTIGEN)
Rv0504c	Rv0504c	10	CONSERVED HYPOTHETICAL PROTEIN
Rv1694	tlyA	0	CYTOTOXIN|HAEMOLYSIN HOMOLOGUE TLYA
Rv0592	mce2D	0	MCE-FAMILY PROTEIN MCE2D
Rv1167c	Rv1167c	9	PROBABLE TRANSCRIPTIONAL REGULATORY PROTEIN
Rv2014	Rv2014	5	POSSIBLE TRANSPOSASE
Rv3541c	Rv3541c	10	CONSERVED HYPOTHETICAL PROTEIN
Rv2257c	Rv2257c	10	CONSERVED HYPOTHETICAL PROTEIN
Rv3241c	Rv3241c	2	CONSERVED HYPOTHETICAL PROTEIN
Rv0091	mtn	7	PROBABLE BIFUNCTIONAL MTA/SAH NUCLEOSIDASE MTN: 5'-METHYLTHIOADENOSINE NUCLEOSIDASE (METHYLTHIOADENOSINE METHYLTHIORIBOHYDROLASE) + S-ADENOSYLHOMOCYSTEINE NUCLEOSIDASE (S-ADENOSYL-L-HOMOCYSTEINE HOMOCYSTEINYLRIBOHYDROLASE)
Rv3079c	Rv3079c	10	CONSERVED HYPOTHETICAL PROTEIN
Rv1812c	Rv1812c	7	PROBABLE DEHYDROGENASE
Rv1474c	Rv1474c	9	PROBABLE TRANSCRIPTIONAL REGULATORY PROTEIN
Rv2310	Rv2310	5	POSSIBLE EXCISIONASE
Rv3892c	PPE69	6	PPE FAMILY PROTEIN
Rv3087	Rv3087	10	CONSERVED HYPOTHETICAL PROTEIN
Rv2375	Rv2375	10	CONSERVED HYPOTHETICAL PROTEIN
Rv0771	Rv0771	7	POSSIBLE 4-CARBOXYMUCONOLACTONE DECARBOXYLASE (CMD)
Rv2501c	accA1	1	PROBABLE ACETYL-/PROPIONYL-COENZYME A CARBOXYLASE ALPHA CHAIN (ALPHA SUBUNIT) ACCA1: BIOTIN CARBOXYLASE + BIOTIN CARBOXYL CARRIER PROTEIN (BCCP)
Rv0911	Rv0911	10	CONSERVED HYPOTHETICAL PROTEIN
Rv2572c	aspS	2	PROBABLE ASPARTYL-TRNA SYNTHETASE ASPS (ASPARTATE--TRNA LIGASE) (ASPRS) (ASPARTIC ACID TRANSLASE)
Rv1339	Rv1339	10	CONSERVED HYPOTHETICAL PROTEIN
Rv2367c	Rv2367c	10	FUNCTION UNKNOWN
Rv1618	tesB1	1	Probable acyl-CoA thioesterase II tesB1
Rv1560	Rv1560	0	CONSERVED HYPOTHETICAL PROTEIN, ANTITOXIN
Rv0714	rplN	2	PROBABLE 50S RIBOSOMAL PROTEIN L14 RPLN
Rv1244	lpqZ	3	PROBABLE LIPOPROTEIN LPQZ
Rv3780	Rv3780	10	CONSERVED HYPOTHETICAL PROTEIN
Rv3718c	Rv3718c	10	CONSERVED HYPOTHETICAL PROTEIN
Rv2298	Rv2298	10	CONSERVED HYPOTHETICAL PROTEIN
Rv2010	Rv2010	0	CONSERVED HYPOTHETICAL PROTEIN, ANTITOXIN
Rv1137c	Rv1137c	16	HYPOTHETICAL PROTEIN
Rv2822c	Rv2822c	16	HYPOTHETICAL PROTEIN
Rv1034c	Rv1034c	5	PROBABLE TRANSPOSASE (FRAGMENT)
Rv1398c	Rv1398c	0	CONSERVED HYPOTHETICAL PROTEIN, ANTITOXIN
Rv2829c	Rv2829c	0	CONSERVED HYPOTHETICAL PROTEIN WITH PIN DOMAIN
Rv1228	lpqX	3	PROBABLE LIPOPROTEIN LPQX
Rv0353	hspR	0	PROBABLE HEAT SHOCK PROTEIN TRANSCRIPTIONAL REPRESSOR HSPR (MERR FAMILY)
Rv3690	Rv3690	3	PROBABLE CONSERVED MEMBRANE PROTEIN
Rv0988	Rv0988	3	POSSIBLE CONSERVED EXPORTED PROTEIN
Rv0964c	Rv0964c	16	HYPOTHETICAL PROTEIN
Rv1397c	Rv1397c	0	CONSERVED HYPOTHETICAL PROTEIN WITH PIN DOMAIN
Rv3115	Rv3115	5	PROBABLE TRANSPOSASE
Rv3363c	Rv3363c	10	CONSERVED HYPOTHETICAL PROTEIN
Rv3231c	Rv3231c	10	CONSERVED HYPOTHETICAL PROTEIN
Rv0428c	Rv0428c	10	GCN5-RELATED N-ACETYLTRANSFERASE
Rv3095	Rv3095	9	HYPOTHETICAL TRANSCRIPTIONAL REGULATORY PROTEIN
Rv2520c	Rv2520c	3	POSSIBLE CONSERVED MEMBRANE PROTEIN
Rv1316c	ogt	2	PROBABLE METHYLATED-DNA--PROTEIN-CYSTEINE METHYLTRANSFERASE OGT (6-O-methylguanine-DNA methyltransferase) (O-6-methylguanine-DNA-alkyltransferase)
Rv2261c	Rv2261c	1	CONSERVED HYPOTHETICAL PROTEIN
Rv3688c	Rv3688c	10	CONSERVED HYPOTHETICAL PROTEIN
Rv3428c	Rv3428c	5	POSSIBLE TRANSPOSASE
Rv0100	Rv0100	10	CONSERVED HYPOTHETICAL PROTEIN
Rv0621	Rv0621	3	POSSIBLE MEMBRANE PROTEIN
Rv0067c	Rv0067c	9	POSSIBLE TRANSCRIPTIONAL REGULATORY PROTEIN (POSSIBLY TETR-FAMILY)
Rv0737	Rv0737	9	POSSIBLE TRANSCRIPTIONAL REGULATORY PROTEIN
Rv3261	fbiA	7	PROBABLE F420 BIOSYNTHESIS PROTEIN FBIA
Rv2593c	ruvA	2	PROBABLE HOLLIDAY JUNCTION DNA HELICASE RUVA
Rv0371c	Rv0371c	10	CONSERVED HYPOTHETICAL PROTEIN
Rv2940c	mas	1	PROBABLE MULTIFUNCTIONAL MYCOCEROSIC ACID SYNTHASE MEMBRANE-ASSOCIATED MAS
Rv0614	Rv0614	10	CONSERVED HYPOTHETICAL PROTEIN
Rv2591	PE_PGRS44	6	PE-PGRS FAMILY PROTEIN
Rv1211	Rv1211	10	CONSERVED HYPOTHETICAL PROTEIN
Rv3351c	Rv3351c	10	CONSERVED HYPOTHETICAL PROTEIN
Rv2289	cdh	1	Probable CDP-diacylglycerol pyrophosphatase Cdh (CDP-diacylglycerol diphosphatase) (CDP-diacylglycerol phosphatidylhydrolase)
Rv0656c	Rv0656c	0	CONSERVED HYPOTHETICAL PROTEIN WITH PIN DOMAIN
Rv1837c	glcB	7	PROBABLE MALATE SYNTHASE G GLCB
Rv0049	Rv0049	10	CONSERVED HYPOTHETICAL PROTEIN
Rv2842c	Rv2842c	10	CONSERVED HYPOTHETICAL PROTEIN
Rv1016c	lpqT	3	PROBABLE CONSERVED LIPOPROTEIN LPQT
Rv3820c	papA2	1	POSSIBLE CONSERVED POLYKETIDE SYNTHASE ASSOCIATED PROTEIN PAPA2
Rv2525c	Rv2525c	10	CONSERVED HYPOTHETICAL PROTEIN
Rv0703	rplW	2	PROBABLE 50S RIBOSOMAL PROTEIN L23 RPLW
Rv1513	Rv1513	10	CONSERVED HYPOTHETICAL PROTEIN
Rv0014c	pknB	9	TRANSMEMBRANE SERINE/THREONINE-PROTEIN KINASE B PKNB (PROTEIN KINASE B) (STPK B)
Rv2588c	yajC	3	PROBABLE CONSERVED MEMBRANE PROTEIN SECRETION FACTOR YAJC
Rv2598	Rv2598	10	CONSERVED HYPOTHETICAL PROTEIN
Rv0339c	Rv0339c	9	POSSIBLE TRANSCRIPTIONAL REGULATORY PROTEIN
Rv1023	eno	7	PROBABLE ENOLASE ENO
Rv2760c	Rv2760c	0	CONSERVED HYPOTHETICAL PROTEIN, ANTITOXIN
Rv0115	hddA	3	POSSIBLE D-ALPHA-D-HEPTOSE-7-PHOSPHATE KINASE HDDA
Rv1971	mce3F	0	MCE-FAMILY PROTEIN MCE3F
Rv2989	Rv2989	9	PROBABLE TRANSCRIPTIONAL REGULATORY PROTEIN
Rv2844	Rv2844	10	CONSERVED HYPOTHETICAL ALANINE RICH PROTEIN
Rv1969	mce3D	0	MCE-FAMILY PROTEIN MCE3D
Rv1059	Rv1059	10	CONSERVED HYPOTHETICAL PROTEIN
Rv2899c	fdhD	7	POSSIBLE FDHD PROTEIN HOMOLOG
Rv3425	PPE57	6	PPE FAMILY PROTEIN
Rv0623	Rv0623	0	CONSERVED HYPOTHETICAL PROTEIN, ANTITOXIN
Rv0439c	Rv0439c	7	PROBABLE DEHYDROGENASE/REDUCTASE
Rv1942c	Rv1942c	10	CONSERVED HYPOTHETICAL PROTEIN
Rv2097c	Rv2097c	10	CONSERVED HYPOTHETICAL PROTEIN
Rv2419c	Rv2419c	7	PROBABLE PHOSPHOGLYCERATE MUTASE (PHOSPHOGLYCEROMUTASE)
Rv0030	Rv0030	16	CONSERVED HYPOTHETICAL PROTEIN
Rv3205c	Rv3205c	10	CONSERVED HYPOTHETICAL PROTEIN
Rv0310c	Rv0310c	10	CONSERVED HYPOTHETICAL PROTEIN
Rv0232	Rv0232	9	PROBABLE TRANSCRIPTIONAL REGULATORY PROTEIN (PROBABLY TETR/ACRR-FAMILY)
Rv2826c	Rv2826c	16	HYPOTHETICAL PROTEIN
Rv2090	Rv2090	2	Probable 5'-3' exonuclease
Rv1312	Rv1312	3	CONSERVED HYPOTHETICAL SECRETED PROTEIN
Rv3034c	Rv3034c	7	POSSIBLE TRANSFERASE
Rv1363c	Rv1363c	3	POSSIBLE MEMBRANE PROTEIN
Rv1454c	qor	7	PROBABLE QUINONE REDUCTASE QOR (NADPH:quinone reductase) (Zeta-crystallin homolog protein)
Rv2793c	truB	2	PROBABLE TRNA PSEUDOURIDINE SYNTHASE B TRUB (TRNA PSEUDOURIDINE 55 SYNTHASE) (PSI55 SYNTHASE) (PSEUDOURIDYLATE SYNTHASE) (URACIL HYDROLYASE)
Rv0602c	tcrA	9	PROBABLE TWO COMPONENT DNA BINDING TRANSCRIPTIONAL REGULATORY PROTEIN TCRA
Rv1732c	Rv1732c	10	CONSERVED HYPOTHETICAL PROTEIN
Rv3891c	esxD	3	POSSIBLE ESAT-6 LIKE PROTEIN ESXD
Rv1103c	Rv1103c	10	CONSERVED HYPOTHETICAL PROTEIN
Rv0448c	Rv0448c	10	CONSERVED HYPOTHETICAL PROTEIN
Rv2661c	Rv2661c	16	HYPOTHETICAL PROTEIN
Rv2755c	hsdS.1	2	POSSIBLE TYPE I RESTRICTION/MODIFICATION SYSTEM SPECIFICITY DETERMINANT (FRAGMENT) HSDS.1 (S PROTEIN)
Rv1962c	Rv1962c	0	CONSERVED HYPOTHETICAL PROTEIN WITH PIN DOMAIN
Rv2255c	Rv2255c	16	HYPOTHETICAL PROTEIN
Rv1036c	Rv1036c	5	PROBABLE IS1560 TRANSPOSASE (FRAGMENT)
Rv2103c	Rv2103c	0	CONSERVED HYPOTHETICAL PROTEIN WITH PIN DOMAIN
Rv0616c	Rv0616c	16	HYPOTHETICAL PROTEIN
Rv3750c	Rv3750c	5	POSSIBLE EXCISIONASE
Rv0550c	Rv0550c	0	HYPOTHETICAL PROTEIN, ANTITOXIN
Rv2796c	lppV	3	PROBABLE CONSERVED LIPOPROTEIN LPPV
Rv3108	Rv3108	16	HYPOTHETICAL PROTEIN
Rv3697c	Rv3697c	0	CONSERVED PROTEIN WITH PIN DOMAIN
Rv3430c	Rv3430c	5	POSSIBLE TRANSPOSASE
Rv1374c	Rv1374c	16	HYPOTHETICAL PROTEIN
Rv3017c	esxQ	3	ESAT-6 LIKE PROTEIN ESXQ (TB12.9) (ESAT-6 LIKE PROTEIN 8)
Rv1012	Rv1012	16	HYPOTHETICAL PROTEIN
Rv2512c	Rv2512c	5	TRANSPOSASE FOR INSERTION SEQUENCE ELEMENT IS1081
Rv3023c	Rv3023c	5	PROBABLE TRANSPOSASE
Rv0209	Rv0209	16	HYPOTHETICAL PROTEIN
Rv0952	sucD	7	PROBABLE SUCCINYL-CoA SYNTHETASE (ALPHA CHAIN) SUCD (SCS-ALPHA)
Rv2248	Rv2248	10	CONSERVED HYPOTHETICAL PROTEIN
Rv2236c	cobD	7	Probable cobalamin biosynthesis transmembrane protein CobD
Rv0944	Rv0944	2	POSSIBLE FORMAMIDOPYRIMIDINE-DNA GLYCOSYLASE (FAPY-DNA GLYCOSYLASE)
Rv3761c	fadE36	1	POSSIBLE ACYL-CoA DEHYDROGENASE FADE36
Rv3310	sapM	3	ACID PHOSPHATASE (ACID PHOSPHOMONOESTERASE) (PHOSPHOMONOESTERASE) (GLYCEROPHOSPHATASE)
Rv1153c	omt	1	PROBABLE O-METHYLTRANSFERASE OMT
Rv0026	Rv0026	10	CONSERVED HYPOTHETICAL PROTEIN
Rv0818	Rv0818	9	TRANSCRIPTIONAL REGULATORY PROTEIN
Rv3228	Rv3228	10	CONSERVED HYPOTHETICAL PROTEIN
Rv1411c	lprG	3	PROBABLE CONSERVED LIPOPROTEIN LPRG
Rv2850c	Rv2850c	7	POSSIBLE MAGNESIUM CHELATASE
Rv3246c	mtrA	9	TWO COMPONENT SENSORY TRANSDUCTION TRANSCRIPTIONAL REGULATORY PROTEIN MTRA
Rv0197	Rv0197	7	POSSIBLE OXIDOREDUCTASE
Rv0642c	mmaA4	1	METHOXY MYCOLIC ACID SYNTHASE 4 MMAA4 (METHYL MYCOLIC ACID SYNTHASE 4) (MMA4) (HYDROXY MYCOLIC ACID SYNTHASE)
Rv3655c	Rv3655c	10	CONSERVED HYPOTHETICAL PROTEIN
Rv0639	nusG	2	PROBABLE TRANSCRIPTION ANTITERMINATION PROTEIN NUSG
Rv3652	PE_PGRS60	6	PE-PGRS FAMILY-RELATED PROTEIN
Rv1089	PE10	6	PE FAMILY PROTEIN
Rv2052c	Rv2052c	10	CONSERVED HYPOTHETICAL PROTEIN
Rv3181c	Rv3181c	10	CONSERVED HYPOTHETICAL PROTEIN
Rv3426	PPE58	6	PPE FAMILY PROTEIN
Rv2191	Rv2191	2	CONSERVED HYPOTHETICAL PROTEIN
Rv2441c	rpmA	2	PROBABLE 50S RIBOSOMAL PROTEIN L27 RPMA
Rv3237c	Rv3237c	10	CONSERVED HYPOTHETICAL PROTEIN
Rv2227	Rv2227	10	CONSERVED HYPOTHETICAL PROTEIN
Rv0492c	Rv0492c	7	PROBABLE OXIDOREDUCTASE GMC-TYPE
Rv1806	PE20	6	PE FAMILY PROTEIN
Rv1375	Rv1375	10	CONSERVED HYPOTHETICAL PROTEIN
Rv0327c	cyp135A1	7	POSSIBLE CYTOCHROME P450 135A1 CYP135A1
Rv2912c	Rv2912c	9	PROBABLE TRANSCRIPTIONAL REGULATORY PROTEIN (PROBABLY TETR-FAMILY)
Rv1791	PE19	6	PE FAMILY PROTEIN
Rv2431c	PE25	6	PE FAMILY PROTEIN
Rv0977	PE_PGRS16	6	PE-PGRS FAMILY PROTEIN
Rv1657	argR	9	Probable Arginine repressor argR (AHRC)
Rv1329c	dinG	2	PROBABLE ATP-DEPENDENT HELICASE DING
Rv2589	gabT	7	4-AMINOBUTYRATE AMINOTRANSFERASE GABT (GAMMA-AMINO-N-BUTYRATE TRANSAMINASE) (GABA TRANSAMINASE) (GLUTAMATE:SUCCINIC SEMIALDEHYDE TRANSAMINASE) (GABA AMINOTRANSFERASE) (GABA-AT)
Rv3912	Rv3912	16	HYPOTHETICAL ALANINE RICH PROTEIN
Rv1706c	PPE23	6	PPE FAMILY PROTEIN
Rv1453	Rv1453	9	POSSIBLE TRANSCRIPTIONAL ACTIVATOR PROTEIN
Rv3057c	Rv3057c	7	PROBABLE SHORT CHAIN ALCOHOL DEHYDROGENASE/REDUCTASE
Rv0708	rplP	2	PROBABLE 50S RIBOSOMAL PROTEIN L16 RPLP
Rv3687c	rsfB	2	ANTI-ANTI-SIGMA FACTOR RSFB (ANTI-SIGMA FACTOR ANTAGONIST) (REGULATOR OF SIGMA F B)
Rv1062	Rv1062	10	CONSERVED HYPOTHETICAL PROTEIN
Rv1561	Rv1561	0	CONSERVED HYPOTHETICAL PROTEIN WITH PIN DOMAIN
Rv0263c	Rv0263c	10	CONSERVED HYPOTHETICAL PROTEIN
Rv1642	rpmI	2	Probable 50S ribosomal protein L35 RpmI
Rv2692	ceoC	3	TRK SYSTEM POTASSIUM UPTAKE PROTEIN CEOC
Rv2735c	Rv2735c	10	CONSERVED HYPOTHETICAL PROTEIN
Rv2526	Rv2526	0	HYPOTHETICAL PROTEIN, ANTITOXIN
Rv3348	Rv3348	5	PROBABLE TRANSPOSASE
Rv3384c	Rv3384c	0	CONSERVED HYPOTHETICAL PROTEIN WITH PIN DOMAIN
Rv2514c	Rv2514c	10	CONSERVED HYPOTHETICAL PROTEIN
Rv1947	Rv1947	16	HYPOTHETICAL PROTEIN
Rv3844	Rv3844	5	POSSIBLE TRANSPOSASE
Rv0699	Rv0699	16	HYPOTHETICAL PROTEIN
Rv2665	Rv2665	10	HYPOTHETICAL ARGININE RICH PROTEIN
Rv1519	Rv1519	10	CONSERVED HYPOTHETICAL PROTEIN
Rv3361c	Rv3361c	10	CONSERVED HYPOTHETICAL PROTEIN
Rv1946c	lppG	3	POSSIBLE LIPOPROTEIN
Rv1778c	Rv1778c	16	HYPOTHETICAL PROTEIN
Rv2458	mmuM	7	PROBABLE HOMOCYSTEINE S-METHYLTRANSFERASE MMUM (S-METHYLMETHIONINE:HOMOCYSTEINE METHYLTRANSFERASE) (CYSTEINE METHYLTRANSFERASE)
Rv3279c	birA	7	POSSIBLE BIFUNCTIONAL PROTEIN BIRA: BIOTIN OPERON REPRESSOR + BIOTIN--[ACETYL-COA-CARBOXYLASE] SYNTHETASE (BIOTIN--PROTEIN LIGASE)
Rv1199c	Rv1199c	5	POSSIBLE TRANSPOSASE
Rv0493c	Rv0493c	10	CONSERVED HYPOTHETICAL PROTEIN
Rv1857	modA	3	PROBABLE MOLYBDATE-BINDING LIPOPROTEIN MODA
Rv0654	Rv0654	7	PROBABLE DIOXYGENASE
Rv2880c	Rv2880c	10	CONSERVED HYPOTHETICAL PROTEIN
Rv0609	Rv0609	0	CONSERVED HYPOTHETICAL PROTEIN WITH PIN DOMAIN
Rv3050c	Rv3050c	9	PROBABLE TRANSCRIPTIONAL REGULATORY PROTEIN (PROBABLY ASNC-FAMILY)
Rv1275	lprC	3	POSSIBLE LIPOPROTEIN LPRC
Rv2862c	Rv2862c	10	CONSERVED HYPOTHETICAL PROTEIN
Rv3471c	Rv3471c	10	CONSERVED HYPOTHETICAL PROTEIN
Rv1718	Rv1718	10	CONSERVED HYPOTHETICAL PROTEIN
Rv0340	Rv0340	10	CONSERVED HYPOTHETICAL PROTEIN
Rv2454c	Rv2454c	7	PROBABLE OXIDOREDUCTASE (BETA SUBUNIT)
Rv1352	Rv1352	10	CONSERVED HYPOTHETICAL PROTEIN
Rv2017	Rv2017	9	POSSIBLE TRANSCRIPTIONAL REGULATORY PROTEIN
Rv1214c	PE14	6	PE FAMILY PROTEIN
Rv0899	ompA	3	OUTER MEMBRANE PROTEIN A OMPA
Rv1952	Rv1952	0	CONSERVED HYPOTHETICAL PROTEIN, ANTITOXIN
Rv3594	Rv3594	10	CONSERVED HYPOTHETICAL PROTEIN
Rv3547	Rv3547	10	CONSERVED HYPOTHETICAL PROTEIN
Rv3439c	Rv3439c	10	CONSERVED HYPOTHETICAL ALANINE AND PROLINE RICH PROTEIN
Rv0368c	Rv0368c	10	CONSERVED HYPOTHETICAL PROTEIN
Rv0995	rimJ	2	RIBOSOMAL-PROTEIN-ALANINE ACETYLTRANSFERASE RIMJ (ACETYLATING ENZYME FOR N-TERMINAL OF RIBOSOMAL PROTEIN S5)
Rv0237	lpqI	3	PROBABLE CONSERVED LIPOPROTEIN LPQI
Rv1114	Rv1114	0	CONSERVED HYPOTHETICAL PROTEIN WITH PIN DOMAIN
Rv1748	Rv1748	16	HYPOTHETICAL PROTEIN
Rv2568c	Rv2568c	10	CONSERVED HYPOTHETICAL PROTEIN
Rv0369c	Rv0369c	7	POSSIBLE MEMBRANE OXIDOREDUCTASE
Rv2915c	Rv2915c	10	CONSERVED HYPOTHETICAL PROTEIN
Rv2403c	lppR	3	PROBABLE CONSERVED LIPOPROTEIN LPPR
Rv0043c	Rv0043c	9	PROBABLE TRANSCRIPTIONAL REGULATORY PROTEIN (PROBABLY GNTR-FAMILY)
Rv2131c	cysQ	7	POSSIBLE MONOPHOSPHATASE CYSQ
Rv3699	Rv3699	10	CONSERVED HYPOTHETICAL PROTEIN
Rv1040c	PE8	6	PE FAMILY PROTEIN
Rv1960c	Rv1960c	10	CONSERVED HYPOTHETICAL PROTEIN
Rv0255c	cobQ1	7	PROBABLE COBYRIC ACID SYNTHASE COBQ1
Rv3532	PPE61	6	PPE FAMILY PROTEIN
Rv2371	PE_PGRS40	6	PE-PGRS FAMILY PROTEIN
Rv1684	Rv1684	10	CONSERVED HYPOTHETICAL PROTEIN
Rv2608	PPE42	6	PPE FAMILY PROTEIN
Rv3093c	Rv3093c	7	HYPOTHETICAL OXIDOREDUCTASE
Rv2293c	Rv2293c	10	CONSERVED HYPOTHETICAL PROTEIN
Rv2771c	Rv2771c	10	CONSERVED HYPOTHETICAL PROTEIN
Rv1869c	Rv1869c	7	Probable reductase
Rv3875	esxA	3	6 KDA EARLY SECRETORY ANTIGENIC TARGET ESXA (ESAT-6)
Rv1727	Rv1727	10	CONSERVED HYPOTHETICAL PROTEIN
Rv1893	Rv1893	10	CONSERVED HYPOTHETICAL PROTEIN
Rv3358	Rv3358	10	CONSERVED HYPOTHETICAL PROTEIN
Rv2810c	Rv2810c	5	PROBABLE TRANSPOSASE
Rv0105c	rpmB1	2	PROBABLE 50S RIBOSOMAL PROTEIN L28-1 RPMB1
Rv1627c	Rv1627c	1	Probable nonspecific lipid-transfer protein
Rv2487c	PE_PGRS42	6	PE-PGRS FAMILY PROTEIN
Rv0036c	Rv0036c	10	CONSERVED HYPOTHETICAL PROTEIN
Rv3359	Rv3359	7	POSSIBLE OXIDOREDUCTASE
Rv0978c	PE_PGRS17	6	PE-PGRS FAMILY PROTEIN
Rv0130	Rv0130	7	SINGLE HOTDOG HYDRATASE, HOMODIMER
Rv1335	Rv1335	10	9.5 KDA CULTURE FILTRATE ANTIGEN CFP10A
Rv3560c	fadE30	1	PROBABLE ACYL-CoA DEHYDROGENASE FADE30
Rv2031c	hspX	0	HEAT SHOCK PROTEIN HSPX (ALPHA-CRSTALLIN HOMOLOG) (14 kDa ANTIGEN) (HSP16.3)
Rv1289	Rv1289	16	HYPOTHETICAL PROTEIN
Rv3643	Rv3643	16	HYPOTHETICAL PROTEIN
Rv1424c	Rv1424c	3	POSSIBLE MEMBRANE PROTEIN
Rv3749c	Rv3749c	10	CONSERVED HYPOTHETICAL PROTEIN
Rv3861	Rv3861	16	HYPOTHETICAL PROTEIN
Rv2432c	Rv2432c	16	HYPOTHETICAL PROTEIN
Rv2494	Rv2494	0	CONSERVED HYPOTHETICAL PROTEIN WITH PIN DOMAIN
Rv0454	Rv0454	10	CONSERVED HYPOTHETICAL PROTEIN
Rv1113	Rv1113	0	CONSERVED HYPOTHETICAL PROTEIN, ANTITOXIN
Rv0395	Rv0395	16	HYPOTHETICAL PROTEIN
Rv1008	tatD	3	PROBABLE DEOXYRIBONUCLEASE TATD (YJJV PROTEIN)
Rv0082	Rv0082	7	PROBABLE OXIDOREDUCTASE
Rv3860	Rv3860	10	CONSERVED HYPOTHETICAL PROTEIN
Rv2493	Rv2493	0	CONSERVED HYPOTHETICAL PROTEIN, ANTITOXIN
Rv3136	PPE51	6	PPE FAMILY PROTEIN
Rv0015c	pknA	9	TRANSMEMBRANE SERINE/THREONINE-PROTEIN KINASE A PKNA (PROTEIN KINASE A) (STPK A)
Rv3850	Rv3850	16	CONSERVED HYPOTHETICAL PROTEIN
Rv0333	Rv0333	16	HYPOTHETICAL PROTEIN
Rv2062c	cobN	7	Probable cobalamin biosynthesis protein cobN
Rv0445c	sigK	2	PROBABLE ALTERNATIVE RNA POLYMERASE SIGMA FACTOR SIGK
Rv0185	Rv0185	10	CONSERVED HYPOTHETICAL PROTEIN
Rv1373	Rv1373	7	GLYCOLIPID SULFOTRANSFERASE
Rv2719c	Rv2719c	3	POSSIBLE CONSERVED MEMBRANE PROTEIN
Rv0280	PPE3	6	PPE FAMILY PROTEIN
Rv1197	esxK	3	ESAT-6 LIKE PROTEIN ESXK (ESAT-6 LIKE PROTEIN 3)
Rv1131	gltA1	7	PROBABLE CITRATE SYNTHASE I GLTA1
Rv1039c	PPE15	6	PPE FAMILY PROTEIN
Rv0164	TB18.5	10	CONSERVED HYPOTHETICAL PROTEIN TB18.5
Rv0667	rpoB	2	DNA-DIRECTED RNA POLYMERASE (BETA CHAIN) RPOB (TRANSCRIPTASE BETA CHAIN) (RNA POLYMERASE BETA SUBUNIT)
Rv0431	Rv0431	3	PUTATIVE TUBERCULIN RELATED PEPTIDE
Rv0251c	hsp	0	HEAT SHOCK PROTEIN HSP (HEAT-STRESS-INDUCED RIBOSOME-BINDING PROTEIN A)
Rv0421c	Rv0421c	10	CONSERVED HYPOTHETICAL PROTEIN
Rv2282c	Rv2282c	9	Probable transcription regulator (lysR family)
Rv1922	Rv1922	3	PROBABLE CONSERVED LIPOPROTEIN
Rv3022c	PPE48	6	PPE FAMILY PROTEIN
Rv0208c	Rv0208c	7	HYPOTHETICAL METHLYTRANSFERASE (METHYLASE)
Rv3788	Rv3788	16	HYPOTHETICAL PROTEIN
Rv1423	whiA	9	PROBABLE TRANSCRIPTIONAL REGULATORY PROTEIN WHIA
Rv3089	fadD13	1	PROBABLE CHAIN -FATTY-ACID-CoA LIGASE FADD13 (FATTY-ACYL-CoA SYNTHETASE)
Rv3056	dinP	2	POSSIBLE DNA-DAMAGE-INDUCIBLE PROTEIN P DINP (DNA POLYMERASE V) (POL IV 2) (DNA NUCLEOTIDYLTRANSFERASE (DNA-DIRECTED))
Rv0739	Rv0739	10	CONSERVED HYPOTHETICAL PROTEIN
Rv2688c	Rv2688c	3	PROBABLE ANTIBIOTIC-TRANSPORT ATP-BINDING PROTEIN ABC TRANSPORTER
Rv1213	glgC	7	PROBABLE GLUCOSE-1-PHOSPHATE ADENYLYLTRANSFERASE GLGC (ADP-glucose synthase) (ADP-glucose pyrophosphorylase)
Rv3438	Rv3438	10	CONSERVED HYPOTHETICAL PROTEIN
Rv0617	Rv0617	0	CONSERVED HYPOTHETICAL PROTEIN WITH PIN DOMAIN
Rv1377c	Rv1377c	7	PUTATIVE TRANSFERASE
Rv0672	fadE8	1	PROBABLE ACYL-CoA DEHYDROGENASE FADE8
Rv0505c	serB1	7	POSSIBLE PHOSPHOSERINE PHOSPHATASE SERB1 (PSP) (O-PHOSPHOSERINE PHOSPHOHYDROLASE) (PSPASE)
Rv2523c	acpS	1	HOLO-[ACYL-CARRIER PROTEIN] SYNTHASE ACPS (HOLO-ACP SYNTHASE) (CoA:APO-[ACP]PANTETHEINEPHOSPHOTRANSFERASE) (CoA:APO-[ACYL-CARRIER PROTEIN]PANTETHEINEPHOSPHOTRANSFERASE)
Rv0154c	fadE2	1	PROBABLE ACYL-CoA DEHYDROGENASE FADE2
Rv1109c	Rv1109c	10	CONSERVED HYPOTHETICAL PROTEIN
Rv1688	mpg	2	POSSIBLE 3-METHYLADENINE DNA GLYCOSYLASE MPG
Rv0861c	ercc3	2	PROBABLE DNA HELICASE ERCC3
Rv3648c	cspA	0	PROBABLE COLD SHOCK PROTEIN A CSPA
Rv1809	PPE33	6	PPE FAMILY PROTEIN
Rv2800	Rv2800	7	POSSIBLE HYDROLASE
Rv3924c	rpmH	2	50S RIBOSOMAL PROTEIN L34 RPMH
Rv1766	Rv1766	10	CONSERVED HYPOTHETICAL PROTEIN
Rv1815	Rv1815	10	CONSERVED HYPOTHETICAL PROTEIN
Rv2457c	clpX	7	PROBABLE ATP-DEPENDENT CLP PROTEASE ATP-BINDING SUBUNIT CLPX
Rv2979c	Rv2979c	5	PROBABLE RESOLVASE
Rv3920c	Rv3920c	10	HYPOTHETICAL PROTEIN SIMILAR TO JAG PROTEIN
Rv3857c	Rv3857c	3	POSSIBLE MEMBRANE PROTEIN
Rv1959c	Rv1959c	10	CONSERVED HYPOTHETICAL PROTEIN
Rv1116	Rv1116	16	HYPOTHETICAL PROTEIN
Rv1549	fadD11.1	1	POSSIBLE FATTY-ACID-CoA LIGASE FADD11.1 (FATTY-ACID-CoA SYNTHETASE) (FATTY-ACID-CoA SYNTHASE)
Rv2489c	Rv2489c	16	HYPOTHETICAL ALANINE RICH PROTEIN
Rv3222c	Rv3222c	10	CONSERVED HYPOTHETICAL PROTEIN
Rv0277c	Rv0277c	0	CONSERVED HYPOTHETICAL PROTEIN WITH PIN DOMAIN
Rv0582	Rv0582	0	CONSERVED HYPOTHETICAL PROTEIN WITH PIN DOMAIN
Rv0610c	Rv0610c	16	HYPOTHETICAL PROTEIN
Rv1426c	lipO	7	PROBABLE ESTERASE LIPO
Rv0332	Rv0332	10	CONSERVED HYPOTHETICAL PROTEIN
Rv1740	Rv1740	0	CONSERVED HYPOTHETICAL PROTEIN, ANTITOXIN
Rv2778c	Rv2778c	10	CONSERVED HYPOTHETICAL PROTEIN
Rv2401	Rv2401	16	HYPOTHETICAL PROTEIN
Rv1047	Rv1047	5	PROBABLE TRANSPOSASE
Rv0698	Rv0698	10	CONSERVED HYPOTHETICAL PROTEIN
Rv3900c	Rv3900c	10	CONSERVED HYPOTHETICAL ALANINE RICH PROTEIN
Rv2417c	Rv2417c	10	CONSERVED HYPOTHETICAL PROTEIN
Rv0201c	Rv0201c	10	CONSERVED HYPOTHETICAL PROTEIN
Rv1096	Rv1096	7	POSSIBLE GLYCOSYL HYDROLASE
Rv0913c	Rv0913c	7	POSSIBLE DIOXYGENASE
Rv3019c	esxR	3	SECRETED ESAT-6 LIKE PROTEIN ESXR (TB10.3) (ESAT-6 LIKE PROTEIN 9)
Rv2427c	proA	7	PROBABLE GAMMA-GLUTAMYL PHOSPHATE REDUCTASE PROTEIN PROA (GPR) (GLUTAMATE-5-SEMIALDEHYDE DEHYDROGENASE) (GLUTAMYL-GAMMA-SEMIALDEHYDE DEHYDROGENASE)
Rv2893	Rv2893	7	POSSIBLE OXIDOREDUCTASE
Rv0054	ssb	2	PROBABLE SINGLE-STRAND BINDING PROTEIN SSB (HELIX-DESTABILIZING PROTEIN)
Rv0566c	Rv0566c	10	CONSERVED HYPOTHETICAL PROTEIN
Rv3676	Rv3676	9	PROBABLE TRANSCRIPTIONAL REGULATORY PROTEIN (PROBABLY CRP/FNR-FAMILY)
Rv3362c	Rv3362c	10	PROBABLE ATP/GTP-BINDING PROTEIN
Rv3486	Rv3486	10	CONSERVED HYPOTHETICAL PROTEIN
Rv3620c	esxW	3	PUTATIVE ESAT-6 LIKE PROTEIN ESXW (ESAT-6 LIKE PROTEIN 10)
Rv3370c	dnaE2	2	PROBABLE DNA POLYMERASE III (ALPHA CHAIN) DNAE2 (DNA NUCLEOTIDYLTRANSFERASE)
Rv3315c	cdd	7	PROBABLE CYTIDINE DEAMINASE CDD (CYTIDINE AMINOHYDROLASE) (CYTIDINE NUCLEOSIDE DEAMINASE)
Rv1255c	Rv1255c	9	PROBABLE TRANSCRIPTIONAL REGULATORY PROTEIN
Rv0980c	PE_PGRS18	6	PE-PGRS FAMILY PROTEIN
Rv2245	kasA	1	3-OXOACYL-[ACYL-CARRIER PROTEIN] SYNTHASE 1 KASA (BETA-KETOACYL-ACP SYNTHASE) (KAS I)
Rv3909	Rv3909	10	CONSERVED HYPOTHETICAL PROTEIN
Rv1204c	Rv1204c	10	CONSERVED HYPOTHETICAL PROTEIN
Rv2046	lppI	3	Probable lipoprotein lppI
Rv1982c	Rv1982c	0	CONSERVED HYPOTHETICAL PROTEIN WITH PIN DOMAIN
Rv3073c	Rv3073c	10	CONSERVED HYPOTHETICAL PROTEIN
Rv1478	Rv1478	0	HYPOTHETICAL INVASION PROTEIN
Rv2949c	Rv2949c	10	CONSERVED HYPOTHETICAL PROTEIN
Rv0916c	PE7	6	PE FAMILY PROTEIN
Rv2575	Rv2575	3	POSSIBLE CONSERVED MEMBRANE GLYCINE RICH PROTEIN
Rv3282	Rv3282	10	CONSERVED HYPOTHETICAL PROTEIN
Rv2006	otsB1	0	PROBABLE TREHALOSE-6-PHOSPHATE PHOSPHATASE OTSB1 (TREHALOSE-PHOSPHATASE) (TPP)
Rv0056	rplI	2	PROBABLE 50S RIBOSOMAL PROTEIN L9 RPLI
Rv0546c	Rv0546c	10	CONSERVED HYPOTHETICAL PROTEIN
Rv0637	Rv0637	10	CONSERVED HYPOTHETICAL PROTEIN
Rv0367c	Rv0367c	16	HYPOTHETICAL PROTEIN
Rv1836c	Rv1836c	10	CONSERVED HYPOTHETICAL PROTEIN
Rv2988c	leuC	7	PROBABLE 3-ISOPROPYLMALATE DEHYDRATASE (LARGE SUBUNIT) LEUC (ISOPROPYLMALATE ISOMERASE) (ALPHA-IPM ISOMERASE) (IPMI)
Rv0693	pqqE	7	PROBABLE COENZYME PQQ SYNTHESIS PROTEIN E PQQE (COENZYME PQQ SYNTHESIS PROTEIN III)
Rv0836c	Rv0836c	16	HYPOTHETICAL PROTEIN
Rv2183c	Rv2183c	10	CONSERVED HYPOTHETICAL PROTEIN
Rv2303c	Rv2303c	0	PROBABLE ANTIBIOTIC-RESISTANCE PROTEIN
Rv0358	Rv0358	16	CONSERVED HYPOTHETICAL PROTEIN
Rv2086	Rv2086	5	CONSERVED HYPOTHETICAL PROTEIN
Rv3865	Rv3865	10	CONSERVED HYPOTHETICAL PROTEIN
Rv2056c	rpsN2	2	Probable ribosomal protein S14 RpsN2
Rv2769c	PE27	6	PE FAMILY PROTEIN
Rv0965c	Rv0965c	10	CONSERVED HYPOTHETICAL PROTEIN
Rv2859c	Rv2859c	7	POSSIBLE AMIDOTRANSFERASE
Rv3368c	Rv3368c	7	POSSIBLE OXIDOREDUCTASE
Rv1360	Rv1360	7	PROBABLE OXIDOREDUCTASE
Rv3551	Rv3551	7	POSSIBLE COA-TRANSFERASE (ALPHA SUBUNIT)
Rv2958c	Rv2958c	7	POSSIBLE GLYCOSYL TRANSFERASE
Rv1883c	Rv1883c	10	CONSERVED HYPOTHETICAL PROTEIN
Rv1395	Rv1395	9	TRANSCRIPTIONAL REGULATORY PROTEIN
Rv3378c	Rv3378c	16	HYPOTHETICAL PROTEIN
Rv3528c	Rv3528c	16	HYPOTHETICAL PROTEIN
Rv1943c	Rv1943c	10	CONSERVED HYPOTHETICAL PROTEIN
Rv2548	Rv2548	0	CONSERVED HYPOTHETICAL PROTEIN WITH PIN DOMAIN
Rv0031	Rv0031	5	POSSIBLE REMNANT OF A TRANSPOSASE
Rv1838c	Rv1838c	0	CONSERVED HYPOTHETICAL PROTEIN WITH PIN DOMAIN
Rv2336	Rv2336	16	HYPOTHETICAL PROTEIN
Rv2304c	Rv2304c	16	HYPOTHETICAL PROTEIN
Rv1805c	Rv1805c	16	HYPOTHETICAL PROTEIN
Rv0348	Rv0348	9	POSSIBLE TRANSCRIPTIONAL REGULATORY PROTEIN
Rv0299	Rv0299	16	HYPOTHETICAL PROTEIN
Rv2385	mbtJ	1	PUTATIVE ACETYL HYDROLASE MBTJ
Rv2213	pepB	7	Probable aminopeptidase PepB
Rv2985	mutT1	2	POSSIBLE HYDROLASE MUTT1
Rv3845	Rv3845	16	HYPOTHETICAL PROTEIN
Rv1084	Rv1084	10	CONSERVED HYPOTHETICAL PROTEIN
Rv3366	spoU	2	PROBABLE tRNA/rRNA METHYLASE SPOU (tRNA/rRNA METHYLTRANSFERASE)
Rv0481c	Rv0481c	16	HYPOTHETICAL PROTEIN
Rv3587c	Rv3587c	3	PROBABLE CONSERVED MEMBRANE PROTEIN
Rv3292	Rv3292	10	CONSERVED HYPOTHETICAL PROTEIN
Rv0274	Rv0274	10	CONSERVED HYPOTHETICAL PROTEIN
Rv0496	Rv0496	10	CONSERVED HYPOTHETICAL PROTEIN
Rv1675c	Rv1675c	9	PROBABLE TRANSCRIPTIONAL REGULATORY PROTEIN
Rv3499c	mce4A	0	MCE-FAMILY PROTEIN MCE4A
Rv2237	Rv2237	10	CONSERVED HYPOTHETICAL PROTEIN
Rv1368	lprF	3	PROBABLE CONSERVED LIPOPROTEIN LPRF
Rv3537	Rv3537	7	PROBABLE DEHYDROGENASE
Rv1608c	bcpB	0	Probable peroxidoxin BcpB
Rv1705c	PPE22	6	PPE FAMILY PROTEIN
Rv1535	Rv1535	16	HYPOTHETICAL PROTEIN
Rv0314c	Rv0314c	3	POSSIBLE CONSERVED MEMBRANE PROTEIN
Rv1566c	Rv1566c	0	Possible inv protein
Rv3304	Rv3304	10	CONSERVED HYPOTHETICAL PROTEIN
Rv1173	fbiC	7	PROBABLE F420 BIOSYNTHESIS PROTEIN FBIC
Rv1741	Rv1741	0	CONSERVED HYPOTHETICAL PROTEIN WITH PIN DOMAIN
Rv3906c	Rv3906c	10	CONSERVED HYPOTHETICAL PROTEIN
Rv2670c	Rv2670c	10	CONSERVED HYPOTHETICAL PROTEIN
Rv3863	Rv3863	16	HYPOTHETICAL ALANINE RICH PROTEIN
Rv0596c	Rv0596c	0	CONSERVED HYPOTHETICAL PROTEIN, ANTITOXIN
Rv1118c	Rv1118c	10	CONSERVED HYPOTHETICAL PROTEIN
Rv2309c	Rv2309c	5	POSSIBLE INTEGRASE (FRAGMENT)
Rv1218c	Rv1218c	3	PROBABLE TETRONASIN-TRANSPORT ATP-BINDING PROTEIN ABC TRANSPORTER
Rv3619c	esxV	3	PUTATIVE ESAT-6 LIKE PROTEIN ESXV (ESAT-6 LIKE PROTEIN 1)
Rv0076c	Rv0076c	3	PROBABLE MEMBRANE PROTEIN
Rv0608	Rv0608	0	CONSERVED HYPOTHETICAL PROTEIN, ANTITOXIN
Rv3012c	gatC	2	PROBABLE GLUTAMYL-TRNA(GLN) AMIDOTRANSFERASE (SUBUNIT C) GATC (Glu-ADT SUBUNIT C)
Rv2896c	Rv2896c	10	CONSERVED HYPOTHETICAL PROTEIN
Rv1425	Rv1425	10	CONSERVED HYPOTHETICAL PROTEIN
Rv0438c	moeA2	7	PROBABLE MOLYBDOPTERIN BIOSYNTHESIS PROTEIN MOEA2
Rv1288	Rv1288	10	CONSERVED HYPOTHETICAL PROTEIN
Rv1677	dsbF	3	PROBABLE CONSERVED LIPOPROTEIN DSBF
Rv2887	Rv2887	9	PROBABLE TRANSCRIPTIONAL REGULATORY PROTEIN
Rv2561	Rv2561	16	CONSERVED HYPOTHETICAL PROTEIN
Rv3226c	Rv3226c	10	CONSERVED HYPOTHETICAL PROTEIN
Rv3215	entC	7	PROBABLE ISOCHORISMATE SYNTHASE ENTC (ISOCHORISMATE HYDROXYMUTASE) (ENTEROCHELIN BIOSYNTHESIS)
Rv1172c	PE12	6	PE FAMILY PROTEIN
Rv0597c	Rv0597c	10	CONSERVED HYPOTHETICAL PROTEIN
Rv3322c	Rv3322c	7	POSSIBLE METHYLTRANSFERASE
Rv1086	Rv1086	3	SHORT (C15) CHAIN Z-ISOPRENYL DIPHOSPHATE SYNTHASE (Z-FPP SYNTHASE) (Z-FARNESYL DIPHOSPHATE SYNTHASE) (Z-FPP SYNTHETASE) (Z-FARNESYL DIPHOSPHATE SYNTHETASE) (GERANYLTRANSTRANSFERASE) (FARNESYL PYROPHOSPHATE SYNTHETASE)
Rv0538	Rv0538	3	POSSIBLE CONSERVED MEMBRANE PROTEIN
Rv0271c	fadE6	1	PROBABLE ACYL-CoA DEHYDROGENASE FADE6
Rv1180	pks3	1	PROBABLE POLYKETIDE BETA-KETOACYL SYNTHASE PKS3
Rv1344	Rv1344	1	PROBABLE ACYL CARRIER PROTEIN (ACP)
Rv0564c	gpdA1	1	PROBABLE GLYCEROL-3-PHOSPHATE DEHYDROGENASE [NAD(P)+] GPDA1 (NAD(P)H-DEPENDENT GLYCEROL-3-PHOSPHATE DEHYDROGENASE) (NAD(P)H-DEPENDENT DIHYDROXYACETONE-PHOSPHATE REDUCTASE)
Rv1179c	Rv1179c	16	HYPOTHETICAL PROTEIN
Rv1897c	Rv1897c	10	CONSERVED HYPOTHETICAL PROTEIN
Rv2636	Rv2636	10	CONSERVED HYPOTHETICAL PROTEIN
Rv0590	mce2B	0	MCE-FAMILY PROTEIN MCE2B
Rv2851c	Rv2851c	10	GCN5-RELATED N-ACETYLTRANSFERASE
Rv2064	cobG	7	Possible cobalamin biosynthesis protein CobG
Rv3751	Rv3751	5	PROBABLE INTEGRASE (FRAGMENT)
Rv0633c	Rv0633c	3	POSSIBLE EXPORTED PROTEIN
Rv2360c	Rv2360c	16	HYPOTHETICAL PROTEIN
Rv0265c	Rv0265c	3	PROBABLE PERIPLASMIC IRON-TRANSPORT LIPOPROTEIN
Rv0673	echA4	1	POSSIBLE ENOYL-CoA HYDRATASE ECHA4 (ENOYL HYDRASE) (UNSATURATED ACYL-CoA HYDRATASE) (CROTONASE)
Rv2342	Rv2342	10	CONSERVED HYPOTHETICAL PROTEIN
Rv0704	rplB	2	PROBABLE 50S ribosomal protein L2 RPLB
Rv0999	Rv0999	16	HYPOTHETICAL PROTEIN
Rv2642	Rv2642	9	POSSIBLE TRANSCRIPTIONAL REGULATORY PROTEIN (PROBABLY ARSR-FAMILY)
Rv2871	Rv2871	0	CONSERVED HYPOTHETICAL PROTEIN, ANTITOXIN
Rv3771c	Rv3771c	10	CONSERVED HYPOTHETICAL PROTEIN
Rv2667	clpC2	7	POSSIBLE ATP-DEPENDENT PROTEASE ATP-BINDING SUBUNIT CLPC2
Rv0150c	Rv0150c	10	CONSERVED HYPOTHETICAL PROTEIN
Rv2481c	Rv2481c	16	HYPOTHETICAL PROTEIN
Rv2246	kasB	1	3-OXOACYL-[ACYL-CARRIER PROTEIN] SYNTHASE 2 KASB (BETA-KETOACYL-ACP SYNTHASE) (KAS I)
Rv3123	Rv3123	16	HYPOTHETICAL PROTEIN
Rv3748	Rv3748	10	CONSERVED HYPOTHETICAL PROTEIN
Rv2792c	Rv2792c	5	POSSIBLE RESOLVASE
Rv2292c	Rv2292c	8	HYPOTHETICAL PROTEIN
Rv2615c	PE_PGRS45	6	PE-PGRS FAMILY PROTEIN
Rv1920	Rv1920	3	PROBABLE MEMBRANE PROTEIN
Rv3573c	fadE34	1	PROBABLE ACYL-CoA DEHYDROGENASE FADE34
Rv2847c	cysG	7	POSSIBLE MULTIFUNCTIONAL ENZYME SIROHEME SYNTHASE CYSG: UROPORPHYRIN-III C-METHYLTRANSFERASE (UROGEN III METHYLASE) (SUMT) (UROPORPHYRINOGEN III METHYLASE) (UROM) + PRECORRIN-2 OXIDASE + FERROCHELATASE
Rv0604	lpqO	3	PROBABLE CONSERVED LIPOPROTEIN LPQO
Rv3829c	Rv3829c	7	PROBABLE DEHYDROGENASE
Rv3841	bfrB	7	POSSIBLE BACTERIOFERRITIN BFRB
Rv0391	metZ	7	PROBABLE O-SUCCINYLHOMOSERINE SULFHYDRYLASE METZ (OSH SULFHYDRYLASE)
Rv0689c	Rv0689c	16	HYPOTHETICAL PROTEIN
Rv2553c	Rv2553c	3	PROBABLE CONSERVED MEMBRANE PROTEIN
Rv1149	Rv1149	5	POSSIBLE TRANSPOSASE
Rv0469	umaA	1	POSSIBLE MYCOLIC ACID SYNTHASE UMAA
Rv3621c	PPE65	6	PPE FAMILY PROTEIN
Rv3286c	sigF	2	ALTERNATE RNA POLYMERASE SIGMA FACTOR SIGF
Rv1700	Rv1700	2	Nudix hydrolase
Rv1252c	lprE	3	PROBABLE LIPOPROTEIN LPRE
Rv1060	Rv1060	16	HYPOTHETICAL PROTEIN
Rv1088	PE9	6	PE FAMILY PROTEIN
Rv2189c	Rv2189c	10	CONSERVED HYPOTHETICAL PROTEIN
Rv1936	Rv1936	7	POSSIBLE MONOOXYGENASE
Rv3099c	Rv3099c	10	CONSERVED HYPOTHETICAL PROTEIN
Rv0170	mce1B	0	MCE-FAMILY PROTEIN MCE1B
Rv2061c	Rv2061c	10	CONSERVED HYPOTHETICAL PROTEIN
Rv0468	fadB2	1	PROBABLE 3-HYDROXYBUTYRYL-CoA DEHYDROGENASE FADB2 (BETA-HYDROXYBUTYRYL-CoA DEHYDROGENASE) (BHBD)
Rv1307	atpH	7	PROBABLE ATP SYNTHASE DELTA CHAIN ATPH
Rv0626	Rv0626	0	CONSERVED HYPOTHETICAL PROTEIN, ANTITOXIN
Rv3810	pirG	3	EXPORTED REPETITIVE PROTEIN PRECURSOR PIRG (CELL SURFACE PROTEIN) (EXP53)
Rv0840c	pip	7	PROBABLE PROLINE IMINOPEPTIDASE PIP (PROLYL AMINOPEPTIDASE) (PAP)
Rv3138	pflA	7	PROBABLE PYRUVATE FORMATE LYASE ACTIVATING PROTEIN PFLA (FORMATE ACETYLTRANSFERASE ACTIVATING ENZYME) ([PYRUVATE FORMATE-LYASE] ACTIVATING ENZYME)
Rv3076	Rv3076	10	CONSERVED HYPOTHETICAL PROTEIN
Rv3641c	fic	3	POSSIBLE CELL FILAMENTATION PROTEIN FIC
Rv1496	Rv1496	3	Possible transport system kinase
Rv1784	Rv1784	10	CONSERVED HYPOTHETICAL PROTEIN
[truncated: 1,958 more rows]

## Sheet: Structure-passed (C)
Rv ID	Gene Name	Functional Class	TubercuList Annotation
Rv3608c	folP1	7	DIHYDROPTEROATE SYNTHASE 1 FOLP (DHPS 1) (DIHYDROPTEROATE PYROPHOSPHORYLASE 1) (DIHYDROPTEROATE DIPHOSPHORYLASE 1)
Rv3913	trxB2	7	PROBABLE THIOREDOXIN REDUCTASE TRXB2 (TRXR) (TR)
Rv1293	lysA	7	PROBABLE DIAMINOPIMELATE DECARBOXYLASE LYSA (DAP DECARBOXYLASE)
Rv1296	thrB	7	PROBABLE HOMOSERINE KINASE THRB
Rv2192c	trpD	7	Probable anthranilate phosphoribosyltransferase TrpD
Rv1843c	guaB1	7	PROBABLE INOSINE-5'-MONOPHOSPHATE DEHYDROGENASE GUAB1(IMP DEHYDROGENASE) (IMPDH) (IMPD)
Rv0224c	Rv0224c	7	POSSIBLE METHYLTRANSFERASE (METHYLASE)
Rv1292	argS	2	PROBABLE ARGINYL-TRNA SYNTHETASE ARGS (ARGRS) (Arginine--tRNA ligase)
Rv1603	hisA	7	PROBABLE PHOSPHORIBOSYLFORMIMINO-5-AMINOIMIDAZOLE CARBOXAMIDE RIBOTIDE ISOMERASE HISA
Rv2109c	prcA	7	proteasome (alpha subunit) PrcA
Rv1862	adhA	7	Probable alcohol dehydrogenase adhA
Rv2122c	hisE	7	Probable phosphoribosyl-AMP pyrophosphatase HisE
Rv3581c	ispF	7	PROBABLE 2C-METHYL-D-ERYTHRITOL 2,4-CYCLODIPHOSPHATE SYNTHASE ISPF (MECPS)
Rv3907c	pcnA	2	PROBABLE POLY(A) POLYMERASE PCNA (POLYNUCLEOTIDE ADENYLYLTRANSFERASE) (NTP POLYMERASE) (RNA ADENYLATING ENZYME) (POLY(A) POLYMERASE)
Rv1850	ureC	7	Urease alpha subunit ureC (Urea amidohydrolase)
Rv1385	pyrF	7	PROBABLE OROTIDINE 5'-PHOSPHATE DECARBOXYLASE PYRF (OMP decarboxylase) (OMPdecase)
Rv1689	tyrS	2	Probable Tyrosyl-tRNA synthase tyrS (TYRRS)
Rv2110c	prcB	7	proteasome (beta subunit) PrcB
Rv3915	Rv3915	7	PROBABLE HYDROLASE
Rv3646c	topA	2	DNA TOPOISOMERASE I TOPA (OMEGA-PROTEIN) (RELAXING ENZYME) (UNTWISTING ENZYME) (SWIVELASE) (TYPE I DNA TOPOISOMERASE) (NICKING-CLOSING ENZYME) (TOPO I)
Rv3132c	devS	9	TWO COMPONENT SENSOR HISTIDINE KINASE DEVS
Rv1652	argC	7	PROBABLE N-ACETL-GAMMA-GLUTAMYL-PHOSHATE REDUCTASE ARGC
Rv1654	argB	7	Probable Acetylglutamate kinase argB
Rv1661	pks7	1	Probable polyketide synthase pks7
Rv2726c	dapF	7	PROBABLE DIAMINOPIMELATE EPIMERASE DAPF (DAP EPIMERASE)
Rv0636	Rv0636	7	SINGLE HOTDOG HYDRATASE, HOMODIMER
Rv1328	glgP	7	PROBABLE GLYCOGEN PHOSPHORYLASE GLGP
Rv2535c	pepQ	7	PROBABLE CYTOPLASMIC PEPTIDASE PEPQ
Rv3048c	nrdF2	2	RIBONUCLEOSIDE-DIPHOSPHATE REDUCTASE (BETA CHAIN) NRDF2 (RIBONUCLEOTIDE REDUCTASE SMALL SUBUNIT) (R2F PROTEIN)
Rv1326c	glgB	7	PROBABLE 1,4-ALPHA-GLUCAN BRANCHING ENZYME GLGB (GLYCOGEN BRANCHING ENZYME)
Rv3634c	galE1	7	UDP-GLUCOSE 4-EPIMERASE GALE1 (GALACTOWALDENASE) (UDP-GALACTOSE 4-EPIMERASE) (URIDINE DIPHOSPHATE GALACTOSE 4-EPIMERASE) (URIDINE DIPHOSPHO-GALACTOSE 4-EPIMERASE)
Rv2537c	aroD	7	3-DEHYDROQUINATE DEHYDRATASE AROD (AROQ) (3-DEHYDROQUINASE) (TYPE II DHQASE)
Rv3465	rmlC	7	dTDP-4-DEHYDRORHAMNOSE 3,5-EPIMERASE RMLC (dTDP-4-KETO-6-DEOXYGLUCOSE 3,5-EPIMERASE) (dTDP-L-RHAMNOSE SYNTHETASE) (THYMIDINE DIPHOSPHO-4-KETO-RHAMNOSE 3,5-EPIMERASE)
Rv3332	nagA	3	PROBABLE N-ACETYLGLUCOSAMINE-6-PHOSPHATE DEACETYLASE NAGA (GLCNAC 6-P DEACETYLASE)
Rv2977c	thiL	7	PROBABLE THIAMINE-MONOPHOSPHATE KINASE THIL (THIAMINE-PHOSPHATE KINASE)
Rv3245c	mtrB	9	TWO COMPONENT SENSORY TRANSDUCTION HISTIDINE KINASE MTRB
Rv0792c	Rv0792c	9	PROBABLE TRANSCRIPTIONAL REGULATORY PROTEIN (PROBABLY GNTR-FAMILY)
Rv3721c	dnaZX	2	DNA POLYMERASE III (SUBUNIT GAMMA/TAU) DNAZ/X
Rv3607c	folB	7	PROBABLE DIHYDRONEOPTERIN ALDOLASE FOLB (DHNA)
Rv1285	cysD	7	PROBABLE SULFATE ADENYLYLTRANSFERASE SUBUNIT 2 CYSD
Rv2786c	ribF	7	PROBABLE BIFUNCTIONAL FAD SYNTHETASE/RIBOFLAVIN BIOSYNTHESIS PROTEIN RIBF: RIBOFLAVIN KINASE (FLAVOKINASE) + FMN ADENYLYLTRANSFERASE (FAD PYROPHOSPHORYLASE) (FAD SYNTHETASE)(FAD DIPHOSPHORYLASE) (FLAVIN ADENINE DINUCLEOTIDE SYNTHETASE)
Rv2157c	murF	3	ProbableUDP-N-acetylmuramoylalanyl-D-glutamyl-2,6-diaminopimelate-D-alanyl-D-alanyl ligase MurF
Rv3343c	PPE54	6	PPE FAMILY PROTEIN
Rv1714	Rv1714	7	Probable oxidoreductase
Rv2178c	aroG	7	Probable 3-deoxy-D-arabino-heptulosonate 7-phosphate synthase AroG (DAHP synthetase, phenylalanine-repressible)
Rv2343c	dnaG	2	PROBABLE DNA PRIMASE DNAG
Rv2121c	hisG	7	Probable ATP phosphoribosyltransferase HisG
Rv2202c	adoK	7	ADENOSINE KINASE
Rv1294	thrA	7	PROBABLE HOMOSERINE DEHYDROGENASE THRA
Rv3858c	gltD	7	PROBABLE NADH-DEPENDENT GLUTAMATE SYNTHASE (SMALL SUBUNIT) GLTD (L-GLUTAMATE SYNTHASE) (L-GLUTAMATE SYNTHETASE) (NADH-GLUTAMATE SYNTHASE) (GLUTAMATE SYNTHASE (NADH)) (GLTS BETA CHAIN) (NADPH-GOGAT)
Rv1653	argJ	7	Probable Glutamate n-acetyltransferase argJ
Rv2436	rbsK	7	RIBOKINASE RBSK
Rv0382c	pyrE	7	PROBABLE OROTATE PHOSPHORIBOSYLTRANSFERASE PYRE (OPRT) (OPRTASE)
Rv2268c	cyp128	7	PROBABLE CYTOCHROME P450 128 CYP128
Rv2045c	lipT	7	Probable carboxylesterase LipT
Rv1485	hemZ	7	FERROCHELATASE HEMZ (PROTOHEME FERRO-LYASE) (HEME SYNTHETASE)
Rv2540c	aroF	7	PROBABLE CHORISMATE SYNTHASE AROF (5-ENOLPYRUVYLSHIKIMATE-3-PHOSPHATE PHOSPHOLYASE)
Rv1284	canA	7	BETA-CARBONIC ANHYDRASE
Rv1416	ribH	7	PROBABLE RIBOFLAVIN SYNTHASE BETA CHAIN RIBH (6,7-dimethyl-8-ribityllumazine synthase) (DMRL synthase) (Lumazine synthase)
Rv1611	trpC	7	Probable indole-3-glycerol phosphate synthase trpC
Rv0558	menH	7	PROBABLE UBIQUINONE/MENAQUINONE BIOSYNTHESIS METHYLTRANSFERASE MENH (2-heptaprenyl-1,4-naphthoquinone methyltransferase)
Rv1264	Rv1264	7	ADENYLYL CYCLASE (ATP PYROPHOSPHATE-LYASE) (ADENYLATE CYCLASE)
Rv2623	TB31.7	10	CONSERVED HYPOTHETICAL PROTEIN TB31.7
Rv1601	hisB	7	Probable imidazole glycerol-phosphate dehydratase hisB
Rv0334	rmlA	7	ALPHA-D-GLUCOSE-1-PHOSPHATE THYMIDYLYLTRANSFERASE RMLA (DTDP-GLUCOSE SYNTHASE) (DTDP-GLUCOSE PYROPHOSPHORYLASE)
Rv3809c	glf	3	UDP-GALACTOPYRANOSE MUTASE GLF (UDP-GALP MUTASE) (NAD+-FLAVIN ADENINE DINUCLEOTIDE-REQUIRING ENZYME)
Rv2710	sigB	2	RNA POLYMERASE SIGMA FACTOR SIGB
Rv1092c	coaA	7	Probable pantothenate kinase coaA (Pantothenic acid kinase)
Rv2538c	aroB	7	3-DEHYDROQUINATE SYNTHASE AROB
Rv2539c	aroK	7	SHIKIMATE KINASE AROK (SK)
Rv2139	pyrD	7	Probable dihydroorotate dehydrogenase PyrD
Rv2158c	murE	3	ProbableUDP-N-acetylmuramoylalanyl-D-glutamate-2,6-diaminopimelate ligase MurE
Rv3710	leuA	7	2-ISOPROPYLMALATE SYNTHASE LEUA (ALPHA-ISOPROPYLMALATE SYNTHASE) (ALPHA-IPM SYNTHETASE)
Rv3802c	Rv3802c	3	PROBABLE CONSERVED MEMBRANE PROTEIN
Rv2555c	alaS	2	PROBABLE ALANYL-TRNA SYNTHETASE ALAS (ALANINE--TRNA LIGASE) (ALANINE TRANSLASE) (ALARS)
Rv0904c	accD3	1	PUTATIVE ACETYL-COENZYME A CARBOXYLASE CARBOXYL TRANSFERASE (SUBUNIT BETA) ACCD3 (ACCASE BETA CHAIN)
Rv2992c	gltS	2	PROBABLE GLUTAMYL-TRNA SYNTHETASE GLTS (GLUTAMATE--TRNA LIGASE) (GLUTAMYL-TRNA SYNTHASE) (GLURS)
Rv1606	hisI	7	Probable phosphoribosyl-AMP 1,6 cyclohydrolase hisI
Rv2421c	nadD	7	PROBABLE NICOTINATE-NUCLEOTIDE ADENYLYLTRANSFERASE NADD (DEAMIDO-NAD(+) PYROPHOSPHORYLASE) (DEAMIDO-NAD(+) DIPHOSPHORYLASE) (NICOTINATE MONONUCLEOTIDE ADENYLYLTRANSFERASE) (NAMN ADENYLYLTRANSFERASE)
Rv1647	Rv1647	10	CONSERVED HYPOTHETICAL PROTEIN
Rv0414c	thiE	7	PROBABLE THIAMINE-PHOSPHATE PYROPHOSPHORYLASE THIE (TMP PYROPHOSPHORYLASE) (TMP-PPASE) (THIAMINE-PHOSPHATE SYNTHASE)
Rv3602c	panC	7	PROBABLE PANTOATE--BETA-ALANINE LIGASE PANC (PANTOTHENATE SYNTHETASE) (PANTOATE ACTIVATING ENZYME)
Rv3396c	guaA	7	PROBABLE GMP SYNTHASE [GLUTAMINE-HYDROLYZING] GUAA (GLUTAMINE AMIDOTRANSFERASE) (GMP SYNTHETASE)
Rv0600c	Rv0600c	9	PROBABLE TWO COMPONENT SENSOR KINASE [SECOND PART]
Rv2391	nirA	7	PROBABLE FERREDOXIN-DEPENDENT NITRITE REDUCTASE NIRA
Rv2153c	murG	3	ProbableUPD-N-acetylglucosamine-N-acetylmuramyl-(pentapeptide)pyrophosphoryl-undecaprenol-N-acetylglucosamine transferase MurG
Rv1594	nadA	7	Probable quinolinate synthetase nadA
Rv3709c	ask	7	ASPARTOKINASE ASK (ASPARTATE KINASE) [CONTAINS: ASPARTOKINASE ALPHA SUBUNIT (ASK-ALPHA); AND ASPARTOKINASE BETA SUBUNIT (ASK-BETA)]
Rv1381	pyrC	7	PROBABLE DIHYDROOROTASE PYRC (DHOase)
Rv3791	Rv3791	7	PROBABLE SHORT-CHAIN TYPE DEHYDROGENASE/REDUCTASE
Rv1182	papA3	1	PROBABLE CONSERVED POLYKETIDE SYNTHASE ASSOCIATED PROTEIN PAPA3
Rv2392	cysH	7	PROBABLE 3'-PHOSPHOADENOSINE 5'-PHOSPHOSULFATE REDUCTASE CYSH (PAPS REDUCTASE, THIOREDOXIN DEP.) (PADOPS REDUCTASE) (3'- PHOSPHOADENYLYLSULFATE REDUCTASE) (PAPS SULFOTRANSFERASE)
Rv1094	desA2	1	POSSIBLE ACYL-[ACYL-CARRIER PROTEIN] DESATURASE DESA2 (ACYL-[ACP] DESATURASE) (STEAROYL-ACP DESATURASE)
Rv2386c	mbtI	1	PUTATIVE ISOCHORISMATE SYNTHASE MBTI
Rv1462	Rv1462	10	CONSERVED HYPOTHETICAL PROTEIN
Rv3923c	rnpA	2	RIBONUCLEASE P PROTEIN COMPONENT RNPA (RNaseP PROTEIN) (RNase P PROTEIN) (PROTEIN C5)
Rv2225	panB	7	Probable 3-methyl-2-oxobutanoate hydroxymethyltransferase PanB
Rv0416	thiS	7	POSSIBLE PROTEIN THIS
Rv1347c	Rv1347c	10	GCN5-RELATED N-ACETYLTRANSFERASE
Rv1181	pks4	1	PROBABLE POLYKETIDE BETA-KETOACYL SYNTHASE PKS4
Rv1856c	Rv1856c	7	POSSIBLE OXIDOREDUCTASE
Rv3227	aroA	7	3-PHOSPHOSHIKIMATE 1-CARBOXYVINYLTRANSFERASE AROA (5-ENOLPYRUVYLSHIKIMATE-3-PHOSPHATE SYNTHASE) (EPSP SYNTHASE) (EPSPS)
Rv2906c	trmD	2	PROBABLE TRNA (GUANINE-N1)-METHYLTRANSFERASE TRMD (M1G-METHYLTRANSFERASE) (TRNA [GM37] METHYLTRANSFERASE)
Rv3131	Rv3131	10	CONSERVED HYPOTHETICAL PROTEIN
Rv1169c	PE11	6	PE FAMILY PROTEIN
Rv2753c	dapA	7	PROBABLE DIHYDRODIPICOLINATE SYNTHASE DAPA (DHDPS) (DIHYDRODIPICOLINATE SYNTHETASE)
Rv3917c	parB	3	PROBABLE CHROMOSOME PARTITIONING PROTEIN PARB
Rv0542c	menE	7	POSSIBLE O-SUCCINYLBENZOIC ACID--CoA LIGASE MENE (OSB-CoA SYNTHETASE) (O-SUCCINYLBENZOATE-CoA SYNTHASE)
Rv1655	argD	7	Probable Acetylornithine aminotransferase argD
Rv3708c	asd	7	ASPARTATE-SEMIALDEHYDE DEHYDROGENASE ASD (ASA DEHYDROGENASE) (ASADH) (ASPARTIC SEMIALDEHYDE DEHYDROGENASE) (L-ASPARTATE-BETA-SEMIALDEHYDE DEHYDROGENASE)
Rv1295	thrC	7	PROBABLE THREONINE SYNTHASE THRC
Rv3410c	guaB3	7	PROBABLE INOSINE-5'-MONOPHOSPHATE DEHYDROGENASE GUAB3 (IMP DEHYDROGENASE) (INOSINIC ACID DEHYDROGENASE) (INOSINATE DEHYDROGENASE) (IMP OXIDOREDUCTASE) (INOSINE-5'-MONOPHOSPHATE OXIDOREDUCTASE) (IMPDH) (IMPD)
Rv0824c	desA1	1	PROBABLE ACYL-[ACYL-CARRIER PROTEIN] DESATURASE DESA1 (ACYL-[ACP] DESATURASE) (STEAROYL-ACP DESATURASE) (PROTEIN DES)
Rv2029c	pfkB	7	Probable phosphofructokinase PfkB (PHOSPHOHEXOKINASE)
Rv2465c	rpiB	7	RIBOSE-5-PHOSPHATE ISOMERASE
Rv1465	Rv1465	7	POSSIBLE NITROGEN FIXATION RELATED PROTEIN
Rv3244c	lpqB	3	PROBABLE CONSERVED LIPOPROTEIN LPQB
Rv2702	ppgK	7	POLYPHOSPHATE GLUCOKINASE PPGK (POLYPHOSPHATE-GLUCOSE PHOSPHOTRANSFERASE)
Rv1027c	kdpE	9	PROBABLE TRANSCRIPTIONAL REGULATORY PROTEIN KDPE
Rv1484	inhA	1	NADH-DEPENDENT ENOYL-[ACYL-CARRIER-PROTEIN] REDUCTASE INHA (NADH-DEPENDENT ENOYL-ACP REDUCTASE)
Rv2442c	rplU	2	PROBABLE 50S RIBOSOMAL PROTEIN L21 RPLU
Rv2291	sseB	7	Probable thiosulfate sulfurtransferase SseB
Rv1828	Rv1828	10	CONSERVED HYPOTHETICAL PROTEIN
Rv0540	Rv0540	10	CONSERVED HYPOTHETICAL PROTEIN
Rv0429c	def	2	PROBABLE POLYPEPTIDE DEFORMYLASE DEF (PDF) (FORMYLMETHIONINE DEFORMYLASE)
Rv0526	Rv0526	7	POSSIBLE THIOREDOXIN PROTEIN (THIOL-DISULFIDE INTERCHANGE PROTEIN)
Rv1631	coaE	7	Probable dephospho-CoA kinase coaE (dephosphocoenzyme A kinase)
Rv2412	rpsT	2	PROBABLE 30S RIBOSOMAL PROTEIN S20 RPST
Rv0620	galK	7	PROBABLE GALACTOKINASE GALK (GALACTOSE KINASE)
Rv1551	plsB1	1	Possible acyltransferase plsB1
Rv1602	hisH	7	Probable amidotransferase hisH
Rv0788	purQ	7	PROBABLE PHOSPHORIBOSYLFORMYLGLYCINAMIDINE SYNTHASE I PURG (FGAM SYNTHASE I)
Rv1201c	Rv1201c	7	PROBABLE TRANSFERASE
Rv0811c	Rv0811c	10	CONSERVED HYPOTHETICAL PROTEIN
Rv2841c	nusA	2	PROBABLE N UTILIZATION SUBSTANCE PROTEIN A NUSA
Rv2243	fabD	1	MALONYL CoA-ACYL CARRIER PROTEIN TRANSACYLASE FABD (Malonyl CoA:AcpM acyltransferase) (MCT)
Rv2026c	Rv2026c	10	CONSERVED HYPOTHETICAL PROTEIN
Rv0993	galU	7	PROBABLE UTP--GLUCOSE-1-PHOSPHATE URIDYLYLTRANSFERASE GALU (UDP-GLUCOSE PYROPHOSPHORYLASE) (UDPGP) (ALPHA-D-GLUCOSYL-1-PHOSPHATE URIDYLYLTRANSFERASE) (URIDINE DIPHOSPHOGLUCOSE PYROPHOSPHORYLASE)
Rv2747	argA	10	GCN5-RELATED N-ACETYLTRANSFERASE
Rv3625c	mesJ	3	POSSIBLE CELL CYCLE PROTEIN MESJ
Rv1613	trpA	7	Probable tryptophan synthase, alpha subunit trpA
Rv3782	GlfT1	3	POSSIBLE L-RHAMNOSYLTRANSFERASE
Rv2965c	kdtB	3	PROBABLE PHOSPHOPANTETHEINE ADENYLYLTRANSFERASE KDTB (PANTETHEINE- PHOSPHATE ADENYLYLTRANSFERASE) (PPAT) (DEPHOSPHO-CoA PYROPHOSPHORYLASE)
Rv0894	Rv0894	9	POSSIBLE TRANSCRIPTIONAL REGULATORY PROTEIN (POSSIBLY LUXR-FAMILY)
Rv1011	ispE	7	Probable 4-diphosphocytidyl-2-C-methyl-D-erythritol kinase ISPE (CMK) (4-(cytidine-5'-diphospho)-2-C-methyl-D-erythritol kinase)
Rv2259	mscR	7	S-nitrosomycothiol reductase MscR
Rv1466	Rv1466	10	CONSERVED HYPOTHETICAL PROTEIN
Rv1708	Rv1708	3	PUTATIVE INITIATION INHIBITOR PROTEIN
Rv1298	rpmE	2	PROBABLE 50S RIBOSOMAL PROTEIN L31 RPME
Rv1406	fmt	2	PROBABLE METHIONYL-TRNA FORMYLTRANSFERASE FMT
Rv2933	ppsC	1	PHENOLPTHIOCEROL SYNTHESIS TYPE-I POLYKETIDE SYNTHASE PPSC
Rv1461	Rv1461	10	CONSERVED HYPOTHETICAL PROTEIN
Rv2215	dlaT	7	DlaT, dihydrolipoamide acyltransferase, E2 component of pyruvate dehydrogenase
Rv0417	thiG	7	PROBABLE THIAMIN BIOSYNTHESIS PROTEIN THIG (THIAZOLE BIOSYNTHESIS PROTEIN)
Rv1530	adh	7	Probable alcohol dehydrogenase adh
Rv0335c	PE6	6	PE FAMILY PROTEIN
Rv0553	menC	7	PROBABLE MUCONATE CYCLOISOMERASE MENC (CIS,CIS-MUCONATE LACTONIZING ENZYME) (MLE)
Rv2987c	leuD	7	PROBABLE 3-ISOPROPYLMALATE DEHYDRATASE (SMALL SUBUNIT) LEUD (ISOPROPYLMALATE ISOMERASE) (ALPHA-IPM ISOMERASE) (IPMI)
Rv0220	lipC	7	PROBABLE ESTERASE LIPC
Rv0291	mycP3	7	PROBABLE MEMBRANE-ANCHORED MYCOSIN MYCP3 (SERINE PROTEASE) (SUBTILISIN-LIKE PROTEASE) (SUBTILASE-LIKE) (MYCOSIN-3)
Rv1188	Rv1188	7	PROBABLE PROLINE DEHYDROGENASE
Rv2319c	Rv2319c	16	HYPOTHETICAL PROTEIN
Rv0479c	Rv0479c	3	PROBABLE CONSERVED MEMBRANE PROTEIN
Rv3627c	Rv3627c	10	CONSERVED HYPOTHETICAL PROTEIN
Rv2813	Rv2813	10	CONSERVED HYPOTHETICAL PROTEIN
Rv1448c	tal	7	PROBABLE TRANSALDOLASE TAL
Rv3391	acrA1	1	POSSIBLE MULTI-FUNCTIONAL ENZYME WITH ACYL-CoA-REDUCTASE ACTIVITY ACRA1
Rv3722c	Rv3722c	10	CONSERVED HYPOTHETICAL PROTEIN
Rv2925c	rnc	2	PROBABLE RIBONUCLEASE III RNC (RNASE III)
Rv2534c	efp	2	PROBABLE ELONGATION FACTOR P EFP
Rv0415	thiO	7	POSSIBLE THIAMINE BIOSYNTHESIS OXIDOREDUCTASE THIO
Rv3255c	manA	7	PROBABLE MANNOSE-6-PHOSPHATE ISOMERASE MANA (PHOSPHOMANNOSE ISOMERASE) (PHOSPHOMANNOISOMERASE) (PMI) (PHOSPHOHEXOISOMERASE) (PHOSPHOHEXOMUTASE)
Rv0509	hemA	7	PROBABLE GLUTAMYL-TRNA REDUCTASE HEMA (GLUTR)
Rv3427c	Rv3427c	5	POSSIBLE TRANSPOSASE
Rv3372	otsB2	0	POSSIBLE TREHALOSE 6-PHOSPHATE PHOSPHATASE OTSB2 (TREHALOSE-PHOSPHATASE) (TPP)
Rv3266c	rmlD	7	dTDP-6-DEOXY-L-LYXO-4-HEXULOSE REDUCTASE RMLD (dTDP-RHAMNOSE MODIFICATION PROTEIN) (dTDP-RHAMNOSE BIOSYNTHESIS PROTEIN) (dTDP-RHAMNOSE SYNTHASE)
Rv0635	Rv0635	10	CONSERVED HYPOTHETICAL PROTEIN
Rv1629	polA	2	PROBABLE DNA POLYMERASE I POLA
Rv3582c	ispD	7	PROBABLE 4-DIPHOSPHOCYTIDYL-2C-METHYL-D-ERYTHRITOL SYNTHASE ISPD (MEP CYTIDYLYLTRANSFERASE) (MCT)
Rv3859c	gltB	7	PROBABLE FERREDOXIN-DEPENDENT GLUTAMATE SYNTHASE [NADPH] (LARGE SUBUNIT) GLTB (L-GLUTAMATE SYNTHASE) (L-GLUTAMATE SYNTHETASE) (NADH-GLUTAMATE SYNTHASE) (GLUTAMATE SYNTHASE (NADH))(NADPH-GOGAT)
Rv0411c	glnH	3	PROBABLE GLUTAMINE-BINDING LIPOPROTEIN GLNH (GLNBP)
Rv2124c	metH	7	Probable 5-methyltetrahydrofolate--homocystein methyltransferase MetH (Methionine synthase, vitamin-B12 dependent isozyme) (MS)
Rv2754c	thyX	7	PROBABLE THYMIDYLATE SYNTHASE THYX (TS) (TSase)
Rv1981c	nrdF1	2	RIBONUCLEOSIDE-DIPHOSPHATE REDUCTASE (BETA CHAIN) NRDF1 (RIBONUCLEOTIDE REDUCTASE SMALL SUBUNIT) (R2F PROTEIN)
Rv1464	csd	7	PROBABLE CYSTEINE DESULFURASE CSD
Rv1338	murI	3	PROBABLE GLUTAMATE RACEMASE MURI
Rv3564	fadE33	1	PROBABLE ACYL-CoA DEHYDROGENASE FADE33
Rv3113	Rv3113	7	POSSIBLE PHOSPHATASE
Rv3712	Rv3712	7	POSSIBLE LIGASE
Rv1711	Rv1711	10	CONSERVED HYPOTHETICAL PROTEIN
Rv1641	infC	2	PROBABLE INITIATION FACTOR IF-3 INFC
Rv1390	rpoZ	2	PROBABLE DNA-DIRECTED RNA POLYMERASE (OMEGA CHAIN) RPOZ (TRANSCRIPTASE OMEGA CHAIN) (RNA POLYMERASE OMEGA SUBUNIT)
Rv0363c	fba	7	PROBABLE FRUCTOSE-BISPHOSPHATE ALDOLASE FBA
Rv3303c	lpdA	7	PROBABLE DIHYDROLIPOAMIDE DEHYDROGENASE LPDA (LIPOAMIDE REDUCTASE (NADH)) (LIPOYL DEHYDROGENASE) (DIHYDROLIPOYL DEHYDROGENASE) (DIAPHORASE)
Rv0557	pimB	1	MANNOSYLTRANSFERASE PIMB
Rv3031	Rv3031	10	CONSERVED HYPOTHETICAL PROTEIN
Rv1175c	fadH	1	PROBABLE NADPH DEPENDENT 2,4-DIENOYL-COA REDUCTASE FADH (2,4-dienoyl coenzyme A reductase) (4-enoyl-CoA reductase)
Rv3808c	glfT	3	BIFUNCTIONAL UDP-GALACTOFURANOSYL TRANSFERASE GLFT
Rv1415	ribA2	7	PROBABLE RIBOFLAVIN BIOSYNTHESIS PROTEIN RIBA2 : GTP cyclohydrolase II + 3,4-dihydroxy-2-butanone 4-phosphate synthase (DHBP synthase)
Rv1409	ribG	7	PROBABLE BIFUNCTIONAL riboflavin biosynthesis protein RIBG : Diaminohydroxyphosphoribosylaminopyrimidine deaminase (Riboflavin-specific deaminase) + 5-amino-6-(5-phosphoribosylamino) uracil reductase (HTP reductase)
Rv2969c	Rv2969c	3	POSSIBLE CONSERVED MEMBRANE OR SECRETED PROTEIN
Rv3247c	tmk	7	PROBABLE THYMIDYLATE KINASE TMK (dTMP KINASE) (THYMIDYLIC ACID KINASE) (TMPK)
Rv2364c	era	7	PROBABLE GTP-BINDING PROTEIN ERA
Rv1626	Rv1626	9	Probable two-component system transcriptional regulator
Rv0548c	menB	7	PROBABLE NAPHTHOATE SYNTHASE MENB (DIHYDROXYNAPHTHOIC ACID SYNTHETASE) (DHNA SYNTHETASE)
Rv2439c	proB	7	PROBABLE GLUTAMATE 5-KINASE PROTEIN PROB (GAMMA-GLUTAMYL KINASE) (GK)
Rv1221	sigE	2	ALTERNATIVE RNA POLYMERASE SIGMA FACTOR SIGE
Rv2166c	Rv2166c	10	CONSERVED HYPOTHETICAL PROTEIN
Rv2883c	pyrH	7	PROBABLE URIDYLATE KINASE PYRH (UK) (URIDINE MONOPHOSPHATE KINASE) (UMP KINASE)
Rv2510c	Rv2510c	10	CONSERVED HYPOTHETICAL PROTEIN
Rv1695	ppnK	7	Inorganic polyphosphate/ATP-NAD kinase ppnK (Poly(P)/ATP NAD kinase)
Rv2221c	glnE	7	GLUTAMATE-AMMONIA-LIGASE ADENYLYLTRANSFERASE GLNE (Glutamine-synthetase adenylyltransferase)
Rv2552c	aroE	7	PROBABLE SHIKIMATE 5-DEHYDROGENASE AROE (5-DEHYDROSHIKIMATE REDUCTASE)
Rv3422c	Rv3422c	10	CONSERVED HYPOTHETICAL PROTEIN
Rv1170	mshB	7	N-Acetyl-1-D-myo-Inosityl-2-Amino-2-Deoxy-alpha-D-Glucopyranoside Deacetylase mshB (GlcNAc-Ins deacetylase)
Rv2515c	Rv2515c	10	CONSERVED HYPOTHETICAL PROTEIN
Rv0525	Rv0525	10	CONSERVED HYPOTHETICAL PROTEIN
Rv0422c	thiD	7	PROBABLE PHOSPHOMETHYLPYRIMIDINE KINASE THID (HMP-PHOSPHATE KINASE) (HMP-P KINASE)
Rv0126	treS	0	TREHALOSE SYNTHASE TRES
Rv3752c	Rv3752c	7	POSSIBLE CYTIDINE/DEOXYCYTIDYLATE DEAMINASE
Rv1380	pyrB	7	PROBABLE ASPARTATE CARBAMOYLTRANSFERASE PYRB (ATCase) (Aspartate transcarbamylase)
Rv3002c	ilvN	7	PROBABLE ACETOLACTATE SYNTHASE (SMALL SUBUNIT) ILVN (ACETOHYDROXY-ACID SYNTHASE) (AHAS) (ALS)
Rv3462c	infA	2	PROBABLE TRANSLATION INITIATION FACTOR IF-1 INFA
Rv0284	Rv0284	3	POSSIBLE CONSERVED MEMBRANE PROTEIN
Rv0627	Rv0627	0	CONSERVED HYPOTHETICAL PROTEIN WITH PIN DOMAIN
Rv2900c	fdhF	7	POSSIBLE FORMATE DEHYDROGENASE H FDHF (FORMATE-HYDROGEN-LYASE-LINKED, SELENOCYSTEINE-CONTAINING POLYPEPTIDE) (FORMATE DEHYDROGENASE-H ALPHA SUBUNIT) (FDH-H)
Rv1412	ribC	7	PROBABLE RIBOFLAVIN SYNTHASE ALPHA CHAIN RIBC (RIBE)
Rv2533c	nusB	2	N UTILIZATION SUBSTANCE PROTEIN NUSB (NUSB PROTEIN)
Rv2554c	Rv2554c	10	CONSERVED HYPOTHETICAL PROTEIN
Rv1605	hisF	7	Probable cyclase hisF
Rv3918c	parA	3	PROBABLE CHROMOSOME PARTITIONING PROTEIN PARA
Rv2150c	ftsZ	3	cell division protein FtsZ
Rv1600	hisC1	7	Probable histidinol-phosphate aminotransferase hisC1
Rv0651	rplJ	2	PROBABLE 50S RIBOSOMAL PROTEIN L10 RPLJ
Rv0511	hemD	7	PROBABLE UROPORPHYRIN-III C-METHYLTRANSFERASE HEMD (UROPORPHYRINOGEN III METHYLASE) (UROGEN III METHYLASE) (SUMT) (UROGEN III METHYLASE) (UROM)
Rv0285	PE5	6	PE FAMILY PROTEIN
Rv3112	moaD1	7	PROBABLE MOLYBDENUM COFACTOR BIOSYNTHESIS PROTEIN D MOAD1 (MOLYBDOPTERIN CONVERTING FACTOR SMALL SUBUNIT) (MOLYBDOPTERIN [MPT] CONVERTING FACTOR, SUBUNIT 1)
Rv0399c	lpqK	3	POSSIBLE CONSERVED LIPOPROTEIN LPQK
Rv1186c	Rv1186c	10	CONSERVED HYPOTHETICAL PROTEIN
Rv3713	cobQ2	7	POSSIBLE COBYRIC ACID SYNTHASE COBQ2
Rv2773c	dapB	7	DIHYDRODIPICOLINATE REDUCTASE DAPB (DHPR)
Rv0467	icl	7	ISOCITRATE LYASE ICL (ISOCITRASE) (ISOCITRATASE)
Rv1663	pks17	1	Probable polyketide synthase pks17
Rv1649	pheS	2	Probable phenylalanyl-tRNA synthetase, alpha chain PheS
Rv2382c	mbtC	1	POLYKETIDE SYNTHETASE MBTC (POLYKETIDE SYNTHASE)
Rv2739c	Rv2739c	7	POSSIBLE ALANINE RICH TRANSFERASE
Rv3135	PPE50	6	PPE FAMILY PROTEIN
Rv1479	moxR1	9	PROBABLE TRANSCRIPTIONAL REGULATORY PROTEIN MOXR1
Rv3825c	pks2	1	PROBABLE POLYKETIDE SYNTHASE PKS2
Rv1630	rpsA	2	PROBABLE RIBOSOMAL PROTEIN S1 RPSA
Rv1589	bioB	7	PROBABLE BIOTIN SYNTHETASE BIOB
Rv2373c	dnaJ2	0	PROBABLE CHAPERONE PROTEIN DNAJ2
Rv2727c	miaA	7	PROBABLE TRNA DELTA(2)-ISOPENTENYLPYROPHOSPHATE TRANSFERASE MIAA (IPP TRANSFERASE) (ISOPENTENYL-DIPHOSPHATE:TRNA ISOPENTENYLTRANSFERASE) (IPTASE) (IPPT)
Rv3105c	prfB	2	PROBABLE PEPTIDE CHAIN RELEASE FACTOR 2 PRFB (RF-2)
Rv2138	lppL	3	Probable conserved lipoprotein LppL
Rv3571	hmp	7	POSSIBLE HEMOGLOBINE-RELATED PROTEIN HMP
Rv3679	Rv3679	3	PROBABLE ANION TRANSPORTER ATPASE
Rv2506	Rv2506	9	PROBABLE TRANSCRIPTIONAL REGULATORY PROTEIN (PROBABLY TETR-FAMILY)
Rv0819	mshD	7	MSHD, GCN5-RELATED N-ACETYLTRANSFERASE
Rv1905c	aao	7	PROBABLE D-AMINO ACID OXIDASE AAO
Rv3838c	pheA	7	POSSIBLE PREPHENATE DEHYDRATASE PHEA
Rv1208	Rv1208	10	CONSERVED HYPOTHETICAL PROTEIN
Rv3223c	sigH	2	ALTERNATIVE RNA POLYMERASE SIGMA-E FACTOR (SIGMA-24) SIGH (RPOE)
Rv2868c	gcpE	10	PROBABLE GCPE PROTEIN
Rv2907c	rimM	2	PROBABLE 16S RRNA PROCESSING PROTEIN RIMM
Rv3338	Rv3338	10	CONSERVED HYPOTHETICAL PROTEIN
Rv0722	rpmD	2	PROBABLE 50S RIBOSOMAL PROTEIN L30 RPMD
Rv1650	pheT	2	Probable phenylalanyl-tRNA synthetase, beta chain PheT
Rv3611	Rv3611	16	HYPOTHETICAL ARGININE AND PROLINE RICH PROTEIN
Rv2211c	gcvT	7	Probable aminomethyltransferase GcvT (Glycine cleavage system T protein)
Rv3220c	Rv3220c	9	PROBABLE TWO COMPONENT SENSOR KINASE
Rv3778c	Rv3778c	7	POSSIBLE AMINOTRANSFERASE
Rv3265c	wbbL1	3	PROBABLE dTDP-RHA:A-D-GlcNAc-DIPHOSPHORYL POLYPRENOL, A-3-L-RHAMNOSYL TRANSFERASE WBBL1 (ALPHA-L-RHAMNOSE-(1->3)-ALPHA-D-GlcNAc(1->P)-P-DECAPRENYL)
Rv0648	Rv0648	7	ALPHA-MANNOSIDASE
Rv0352	dnaJ1	0	PROBABLE CHAPERONE PROTEIN DNAJ1
Rv0707	rpsC	2	PROBABLE 30S RIBOSOMAL PROTEIN S3 RPSC
Rv3457c	rpoA	2	PROBABLE DNA-DIRECTED RNA POLYMERASE (ALPHA CHAIN) RPOA (TRANSCRIPTASE ALPHA CHAIN) (RNA POLYMERASE ALPHA SUBUNIT) (DNA-DIRECTED RNA NUCLEOTIDYLTRANSFERASE)
Rv1009	rpfB	3	Probable resuscitation-promoting factor rpfB
Rv0351	grpE	0	PROBABLE GRPE PROTEIN (HSP-70 COFACTOR)
Rv2477c	Rv2477c	3	PROBABLE MACROLIDE-TRANSPORT ATP-BINDING PROTEIN ABC TRANSPORTER
Rv2582	ppiB	2	PROBABLE PEPTIDYL-PROLYL CIS-TRANS ISOMERASE B PPIB (CYCLOPHILIN) (PPIASE) (ROTAMASE) (PEPTIDYLPROLYL ISOMERASE)
Rv3137	Rv3137	7	PROBABLE MONOPHOSPHATASE
Rv2903c	lepB	3	PROBABLE SIGNAL PEPTIDASE I LEPB (SPASE I) (LEADER PEPTIDASE I).
Rv3628	ppa	7	INORGANIC PYROPHOSPHATASE PPA (PYROPHOSPHATE PHOSPHO-HYDROLASE) (PPASE) (INORGANIC DIPHOSPHATASE) (DIPHOSPHATE PHOSPHO-HYDROLASE)
Rv3032	Rv3032	7	POSSIBLE TRANSFERASE
Rv1612	trpB	7	Probable tryptophan synthase, beta subunit trpB
Rv1753c	PPE24	6	PPE FAMILY PROTEIN
Rv0552	Rv0552	10	CONSERVED HYPOTHETICAL PROTEIN
Rv3003c	ilvB1	7	PROBABLE ACETOLACTATE SYNTHASE (LARGE SUBUNIT) ILVB1 (ACETOHYDROXY-ACID SYNTHASE)
Rv0949	uvrD1	2	PROBABLE ATP-DEPENDENT DNA HELICASE II UVRD1
Rv1278	Rv1278	16	HYPOTHETICAL PROTEIN
Rv2703	sigA	2	RNA POLYMERASE SIGMA FACTOR SIGA (SIGMA-A)
Rv0561c	Rv0561c	7	POSSIBLE OXIDOREDUCTASE
Rv2897c	Rv2897c	10	CONSERVED HYPOTHETICAL PROTEIN
Rv2882c	frr	2	RIBOSOME RECYCLING FACTOR FRR (RIBOSOME RELEASING FACTOR) (RRF)
Rv1940	ribA1	7	Probable Riboflavin biosynthesis protein ribA1 (GTP cyclohydrolase II)
Rv3790	Rv3790	7	PROBABLE OXIDOREDUCTASE
Rv2440c	obg	7	PROBABLE GTP1/OBG-FAMILY GTP-BINDING PROTEIN OBG
Rv2170	Rv2170	10	GCN5-RELATED N-ACETYLTRANSFERASE
Rv1713	engA	7	PROBABLE GTP-BINDING PROTEIN ENGA
Rv1738	Rv1738	10	CONSERVED HYPOTHETICAL PROTEIN
Rv2335	cysE	7	PROBABLE SERINE ACETYLTRANSFERASE CYSE (SAT)
Rv0720	rplR	2	PROBABLE 50S RIBOSOMAL PROTEIN L18 RPLR
Rv3660c	Rv3660c	0	CONSERVED HYPOTHETICAL PROTEIN
Rv1477	Rv1477	0	HYPOTHETICAL INVASION PROTEIN
Rv1229c	mrp	7	PROBABLE MRP-RELATED PROTEIN MRP
Rv1846c	Rv1846c	9	POSSIBLE TRANSCRIPTIONAL REGULATORY PROTEIN
Rv2388c	hemN	7	PROBABLE OXYGEN-INDEPENDENT COPROPORPHYRINOGEN III OXIDASE HEMN (COPROPORPHYRINOGENASE) (COPROGEN OXIDASE)
Rv2057c	rpmG1	2	Probable ribosomal protein L33
Rv0858c	dapC	7	PROBABLE AMINOTRANSFERASE
Rv0697	Rv0697	7	PROBABLE DEHYDROGENASE
Rv2372c	Rv2372c	10	CONSERVED HYPOTHETICAL PROTEIN
Rv0710	rpsQ	2	PROBABLE 30S RIBOSOMAL PROTEIN S17 RPSQ
Rv3042c	serB2	7	PROBABLE PHOSPHOSERINE PHOSPHATASE SERB2 (PSP) (O-PHOSPHOSERINE PHOSPHOHYDROLASE) (PSPASE)
Rv0813c	Rv0813c	10	CONSERVED HYPOTHETICAL PROTEIN
Rv0478	deoC	7	PROBABLE DEOXYRIBOSE-PHOSPHATE ALDOLASE DEOC (PHOSPHODEOXYRIBOALDOLASE) (DEOXYRIBOALDOLASE)
Rv2964	purU	7	PROBABLE FORMYLTETRAHYDROFOLATE DEFORMYLASE PURU (FORMYL-FH(4) HYDROLASE)
Rv2889c	tsf	2	PROBABLE ELONGATION FACTOR TSF (EF-TS)
Rv1492	mutA	1	PROBABLE METHYLMALONYL-CoA MUTASE SMALL SUBUNIT MUTA (MCM)
Rv3801c	fadD32	1	PROBABLE FATTY-ACID-CoA LIGASE FADD32 (FATTY-ACID-CoA SYNTHETASE) (FATTY-ACID-CoA SYNTHASE
Rv2683	Rv2683	10	CONSERVED HYPOTHETICAL PROTEIN
Rv3704c	gshA	7	GLUTAMATE--CYSTEINE LIGASE GSHA (GAMMA-GLUTAMYLCYSTEINE SYNTHETASE) (GAMMA-ECS) (GCS) (GAMMA-GLUTAMYL-L-CYSTEINE SYNTHETASE)
Rv3567c	Rv3567c	7	POSSIBLE OXIDOREDUCTASE
Rv0060	Rv0060	10	CONSERVED HYPOTHETICAL PROTEIN
Rv3015c	Rv3015c	10	CONSERVED HYPOTHETICAL PROTEIN
Rv2854	Rv2854	16	HYPOTHETICAL PROTEIN
Rv1473	Rv1473	3	PROBABLE MACROLIDE-TRANSPORT ATP-BINDING PROTEIN ABC TRANSPORTER
Rv0777	purB	7	PROBABLE ADENYLOSUCCINATE LYASE PURB (ADENYLOSUCCINASE) (ASL) (ASASE)
Rv3037c	Rv3037c	10	CONSERVED HYPOTHETICAL PROTEIN
Rv2524c	fas	1	PROBABLE FATTY ACID SYNTHASE FAS (FATTY ACID SYNTHETASE)
Rv0465c	Rv0465c	9	PROBABLE TRANSCRIPTIONAL REGULATORY PROTEIN
Rv2117	Rv2117	10	CONSERVED HYPOTHETICAL PROTEIN
Rv3730c	Rv3730c	10	CONSERVED HYPOTHETICAL PROTEIN
Rv0058	dnaB	2	PROBABLE REPLICATIVE DNA HELICASE DNAB
Rv2946c	pks1	1	PROBABLE POLYKETIDE SYNTHASE PKS1
Rv1005c	pabB	7	Probable para-aminobenzoate synthase component I PABD
Rv1394c	cyp132	7	PROBABLE CYTOCHROME P450 132 CYP132
Rv3283	sseA	7	PROBABLE THIOSULFATE SULFURTRANSFERASE SSEA (RHODANESE) (THIOSULFATE CYANIDE TRANSSULFURASE) (THIOSULFATE THIOTRANSFERASE)
Rv3800c	pks13	1	POLYKETIDE SYNTHASE PKS13
Rv1391	dfp	7	PROBABLE DNA/PANTOTHENATE METABOLISM FLAVOPROTEIN HOMOLOG DFP
Rv3133c	devR	9	TWO COMPONENT TRANSCRIPTIONAL REGULATORY PROTEIN DEVR (PROBABLY LUXR/UHPA-FAMILY)
Rv2145c	wag31	3	CONSERVED HYPOTHETICAL PROTEIN WAG31
Rv2904c	rplS	2	PROBABLE 50S RIBOSOMAL PROTEIN L19 RPLS
Rv1193	fadD36	1	PROBABLE FATTY-ACID-CoA LIGASE FADD36 (FATTY-ACID-CoA SYNTHETASE) (FATTY-ACID-CoA SYNTHASE)
Rv3014c	ligA	2	PROBABLE DNA LIGASE [NAD DEPENDENT] LIGA (POLYDEOXYRIBONUCLEOTIDE SYNTHASE [NAD+])
Rv3284	Rv3284	10	CONSERVED HYPOTHETICAL PROTEIN
Rv1232c	Rv1232c	10	CONSERVED HYPOTHETICAL PROTEIN
Rv1870c	Rv1870c	10	CONSERVED HYPOTHETICAL PROTEIN
Rv2996c	serA1	7	PROBABLE D-3-PHOSPHOGLYCERATE DEHYDROGENASE SERA1 (PGDH)
Rv0295c	Rv0295c	10	CONSERVED HYPOTHETICAL PROTEIN
[truncated: 272 more rows]

## Sheet: Structure-failed (Cx)
Rv ID	Gene Name	Functional Class	TubercuList Annotation
[truncated: 145 more rows]

## Sheet: Structure NA (C')
Rv ID	Gene Name	Functional Class	TubercuList Annotation
[truncated: 175 more rows]

[truncated: 4 more sheets: H-List, I-List (persistence), J-List (broad spectrum), K-List (unique to mycobacteria)]
