# Supplementary material for: targetTB: A target identification pipeline for Mycobacterium tuberculosis through an interactome, reactome and genome-scale structural analysis
Source: BMC Syst Biol. 2008 Dec 19;2:109. doi: 10.1186/1752-0509-2-109 (PMC2651862; doi:10.1186/1752-0509-2-109)
Supplement: Additional file 6 — List of pathogenic genomes. List of 228 pathogenic genomes considered. [file 1752-0509-2-109-S6.txt]

   1. Acinetobacter_baumannii_ACICU
   2. Acinetobacter_baumannii_ATCC_17978
   3. Acinetobacter_baumannii_AYE
   4. Acinetobacter_baumannii_SDF
   5. Acinetobacter_sp_ADP1
   6. Aeromonas_hydrophila_ATCC_7966
   7. Anaplasma_phagocytophilum_HZ
   8. Bacillus_anthracis_Ames
   9. Bacillus_anthracis_Ames_0581
  10. Bacillus_anthracis_str_Sterne
  11. Bacillus_cereus_ATCC_10987
  12. Bacillus_cereus_ATCC14579
  13. Bacillus_cereus_cytotoxis_NVH_391-98
  14. Bacillus_cereus_ZK
  15. Bacillus_thuringiensis_konkukian
  16. Bacteroides_fragilis_NCTC_9434
  17. Bacteroides_fragilis_YCH46
  18. Bartonella_bacilliformis_KC583
  19. Bartonella_henselae_Houston-1
  20. Bartonella_quintana_Toulouse
  21. Bordetella_bronchiseptica
  22. Bordetella_pertussis
  23. Borrelia_burgdorferi
  24. Borrelia_garinii_PBi
  25. Burkholderia_383
  26. Burkholderia_ambifaria_MC40_6
  27. Burkholderia_cenocepacia
  28. Burkholderia_cenocepacia_AU_1054
  29. Burkholderia_cenocepacia_HI2424
  30. Burkholderia_cenocepacia_MC0_3
  31. Burkholderia_cepacia_AMMD
  32. Burkholderia_mallei_ATCC_23344
  33. Burkholderia_mallei_NCTC_10229
  34. Burkholderia_mallei_NCTC_10247
  35. Burkholderia_mallei_SAVP1
  36. Burkholderia_multivorans_ATCC_17616_JGI
  37. Burkholderia_pseudomallei_1106a
  38. Burkholderia_pseudomallei_1710b
  39. Burkholderia_pseudomallei_668
  40. Burkholderia_pseudomallei_K96243
  41. Burkholderia_xenovorans_LB400
  42. Campylobacter_concisus_13826
  43. Campylobacter_curvus_525_92
  44. Campylobacter_fetus_82-40
  45. Campylobacter_jejuni
  46. Campylobacter_jejuni_81116
  47. Campylobacter_jejuni_81-176
  48. Campylobacter_jejuni_doylei_269_97
  49. Campylobacter_jejuni_RM1221
  50. Chlamydia_muridarum
  51. Chlamydia_trachomatis
  52. Chlamydia_trachomatis_434_Bu
  53. Chlamydia_trachomatis_A_HAR-13
  54. Chlamydia_trachomatis_L2b_UCH_1_proctitis
  55. Chlamydophila_abortus_S26_3
  56. Chlamydophila_caviae
  57. Chlamydophila_felis_Fe_C-56
  58. Chlamydophila_pneumoniae_AR39
  59. Chlamydophila_pneumoniae_CWL029
  60. Chlamydophila_pneumoniae_J138
  61. Chlamydophila_pneumoniae_TW_183
  62. Citrobacter_koseri_ATCC_BAA-895
  63. Clostridium_acetobutylicum
  64. Clostridium_beijerinckii_NCIMB_8052
  65. Clostridium_botulinum_A
  66. Clostridium_botulinum_A3_Loch_Maree
  67. Clostridium_botulinum_A_ATCC_19397
  68. Clostridium_botulinum_A_Hall
  69. Clostridium_botulinum_B1_Okra
  70. Clostridium_botulinum_B_Eklund_17B
  71. Clostridium_botulinum_F_Langeland
  72. Clostridium_difficile_630
  73. Clostridium_perfringens
  74. Clostridium_perfringens_ATCC_13124
  75. Clostridium_perfringens_SM101
  76. Clostridium_tetani_E88
  77. Clostridium_thermocellum_ATCC_27405
  78. Corynebacterium_diphtheriae
  79. Corynebacterium_efficiens_YS-314
  80. Corynebacterium_jeikeium_K411
  81. Corynebacterium_urealyticum_DSM_7109
  82. Coxiella_burnetii
  83. Coxiella_burnetii_Dugway_7E9-12
  84. Coxiella_burnetii_RSA_331
  85. Ehrlichia_chaffeensis_Arkansas
  86. Enterococcus_faecalis_V583
  87. Escherichia_coli_O157H7
  88. Escherichia_coli_O157H7_EDL933
  89. Francisella_tularensis_FSC_198
  90. Francisella_tularensis_holarctica
  91. Francisella_tularensis_holarctica_FTA
  92. Francisella_tularensis_holarctica_OSU18
  93. Francisella_tularensis_mediasiatica_FSC147
  94. Francisella_tularensis_novicida_U112
  95. Francisella_tularensis_tularensis
  96. Francisella_tularensis_WY96-3418
  97. Fusobacterium_nucleatum
  98. Haemophilus_ducreyi_35000HP
  99. Haemophilus_influenzae
 100. Haemophilus_influenzae_86_028NP
 101. Haemophilus_influenzae_PittEE
 102. Haemophilus_influenzae_PittGG
 103. Haemophilus_somnus_129PT
 104. Haemophilus_somnus_2336
 105. Helicobacter_hepaticus
 106. Helicobacter_pylori_26695
 107. Helicobacter_pylori_HPAG1
 108. Helicobacter_pylori_J99
 109. Klebsiella_pneumoniae_MGH_78578
 110. Legionella_pneumophila_Corby
 111. Legionella_pneumophila_Lens
 112. Legionella_pneumophila_Paris
 113. Legionella_pneumophila_Philadelphia_1
 114. Leptospira_borgpetersenii_serovar_Hardjo-bovis_JB197
 115. Leptospira_borgpetersenii_serovar_Hardjo-bovis_L550
 116. Leptospira_interrogans_serovar_Copenhageni
 117. Leptospira_interrogans_serovar_Lai
 118. Listeria_monocytogenes
 119. Listeria_monocytogenes_4b_F2365
 120. Mycobacterium_abscessus_ATCC_19977T
 121. Mycobacterium_avium_104
 122. Mycobacterium_avium_paratuberculosis
 123. Mycobacterium_leprae
 124. Mycobacterium_tuberculosis_CDC1551
 125. Mycobacterium_tuberculosis_F11
 126. Mycobacterium_tuberculosis_H37Ra
 127. Mycobacterium_tuberculosis_H37Rv
 128. Mycobacterium_ulcerans_Agy99
 129. Mycoplasma_capricolum_ATCC_27343
 130. Mycoplasma_gallisepticum
 131. Mycoplasma_genitalium
 132. Mycoplasma_penetrans
 133. Mycoplasma_pneumoniae
 134. Neisseria_gonorrhoeae_FA_1090
 135. Neisseria_meningitidis_053442
 136. Neisseria_meningitidis_FAM18
 137. Neisseria_meningitidis_MC58
 138. Neisseria_meningitidis_Z2491
 139. Neorickettsia_sennetsu_Miyayama
 140. Nitrosospira_multiformis_ATCC_25196
 141. Nocardia_farcinica_IFM10152
 142. Orientia_tsutsugamushi_Boryong
 143. Orientia_tsutsugamushi_Ikeda
 144. Pasteurella_multocida
 145. Propionibacterium_acnes_KPA171202
 146. Pseudomonas_aeruginosa
 147. Pseudomonas_aeruginosa_PA7
 148. Pseudomonas_aeruginosa_UCBPP-PA14
 149. Pseudomonas_entomophila_L48
 150. Pseudomonas_mendocina_ymp
 151. Rickettsia_conorii
 152. Rickettsia_felis_URRWXCal2
 153. Rickettsia_rickettsii_Iowa
 154. Rickettsia_rickettsii_Sheila_Smith
 155. Rickettsia_typhi_wilmington
 156. Salmonella_enterica_arizonae_serovar_62_z4_z23__
 157. Salmonella_enterica_Choleraesuis
 158. Salmonella_enterica_Paratypi_ATCC_9150
 159. Salmonella_enterica_serovar_Paratyphi_B_SPB7
 160. Salmonella_typhi
 161. Salmonella_typhimurium_LT2
 162. Salmonella_typhi_Ty2
 163. Shigella_boydii_CDC_3083_94
 164. Shigella_boydii_Sb227
 165. Shigella_dysenteriae
 166. Shigella_flexneri_2a
 167. Shigella_flexneri_2a_2457T
 168. Shigella_flexneri_5_8401
 169. Staphylococcus_aureus_aureus_MRSA252
 170. Staphylococcus_aureus_aureus_MSSA476
 171. Staphylococcus_aureus_COL
 172. Staphylococcus_aureus_JH1
 173. Staphylococcus_aureus_JH9
 174. Staphylococcus_aureus_Mu3
 175. Staphylococcus_aureus_Mu50
 176. Staphylococcus_aureus_MW2
 177. Staphylococcus_aureus_N315
 178. Staphylococcus_aureus_NCTC_8325
 179. Staphylococcus_aureus_Newman
 180. Staphylococcus_aureus_RF122
 181. Staphylococcus_aureus_USA300
 182. Staphylococcus_aureus_USA300_TCH1516
 183. Staphylococcus_epidermidis_ATCC_12228
 184. Staphylococcus_epidermidis_RP62A
 185. Staphylococcus_haemolyticus
 186. Staphylococcus_saprophyticus
 187. Streptococcus_gordonii_Challis_substr_CH1
 188. Streptococcus_pneumoniae_CGSP14
 189. Streptococcus_pneumoniae_D39
 190. Streptococcus_pneumoniae_Hungary19A_6
 191. Streptococcus_pneumoniae_R6
 192. Streptococcus_pneumoniae_TIGR4
 193. Streptococcus_pyogenes_M1_GAS
 194. Streptococcus_pyogenes_Manfredo
 195. Streptococcus_pyogenes_MGAS10270
 196. Streptococcus_pyogenes_MGAS10394
 197. Streptococcus_pyogenes_MGAS10750
 198. Streptococcus_pyogenes_MGAS2096
 199. Streptococcus_pyogenes_MGAS315
 200. Streptococcus_pyogenes_MGAS5005
 201. Streptococcus_pyogenes_MGAS6180
 202. Streptococcus_pyogenes_MGAS8232
 203. Streptococcus_pyogenes_MGAS9429
 204. Streptococcus_pyogenes_SSI-1
 205. Streptococcus_sanguinis_SK36
 206. Streptococcus_suis_05ZYH33
 207. Streptococcus_suis_98HAH33
 208. Treponema_pallidum
 209. Treponema_pallidum_SS14
 210. Tropheryma_whipplei_TW08_27
 211. Tropheryma_whipplei_Twist
 212. Ureaplasma_parvum_serovar_3_ATCC_27815
 213. Vibrio_cholerae
 214. Vibrio_cholerae_O395
 215. Vibrio_parahaemolyticus
 216. Vibrio_vulnificus_CMCP6
 217. Vibrio_vulnificus_YJ016
 218. Yersinia_enterocolitica_8081
 219. Yersinia_pestis_Angola
 220. Yersinia_pestis_Antiqua
 221. Yersinia_pestis_biovar_Mediaevails
 222. Yersinia_pestis_CO92
 223. Yersinia_pestis_KIM
 224. Yersinia_pestis_Nepal516
 225. Yersinia_pestis_Pestoides_F
 226. Yersinia_pseudotuberculosis_IP_31758
 227. Yersinia_pseudotuberculosis_IP32953
 228. Yersinia_pseudotuberculosis_YPIII
