# Supplementary material for: targetTB: A target identification pipeline for Mycobacterium tuberculosis through an interactome, reactome and genome-scale structural analysis
Source: BMC Syst Biol. 2008 Dec 19;2:109. doi: 10.1186/1752-0509-2-109 (PMC2651862; doi:10.1186/1752-0509-2-109)
Supplement: Additional file 7 — Comparison with Anishetty et al (2005). A report of how the proteins proposed as targets in the study reported by Anishetty et al (2005) fare in the targetTB pipeline. [file 1752-0509-2-109-S7.xls]

## Sheet: Anishetty
Rv ID	Performance in pipeline	nFailures
Rv1285	In H-List	0
Rv2454c	Non-essential, by systems analysis.	1
Rv0467	Has homologues in gut flora.	1
Rv1001	In H-List	0
Rv0046c	High PM Score of 0.828271 against Q5JRP1 of Human. Has homologues in gut flora.	2
Rv0727c	Non-essential, by systems analysis.	1
Rv3710	In H-List	0
Rv1162	Non-essential, by systems analysis. Has homologues in gut flora.	2
Rv1161	Non-essential, by systems analysis.	1
Rv0262c	Non-essential, by systems analysis.	1
Rv1570	Non-essential, by systems analysis.	1
Rv1916	Non-essential, by systems analysis.	1
Rv3052c	Non-essential, by systems analysis. Has homologues in gut flora.	2
Rv2225	In H-List	0
Rv1110	Non-essential, by systems analysis. Structure not available. Has homologues in gut flora.	2
Rv2122c	Has homologues in gut flora. Not expressed.	2
Rv2671	Non-essential, by systems analysis.	1
Rv1854c	Non-essential, by systems analysis. Has homologues in gut flora.	2
Rv0321	Non-essential, by systems analysis. Has homologues in gut flora. Not expressed.	3
Rv3588c	Non-essential, by systems analysis.	1
Rv2066	Non-essential, by systems analysis.	1
Rv1416	In H-List	0
Rv2465c	Has homologues in gut flora.	1
Rv2043c	Non-essential, by systems analysis.	1
Rv1465	In H-List	0
Rv2847c	Non-essential, by systems analysis.	1
Rv0066c	High PM Score of 0.80526 against P34913 of Human.	1
Rv2301	Non-essential, by systems analysis.	1
Rv2391	In H-List	0
Rv2870c	High PM Score of 0.818141 against Q5VXI4 of Human.	1
Rv1594	In H-List	0
Rv3112	Not expressed.	1
Rv1940	In H-List	0
Rv3451	Non-essential, by systems analysis.	1
Rv3204	Non-essential, by systems analysis.	1
Rv3310	Non-essential, by systems analysis.	1
Rv2852c	Non-essential, by systems analysis.	1
Rv1850	In H-List	0
Rv0363c	In H-List	0
Rv2455c	Non-essential, by systems analysis.	1
Rv1599	High PM Score of 0.834471 against Q8NFJ9-2 of Human. Not expressed.	2
Rv2984	Non-essential, by systems analysis.	1
Rv2849c	Non-essential, by systems analysis.	1
Rv1327c	Structural assessment could not be performed (No LigsiteCSC)	1
Rv0408	Non-essential, by systems analysis.	1
Rv0392c	Non-essential, by systems analysis. Has homologues in gut flora. Not expressed.	3
Rv0253	Non-essential, by systems analysis. Not expressed.	2
Rv2453c	Non-essential, by systems analysis.	1
Rv3668c	Non-essential, by systems analysis. Not expressed.	2
Rv1601	Has homologues in gut flora.	1
Rv3322c	Non-essential, by systems analysis.	1
Rv3602c	In H-List	0
Rv1130	Non-essential, by systems analysis. Not expressed.	2
Rv1296	In H-List	0
Rv2444c	High PM Score of 0.870451 against Q9H6R0 of Human.	1
Rv2158c	In H-List	0
Rv1849	Non-essential, by systems analysis.	1
Rv2344c	Non-essential, by systems analysis. Structure not available. Not expressed.	2
Rv1294	In H-List	0
Rv1415	Has homologues in gut flora.	1
Rv1099c	Non-essential, by systems analysis.	1
Rv3382c	Non-essential, by systems analysis. Structure not available.	1
Rv3608c	Not expressed.	1
Rv3342	Non-essential, by systems analysis.	1
Rv0505c	Non-essential, by systems analysis.	1
Rv2070c	Non-essential, by systems analysis. Structure not available.	1
Rv0189c	Structure not available. Not expressed.	1
Rv3859c	In H-List	0
Rv1600	In H-List	0
Rv2121c	Has homologues in gut flora. Not expressed.	2
Rv2868c	Has homologues in gut flora.	1
Rv1606	Has homologues in gut flora.	1
Rv1163	Non-essential, by systems analysis.	1
Rv3423c	High PM Score of 0.824891 against Q6PJL1 of Human.	1
Rv1390	Has homologues in gut flora.	1
Rv3535c	Non-essential, by systems analysis. Not expressed.	2
Rv3002c	Has homologues in gut flora.	1
Rv0553	In H-List	0
Rv2349c	Non-essential, by systems analysis.	1
Rv3227	Not expressed.	1
Rv1409	In H-List	0
Rv3601c	High PM Score of 0.82449 against O60502 of Human.	1
Rv3452	Non-essential, by systems analysis.	1
Rv1338	Has homologues in gut flora.	1
Rv3001c	High PM Score of 0.847646 against Q3ZCW5 of Human. Has homologues in gut flora.	2
Rv1602	Not expressed.	1
Rv3680	Non-essential, by systems analysis.	1
Rv2350c	Non-essential, by systems analysis.	1
Rv2773c	Has homologues in gut flora. Not expressed.	2
Rv3305c	Non-essential, by systems analysis.	1
Rv2413c	Non-essential, by systems analysis.	1
Rv0993	Not expressed.	1
Rv1781c	Non-essential, by systems analysis.	1
Rv3490	High PM Score of 0.856659 against Q9Y4F4-2 of Human.	1
Rv0509	In H-List	0
Rv0812	Non-essential, by systems analysis. Not expressed.	2
Rv3853	In H-List	0
Rv2205c	Non-essential, by systems analysis.	1
Rv1315	High PM Score of 0.806504 against P20585 of Human.	1
Rv2064	Non-essential, by systems analysis.	1
Rv2540c	In H-List	0
Rv0113	Non-essential, by systems analysis.	1
Rv2392	In H-List	0
Rv0255c	Non-essential, by systems analysis. Not expressed.	2
Rv0091	In H-List	0
Rv1603	Has homologues in gut flora.	1
Rv0254c	Non-essential, by systems analysis.	1
Rv1589	In H-List	0
Rv2611c	Structure not available.	0
Rv0511	In H-List	0
Rv3465	In H-List	0
Rv2987c	Has homologues in gut flora. Not expressed.	2
Rv1412	Not expressed.	1
Rv3341	High PM Score of 0.838 against Q6P452 of Human. Not expressed.	2
Rv2065	Non-essential, by systems analysis. Not expressed.	2
Rv2702	In H-List	0
Rv1605	Has homologues in gut flora. Not expressed.	2
Rv3370c	Non-essential, by systems analysis.	1
Rv1712	High PM Score of 0.846524 against Q9HBH9-2 of Human.	1
Rv3782	In H-List	0
Rv3607c	In H-List	0
Rv0958	Non-essential, by systems analysis.	1
Rv2192c	Not expressed.	1
Rv3804c	In H-List	0
Rv0437c	Structure not available.	0
Rv2178c	In H-List	0
Rv2236c	Non-essential, by systems analysis. Structure not available.	1
Rv1127c	In H-List	0
Rv2848c	Non-essential, by systems analysis. Not expressed.	2
Rv3606c	Non-essential, by systems analysis.	1
Rv2157c	In H-List	0
Rv2552c	In H-List	0
Rv3781	Has 1 close homologues in human. Has close homologues to human anti-targets.	2
Rv2071c	Non-essential, by systems analysis.	1
Rv2207	Non-essential, by systems analysis.	1
Rv2726c	In H-List	0
Rv1385	In H-List	0
Rv2537c	In H-List	0
Rv3201c	High PM Score of 0.835325 against Q13470 of Human.	1
Rv3883c	In H-List	0
Rv0186	Non-essential, by systems analysis.	1
Rv0002	Non-essential, by systems analysis.	1
Rv3709c	Has homologues in gut flora.	1
Rv2289	Non-essential, by systems analysis. Structure not available.	1
Rv3754	High PM Score of 0.815452 against P00325 of Human.	1
Rv3711c	Non-essential, by systems analysis.	1
Rv1201c	In H-List	0
Rv0069c	Non-essential, by systems analysis. Structure not available.	1
Rv3263	Non-essential, by systems analysis.	1
Rv1311	In H-List	0
Rv2231c	In H-List	0
Rv0533c	In H-List	0
Rv0482	High PM Score of 0.8 against Q5T567 of Human. Not expressed.	2
Rv1613	In H-List	0
Rv1306	Structural assessment could not be performed (No LigsiteCSC)	1
Rv1837c	Non-essential, by systems analysis.	1
Rv1011	In H-List	0
Rv2335	In H-List	0
Rv1133c	High PM Score of 0.872101 against P40939 of Human.	1
Rv2573	In H-List	0
Rv2062c	Structure not available.	0
Rv2523c	In H-List	0
Rv1611	In H-List	0
Rv2191	Non-essential, by systems analysis. Not expressed.	2
Rv1612	Has homologues in gut flora.	1
Rv1547	Structure not available. Has homologues in gut flora.	1
Rv1915	Non-essential, by systems analysis.	1
Rv1622c	Structure not available.	0
Rv3252c	Structure not available.	0
Rv1623c	Structure not available.	0
Rv3316	Non-essential, by systems analysis. Not expressed.	2
Rv2612c	Structure not available. Not expressed.	1
Rv1164	Non-essential, by systems analysis.	1
Rv1554	Non-essential, by systems analysis.	1
Rv3317	Non-essential, by systems analysis.	1
Rv2351c	Non-essential, by systems analysis.	1
Rv1555	Non-essential, by systems analysis.	1
Rv2194	In H-List	0
Rv1908c	In H-List	0
Rv2208	Non-essential, by systems analysis. Structure not available.	1
