# Supplementary material for: targetTB: A target identification pipeline for Mycobacterium tuberculosis through an interactome, reactome and genome-scale structural analysis
Source: BMC Syst Biol. 2008 Dec 19;2:109. doi: 10.1186/1752-0509-2-109 (PMC2651862; doi:10.1186/1752-0509-2-109)
Supplement: Additional file 8 — Comparison with Hasan et al (2005). A report of how the top 500 targets in each of the three lists proposed by Hasan et al (2006) fare in the targetTB pipeline. [file 1752-0509-2-109-S8.xls]

## Sheet: Metabolic list
Rv ID	Performance in pipeline	nFailures
Rv3608c	Not expressed.	1
Rv3913	In H-List	0
Rv1207	Non-essential, by systems analysis.	1
Rv1293	In H-List	0
Rv3423c	High PM Score of 0.824891 against Q6PJL1 of Human.	1
Rv1296	In H-List	0
Rv3051c	High PM Score of 0.873928 against Q8TE60-2 of Human. Has homologues in gut flora.	2
Rv2192c	Not expressed.	1
Rv0118c	Has 1 close homologues in human.	1
Rv1843c	In H-List	0
Rv3411c	High PM Score of 0.801385 against Q8N1G4 of Human.	1
Rv2448c	Has 1 close homologues in human. Not expressed.	2
Rv3336c	Has 2 close homologues in human.	1
Rv3313c	Non-essential, by systems analysis.	1
Rv0224c	In H-List	0
Rv1292	Has homologues in gut flora.	1
Rv0041	High PM Score of 0.838808 against Q6AWA9 of Human. Not expressed.	2
Rv1603	Has homologues in gut flora.	1
Rv2764c	Has 1 close homologues in human. Has homologues in gut flora.	2
Rv2109c	In H-List	0
Rv1862	In H-List	0
Rv1007c	Has 1 close homologues in human.	1
Rv3248c	Has 3 close homologues in human. Has homologues in gut flora.	2
Rv2870c	High PM Score of 0.818141 against Q5VXI4 of Human.	1
Rv2122c	Has homologues in gut flora. Not expressed.	2
Rv1536	Has 2 close homologues in human.	1
Rv2763c	Has 3 close homologues in human.	1
Rv3581c	In H-List	0
Rv2677c	Non-essential, by systems analysis. Not expressed.	2
Rv3397c	Non-essential, by systems analysis. Not expressed.	2
Rv1017c	Has 6 close homologues in human. Has homologues in gut flora.	2
Rv0808	Has 1 close homologues in human.	1
Rv3907c	Has homologues in gut flora.	1
Rv1850	In H-List	0
Rv1385	In H-List	0
Rv0112	High PM Score of 0.808194 against Q9UIL4-2 of Human.	1
Rv2155c	High PM Score of 0.833244 against Q9NP81 of Human.	1
Rv1689	In H-List	0
Rv2110c	Has close homologues to human anti-targets.	1
Rv3915	In H-List	0
Rv3646c	In H-List	0
Rv3132c	In H-List	0
Rv1662	High PM Score of 0.834818 against Q59EC7 of Human.	1
Rv1652	In H-List	0
Rv1654	Has homologues in gut flora. Not expressed.	2
Rv1661	Not expressed.	1
Rv2726c	In H-List	0
Rv3559c	Has 4 close homologues in human.	1
Rv2444c	High PM Score of 0.870451 against Q9H6R0 of Human.	1
Rv0636	In H-List	0
Rv1328	In H-List	0
Rv2535c	In H-List	0
Rv3048c	Has homologues in gut flora.	1
Rv1326c	Has homologues in gut flora.	1
Rv3634c	Not expressed.	1
Rv2537c	In H-List	0
Rv2152c	High PM Score of 0.838247 against O75824 of Human.	1
Rv0761c	Has 10 close homologues in human. Non-essential, by systems analysis.	2
Rv3465	In H-List	0
Rv3332	In H-List	0
Rv2977c	In H-List	0
Rv3245c	In H-List	0
Rv1138c	Non-essential, by systems analysis.	1
Rv2855	High PM Score of 0.847727 against Q9H8H2 of Human.	1
Rv1436	Has 2 close homologues in human. Has homologues in gut flora.	2
Rv0792c	Not expressed.	1
Rv3721c	In H-List	0
Rv3293	Has 2 close homologues in human. Non-essential, by systems analysis.	2
Rv3607c	In H-List	0
Rv1285	In H-List	0
Rv1570	Non-essential, by systems analysis.	1
Rv3170	Non-essential, by systems analysis.	1
Rv2786c	Not expressed.	1
Rv3588c	Non-essential, by systems analysis.	1
Rv0005	High PM Score of 0.83952 against Q8ND59 of Human. Has homologues in gut flora.	2
Rv0780	High PM Score of 0.826338 against Q59EC7 of Human.	1
Rv2157c	In H-List	0
Rv3343c	In H-List	0
Rv1714	In H-List	0
Rv2178c	In H-List	0
Rv1350	Has 27 close homologues in human. Has homologues in gut flora. Not expressed.	3
Rv1900c	Non-essential, by systems analysis.	1
Rv2251	High PM Score of 0.83166 against Q01814-6 of Human. Not expressed.	2
Rv2343c	In H-List	0
Rv2121c	Has homologues in gut flora. Not expressed.	2
Rv2202c	In H-List	0
Rv1294	In H-List	0
Rv3858c	In H-List	0
Rv1653	In H-List	0
Rv2436	Not expressed.	1
Rv2971	Has 2 close homologues in human.	1
Rv0884c	High PM Score of 0.861795 against P07202-2 of Human.	1
Rv0382c	In H-List	0
Rv2697c	Has 3 close homologues in human. Has homologues in gut flora.	2
Rv0675	Has 2 close homologues in human.	1
Rv2268c	Has close homologues to human anti-targets.	1
Rv2045c	In H-List	0
Rv1485	In H-List	0
Rv2540c	In H-List	0
Rv1978	Non-essential, by systems analysis.	1
Rv2492	Non-essential, by systems analysis. Not expressed.	2
Rv2858c	Has 13 close homologues in human. Non-essential, by systems analysis. Not expressed.	3
Rv1284	In H-List	0
Rv1416	In H-List	0
Rv1315	High PM Score of 0.806504 against P20585 of Human.	1
Rv1848	Non-essential, by systems analysis. Not expressed.	2
Rv2133c	Non-essential, by systems analysis. Structure not available.	1
Rv3264c	Has 2 close homologues in human.	1
Rv0956	Has 1 close homologues in human.	1
Rv2584c	Has 2 close homologues in human.	1
Rv2413c	Non-essential, by systems analysis.	1
Rv1611	In H-List	0
Rv0252	Non-essential, by systems analysis. Not expressed.	2
Rv2849c	Non-essential, by systems analysis.	1
Rv1547	Structure not available. Has homologues in gut flora.	1
Rv2580c	High PM Score of 0.831418 against O60882 of Human.	1
Rv0558	In H-List	0
Rv1202	High PM Score of 0.815742 against Q9Y2R4 of Human.	1
Rv2207	Non-essential, by systems analysis.	1
Rv2089c	Non-essential, by systems analysis.	1
Rv3834c	Has 2 close homologues in human.	1
Rv1359	Non-essential, by systems analysis. Not expressed.	2
Rv3919c	Non-essential, by systems analysis.	1
Rv1264	In H-List	0
Rv0782	Non-essential, by systems analysis.	1
Rv1506c	Non-essential, by systems analysis.	1
Rv1379	Non-essential, by systems analysis.	1
Rv0046c	High PM Score of 0.828271 against Q5JRP1 of Human. Has homologues in gut flora.	2
Rv2212	Non-essential, by systems analysis.	1
Rv3341	High PM Score of 0.838 against Q6P452 of Human. Not expressed.	2
Rv1802	Systems data not available.	0
Rv0959	Non-essential, by systems analysis.	1
Rv1599	High PM Score of 0.834471 against Q8NFJ9-2 of Human. Not expressed.	2
Rv2623	In H-List	0
Rv2050	Structure not available.	0
Rv0535	Has 1 close homologues in human.	1
Rv2065	Non-essential, by systems analysis. Not expressed.	2
Rv1601	Has homologues in gut flora.	1
Rv0334	Has homologues in gut flora. Not expressed.	2
Rv2776c	Non-essential, by systems analysis. Not expressed.	2
Rv3809c	Has homologues in gut flora.	1
Rv2710	Has homologues in gut flora.	1
Rv3206c	Has 1 close homologues in human. Non-essential, by systems analysis.	2
Rv2247	Has 1 close homologues in human.	1
Rv3803c	Non-essential, by systems analysis.	1
Rv1092c	In H-List	0
Rv2266	Non-essential, by systems analysis.	1
Rv2538c	In H-List	0
Rv0772	Has 2 close homologues in human.	1
Rv0486	Non-essential, by systems analysis.	1
Rv2539c	In H-List	0
Rv1475c	Has 2 close homologues in human. Has homologues in gut flora.	2
Rv0189c	Structure not available. Not expressed.	1
Rv2139	In H-List	0
Rv2158c	In H-List	0
Rv3432c	Non-essential, by systems analysis.	1
Rv3710	In H-List	0
Rv3802c	In H-List	0
Rv1223	Has 4 close homologues in human.	1
Rv2555c	In H-List	0
Rv3799c	Has 1 close homologues in human.	1
Rv0768	Has 5 close homologues in human. Non-essential, by systems analysis.	2
Rv0904c	In H-List	0
Rv2992c	In H-List	0
Rv1187	Has 2 close homologues in human.	1
Rv1606	Has homologues in gut flora.	1
Rv2357c	High PM Score of 0.855631 against Q6UVM3 of Human. Has homologues in gut flora.	2
Rv2421c	Has homologues in gut flora.	1
Rv1647	Not expressed.	1
Rv0414c	Not expressed.	1
Rv3602c	In H-List	0
Rv3305c	Non-essential, by systems analysis.	1
Rv3298c	Non-essential, by systems analysis.	1
Rv0370c	Non-essential, by systems analysis.	1
Rv0462	High PM Score of 0.833804 against Q96HJ6 of Human.	1
Rv1014c	Has 1 close homologues in human. Not expressed.	2
Rv3396c	Has homologues in gut flora. Not expressed.	2
Rv3117	Non-essential, by systems analysis. Structure not available.	1
Rv2396	Non-essential, by systems analysis.	1
Rv0223c	Has 11 close homologues in human.	1
Rv2975c	Non-essential, by systems analysis.	1
Rv0600c	Not expressed.	1
Rv0727c	Non-essential, by systems analysis.	1
Rv3001c	High PM Score of 0.847646 against Q3ZCW5 of Human. Has homologues in gut flora.	2
Rv2391	In H-List	0
Rv2504c	Has 2 close homologues in human.	1
Rv2153c	In H-List	0
Rv1594	In H-List	0
Rv0153c	Non-essential, by systems analysis. Not expressed.	2
Rv3709c	Has homologues in gut flora.	1
Rv2828c	Structure not available.	0
Rv1381	Not expressed.	1
Rv2400c	Structural assessment could not be performed (No LigsiteCSC).	1
Rv2995c	Has 1 close homologues in human.	1
Rv1880c	Non-essential, by systems analysis.	1
Rv3791	In H-List	0
Rv2179c	Structure not available. Not expressed.	1
Rv3490	High PM Score of 0.856659 against Q9Y4F4-2 of Human.	1
Rv1803c	Systems data not available.	0
Rv1260	Non-essential, by systems analysis.	1
Rv1182	In H-List	0
Rv0432	Non-essential, by systems analysis.	1
Rv2392	In H-List	0
Rv1104	Has 19 close homologues in human. Non-essential, by systems analysis. Not expressed.	3
Rv2072c	Non-essential, by systems analysis.	1
Rv2030c	Non-essential, by systems analysis.	1
Rv1094	In H-List	0
Rv2386c	Not expressed.	1
Rv1462	In H-List	0
Rv3923c	In H-List	0
Rv2225	In H-List	0
Rv0416	Not expressed.	1
Rv3524	Non-essential, by systems analysis.	1
Rv0927c	Has 4 close homologues in human.	1
Rv2217	Has 2 close homologues in human.	1
Rv1498c	Non-essential, by systems analysis.	1
Rv1347c	Not expressed.	1
Rv3392c	Non-essential, by systems analysis.	1
Rv3538	Has 1 close homologues in human. Not expressed.	2
Rv1026	High PM Score of 0.820078 against Q12923-3 of Human.	1
Rv1181	In H-List	0
Rv2926c	Structure not available.	0
Rv0524	High PM Score of 0.827244 against O95573 of Human.	1
Rv1856c	In H-List	0
Rv1854c	Non-essential, by systems analysis. Has homologues in gut flora.	2
Rv2438c	Structural assessment could not be performed (No LigsiteCSC).	1
Rv2471	Non-essential, by systems analysis. Not expressed.	2
Rv2111c	Structure not available.	0
Rv3227	Not expressed.	1
Rv2516c	Structure not available. Not expressed.	1
Rv2906c	In H-List	0
Rv1441c	Non-essential, by systems analysis. Not expressed.	2
Rv3131	In H-List	0
Rv3518c	High PM Score of 0.83918 against Q6P1M3 of Human. Has close homologues to human anti-targets. Not expressed.	3
Rv3045	Non-essential, by systems analysis.	1
Rv1169c	In H-List	0
Rv2182c	High PM Score of 0.815929 against P63261 of Human. Has homologues in gut flora.	2
Rv2753c	In H-List	0
Rv3530c	Has 1 close homologues in human. Non-essential, by systems analysis. Not expressed.	3
Rv3917c	In H-List	0
Rv0736	Structure not available.	0
Rv1568	Non-essential, by systems analysis.	1
Rv0734	Non-essential, by systems analysis.	1
Rv0542c	In H-List	0
Rv0946c	Has 1 close homologues in human. Has homologues in gut flora.	2
Rv0875c	Structure not available.	0
Rv0695	Non-essential, by systems analysis.	1
Rv1655	In H-List	0
Rv3708c	Has homologues in gut flora.	1
Rv2205c	Non-essential, by systems analysis.	1
Rv0567	Non-essential, by systems analysis.	1
Rv1295	In H-List	0
Rv3410c	In H-List	0
Rv1659	Has 2 close homologues in human. Not expressed.	2
Rv0628c	Structure not available.	0
Rv1383	Has 2 close homologues in human.	1
Rv0437c	Structure not available.	0
Rv3811	Non-essential, by systems analysis.	1
Rv1025	Structure not available.	0
Rv0824c	In H-List	0
Rv1656	Has 1 close homologues in human.	1
Rv0341	Non-essential, by systems analysis. Structure not available.	1
Rv2029c	In H-List	0
Rv0778	Non-essential, by systems analysis. Has close homologues to human anti-targets.	2
Rv2465c	Has homologues in gut flora.	1
Rv1465	In H-List	0
Rv3244c	Not expressed.	1
Rv0234c	Has 4 close homologues in human. Non-essential, by systems analysis.	2
Rv2066	Non-essential, by systems analysis.	1
Rv0124	Systems data not available.	0
Rv1177	Structural assessment could not be performed (No LigsiteCSC). Has homologues in gut flora.	2
Rv2702	In H-List	0
Rv3514	Systems data not available.	0
Rv2830c	Structure not available.	0
Rv2013	Structure not available.	0
Rv1027c	In H-List	0
Rv1484	In H-List	0
Rv3307	Has 1 close homologues in human.	1
Rv3548c	Has 1 close homologues in human. Non-essential, by systems analysis.	2
Rv2502c	Has 1 close homologues in human. Non-essential, by systems analysis.	2
Rv2442c	Has homologues in gut flora.	1
Rv2291	In H-List	0
Rv1828	In H-List	0
Rv0540	In H-List	0
Rv0068	Has 5 close homologues in human. Non-essential, by systems analysis.	2
Rv3593	High PM Score of 0.852351 against P24928 of Human.	1
Rv2614c	Has 3 close homologues in human. Has homologues in gut flora.	2
Rv2447c	High PM Score of 0.862601 against P26232 of Human.	1
Rv0429c	In H-List	0
Rv0526	In H-List	0
Rv0753c	Has 4 close homologues in human. Non-essential, by systems analysis. Not expressed.	3
Rv1631	In H-List	0
Rv0764c	Has 3 close homologues in human. Non-essential, by systems analysis. Has close homologues to human anti-targets.	3
Rv2412	In H-List	0
Rv1895	Non-essential, by systems analysis.	1
Rv0983	Has 1 close homologues in human. Non-essential, by systems analysis.	2
Rv3624c	Non-essential, by systems analysis.	1
Rv0620	In H-List	0
Rv1551	In H-List	0
Rv1602	Not expressed.	1
Rv3545c	Non-essential, by systems analysis.	1
Rv0788	Has homologues in gut flora.	1
Rv1201c	In H-List	0
Rv0311	Structure not available. Not expressed.	1
Rv2500c	Has 8 close homologues in human.	1
Rv2041c	High PM Score of 0.839035 against Q9UHC9 of Human.	1
Rv0423c	Structure not available. Has homologues in gut flora.	1
Rv0774c	Non-essential, by systems analysis.	1
Rv0811c	In H-List	0
Rv3174	Non-essential, by systems analysis. Not expressed.	2
Rv0136	High PM Score of 0.813496 against Q8IVS2 of Human. Has close homologues to human anti-targets.	2
Rv2841c	Has homologues in gut flora.	1
Rv3309c	Has 1 close homologues in human. Non-essential, by systems analysis.	2
Rv2741	Systems data not available. Not expressed.	1
Rv2243	In H-List	0
Rv2344c	Non-essential, by systems analysis. Structure not available. Not expressed.	2
Rv2026c	In H-List	0
Rv2974c	Non-essential, by systems analysis.	1
Rv0993	Not expressed.	1
Rv2747	In H-List	0
Rv3625c	Not expressed.	1
Rv1613	In H-List	0
Rv1388	Structure not available.	0
Rv3782	In H-List	0
Rv0278c	Systems data not available.	0
Rv3120	Non-essential, by systems analysis.	1
Rv2965c	Has homologues in gut flora.	1
Rv2981c	High PM Score of 0.830387 against Q17RE6 of Human.	1
Rv2007c	Non-essential, by systems analysis.	1
Rv0894	In H-List	0
Rv3416	Non-essential, by systems analysis. Structure not available.	1
Rv2299c	Has 5 close homologues in human.	1
Rv0674	Structure not available. Not expressed.	1
Rv2210c	Has 1 close homologues in human. Not expressed.	2
Rv1658	Has 2 close homologues in human. Has homologues in gut flora.	2
Rv1128c	Structure not available. Not expressed.	1
Rv1697	Structure not available.	0
Rv1715	Has 3 close homologues in human. Not expressed.	2
Rv2700	Structure not available.	0
Rv3685c	Has 2 close homologues in human. Has close homologues to human anti-targets. Not expressed.	3
Rv1011	In H-List	0
Rv0283	Structure not available.	0
Rv0565c	Non-essential, by systems analysis.	1
Rv2259	In H-List	0
Rv0357c	Has 3 close homologues in human. Has homologues in gut flora. Not expressed.	3
Rv1466	In H-List	0
Rv0430	Structure not available.	0
Rv0765c	Non-essential, by systems analysis.	1
Rv1708	Has homologues in gut flora.	1
Rv0324	Non-essential, by systems analysis.	1
Rv0400c	Has 4 close homologues in human.	1
Rv2611c	Structure not available.	0
Rv1298	Has homologues in gut flora.	1
Rv1406	Not expressed.	1
Rv1087	Systems data not available. Not expressed.	1
Rv1777	High PM Score of 0.850948 against Q2VIM7 of Human. Has close homologues to human anti-targets. Not expressed.	3
Rv2933	In H-List	0
Rv3436c	Has 1 close homologues in human.	1
Rv1461	In H-List	0
Rv3367	Non-essential, by systems analysis. Not expressed.	2
Rv2215	Not expressed.	1
Rv0687	Has 1 close homologues in human. Non-essential, by systems analysis.	2
Rv2466c	Non-essential, by systems analysis.	1
Rv0417	Not expressed.	1
Rv1530	In H-List	0
Rv0335c	In H-List	0
Rv2634c	Non-essential, by systems analysis.	1
Rv0553	In H-List	0
Rv3485c	Non-essential, by systems analysis. Not expressed.	2
Rv2987c	Has homologues in gut flora. Not expressed.	2
Rv0220	In H-List	0
Rv1327c	Structural assessment could not be performed (No LigsiteCSC).	1
Rv0291	In H-List	0
Rv0347	Structure not available.	0
Rv3502c	Has 2 close homologues in human. Non-essential, by systems analysis.	2
Rv0458	Has 5 close homologues in human. Non-essential, by systems analysis.	2
Rv1609	High PM Score of 0.833145 against Q8IXP9 of Human.	1
Rv1188	Not expressed.	1
Rv1194c	Structure not available.	0
Rv2070c	Non-essential, by systems analysis. Structure not available.	1
Rv2319c	In H-List	0
Rv2378c	High PM Score of 0.858837 against Q96HJ6 of Human. Not expressed.	2
Rv3644c	Non-essential, by systems analysis.	1
Rv3086	Has 3 close homologues in human. Non-essential, by systems analysis.	2
Rv0769	Has 10 close homologues in human. Non-essential, by systems analysis.	2
Rv0322	Has 1 close homologues in human. Non-essential, by systems analysis.	2
Rv0479c	In H-List	0
Rv3121	Non-essential, by systems analysis.	1
Rv1067c	Non-essential, by systems analysis. Not expressed.	2
Rv0490	Non-essential, by systems analysis.	1
Rv0883c	Structure not available.	0
Rv3627c	In H-List	0
Rv0303	Non-essential, by systems analysis. Not expressed.	2
Rv0817c	Structure not available.	0
Rv2511	Has 1 close homologues in human.	1
Rv3512	Non-essential, by systems analysis. Structure not available. Not expressed.	2
Rv2813	Not expressed.	1
Rv0568	Non-essential, by systems analysis. Has close homologues to human anti-targets.	2
Rv1882c	Non-essential, by systems analysis.	1
Rv0392c	Non-essential, by systems analysis. Has homologues in gut flora. Not expressed.	3
Rv3511	Non-essential, by systems analysis.	1
Rv1448c	Has homologues in gut flora.	1
Rv1712	High PM Score of 0.846524 against Q9HBH9-2 of Human.	1
Rv3391	Not expressed.	1
Rv3722c	In H-List	0
Rv3507	Non-essential, by systems analysis.	1
Rv1476	Structure not available.	0
Rv0002	Non-essential, by systems analysis.	1
Rv2925c	In H-List	0
Rv2750	Non-essential, by systems analysis.	1
Rv1286	High PM Score of 0.815609 against Q96T76-4 of Human.	1
Rv1331	Non-essential, by systems analysis. Has homologues in gut flora.	2
Rv3854c	Non-essential, by systems analysis.	1
Rv1446c	Structure not available.	0
Rv2534c	Has homologues in gut flora.	1
Rv2927c	Structure not available.	0
Rv0415	In H-List	0
Rv3255c	In H-List	0
Rv0974c	Has 1 close homologues in human. Non-essential, by systems analysis.	2
Rv1024	Structure not available.	0
Rv0509	In H-List	0
Rv3427c	In H-List	0
Rv1480	Structure not available.	0
Rv2766c	Has 11 close homologues in human.	1
Rv3372	In H-List	0
Rv3266c	In H-List	0
Rv0635	In H-List	0
Rv0688	Has 2 close homologues in human. Non-essential, by systems analysis. Not expressed.	3
Rv1629	In H-List	0
Rv3666c	High PM Score of 0.814221 against Q13635 of Human.	1
Rv2460c	Has 1 close homologues in human. Has homologues in gut flora.	2
Rv3582c	In H-List	0
Rv1382	Structure not available.	0
Rv2782c	Non-essential, by systems analysis. Not expressed.	2
Rv1666c	Non-essential, by systems analysis. Has close homologues to human anti-targets.	2
Rv3141	Has 1 close homologues in human. Non-essential, by systems analysis.	2
Rv0006	Non-essential, by systems analysis. Has homologues in gut flora.	2
Rv1407	Non-essential, by systems analysis.	1
Rv3859c	In H-List	0
Rv0411c	In H-List	0
Rv0885	Non-essential, by systems analysis.	1
Rv0211	Has 3 close homologues in human. Has homologues in gut flora.	2
Rv2124c	In H-List	0
Rv1364c	Non-essential, by systems analysis.	1
Rv2754c	In H-List	0
Rv1981c	Has homologues in gut flora.	1
Rv3513c	Has 3 close homologues in human. Non-essential, by systems analysis.	2
Rv1464	In H-List	0
Rv1338	Has homologues in gut flora.	1
Rv3564	In H-List	0
Rv3113	Not expressed.	1
Rv1832	Has 1 close homologues in human.	1
Rv0384c	High PM Score of 0.837241 against Q13363 of Human. Has homologues in gut flora. Not expressed.	3
Rv3712	In H-List	0
Rv1711	In H-List	0
Rv1245c	Has 10 close homologues in human. Non-essential, by systems analysis.	2
Rv0116c	Non-essential, by systems analysis.	1
Rv3356c	Has 3 close homologues in human. Has homologues in gut flora.	2
Rv2845c	High PM Score of 0.838377 against Q9NPR2 of Human.	1
Rv1641	Has homologues in gut flora.	1
Rv1390	Has homologues in gut flora.	1
Rv0363c	In H-List	0
Rv1933c	Non-essential, by systems analysis.	1
Rv2188c	High PM Score of 0.803829 against Q9H2E2 of Human.	1
Rv3303c	In H-List	0
Rv0001	High PM Score of 0.850877 against Q5JRP1 of Human. Has homologues in gut flora.	2
Rv2143	Non-essential, by systems analysis.	1
Rv0557	In H-List	0
Rv3260c	Structure not available. Has homologues in gut flora.	1
Rv3031	In H-List	0
Rv1175c	In H-List	0
Rv0803	High PM Score of 0.854547 against Q59GS4 of Human. Has homologues in gut flora.	2
Rv1887	Non-essential, by systems analysis. Structure not available.	1
Rv3808c	In H-List	0
Rv3240c	High PM Score of 0.808664 against P26038 of Human. Has homologues in gut flora.	2
Rv1415	Has homologues in gut flora.	1
Rv0575c	Non-essential, by systems analysis. Not expressed.	2
Rv1409	In H-List	0
Rv3597c	Structure not available.	0
Rv2969c	In H-List	0
Rv3247c	In H-List	0
Rv2518c	Non-essential, by systems analysis. Not expressed.	2
Rv2364c	Has homologues in gut flora.	1
Rv1626	Has homologues in gut flora.	1
Rv1133c	High PM Score of 0.872101 against P40939 of Human.	1
Rv3219	Non-essential, by systems analysis. Structure not available. Has homologues in gut flora.	2
Rv3345c	Systems data not available. Not expressed.	1
Rv0548c	Has homologues in gut flora.	1
Rv2130c	Has 5 close homologues in human.	1
Rv2439c	In H-List	0
Rv1963c	High PM Score of 0.803412 against P42126-2 of Human.	1
Rv0744c	Structure not available. Not expressed.	1
Rv1221	In H-List	0
Rv3103c	Non-essential, by systems analysis. Structure not available.	1
Rv2166c	In H-List	0
Rv0162c	High PM Score of 0.811954 against Q05469 of Human.	1
Rv2883c	Has homologues in gut flora.	1
Rv2507	Structure not available.	0
Rv2510c	In H-List	0
Rv1389	Has 1 close homologues in human. Has homologues in gut flora.	2

## Sheet: Persistence list
Rv ID	Performance in pipeline	nFailures
Rv0885	Non-essential, by systems analysis.	1
Rv2780	High PM Score of 0.810301 against O43157-2 of Human.	1
Rv3290c	In H-List	0
Rv3340	Has 1 close homologues in human. Has homologues in gut flora.	2
Rv2629	Non-essential, by systems analysis.	1
Rv0678	Systems data not available.	0
Rv2004c	Non-essential, by systems analysis.	1
Rv0275c	Non-essential, by systems analysis.	1
Rv2628	Non-essential, by systems analysis. Structure not available.	1
Rv2830c	Structure not available.	0
Rv2626c	Non-essential, by systems analysis.	1
Rv2035	Non-essential, by systems analysis. Not expressed.	2
Rv2497c	Non-essential, by systems analysis.	1
Rv2630	Non-essential, by systems analysis. Not expressed.	2
Rv2115c	Has 1 close homologues in human.	1
Rv2623	In H-List	0
Rv2627c	Non-essential, by systems analysis.	1
Rv3131	In H-List	0
Rv2032	Non-essential, by systems analysis.	1
Rv2624c	Non-essential, by systems analysis.	1
Rv1813c	Non-essential, by systems analysis. Structure not available.	1
Rv2711	Non-essential, by systems analysis. Has homologues in gut flora.	2
Rv3126c	Non-essential, by systems analysis. Structure not available.	1
Rv3049c	Non-essential, by systems analysis.	1
Rv3130c	Systems data not available.	0
Rv2496c	Has 3 close homologues in human.	1
Rv3841	Non-essential, by systems analysis.	1
Rv0569	Non-essential, by systems analysis.	1
Rv1738	In H-List	0
Rv1734c	Non-essential, by systems analysis.	1
Rv0190	Non-essential, by systems analysis. Structure not available. Has homologues in gut flora.	2
Rv3614c	Non-essential, by systems analysis. Structure not available.	1
Rv3616c	Non-essential, by systems analysis. Structure not available.	1
Rv2007c	Non-essential, by systems analysis.	1
Rv2694c	Non-essential, by systems analysis.	1
Rv1874	Non-essential, by systems analysis. Structure not available.	1
Rv2557	Non-essential, by systems analysis. Structure not available.	1
Rv0872c	Non-essential, by systems analysis.	1
Rv0251c	Non-essential, by systems analysis.	1
Rv3674c	Has 1 close homologues in human.	1
Rv3287c	Non-essential, by systems analysis.	1
Rv1152	Non-essential, by systems analysis.	1
Rv2031c	Non-essential, by systems analysis.	1
Rv2030c	Non-essential, by systems analysis.	1
Rv3338	In H-List	0
Rv2516c	Structure not available. Not expressed.	1
Rv0116c	Non-essential, by systems analysis.	1
Rv3916c	Non-essential, by systems analysis.	1
Rv0197	High PM Score of 0.863419 against Q8IUS0 of Human.	1
Rv3127	Non-essential, by systems analysis. Structure not available. Not expressed.	2
Rv1929c	Non-essential, by systems analysis. Structure not available.	1
Rv0628c	Structure not available.	0
Rv1285	In H-List	0
Rv2454c	Non-essential, by systems analysis.	1
Rv2777c	Structure not available.	0
Rv3132c	In H-List	0
Rv3129	Systems data not available. Not expressed.	1
Rv0137c	Has 1 close homologues in human.	1
Rv0810c	Non-essential, by systems analysis. Structure not available.	1
Rv2295	Non-essential, by systems analysis. Structure not available.	1
Rv0467	Has homologues in gut flora.	1
Rv2029c	In H-List	0
Rv2710	Has homologues in gut flora.	1
Rv2669	Non-essential, by systems analysis.	1
Rv3380c	Systems data not available. Structure not available.	0
Rv1221	In H-List	0
Rv2518c	Non-essential, by systems analysis. Not expressed.	2
Rv2358	Non-essential, by systems analysis.	1
Rv2224c	Non-essential, by systems analysis.	1
Rv3484	Non-essential, by systems analysis. Structure not available.	1
Rv2517c	Non-essential, by systems analysis. Structure not available.	1
Rv3371	Non-essential, by systems analysis.	1
Rv0082	Non-essential, by systems analysis.	1
Rv2631	Has 1 close homologues in human. Non-essential, by systems analysis. Not expressed.	3
Rv1404	Non-essential, by systems analysis.	1
Rv1286	High PM Score of 0.815609 against Q96T76-4 of Human.	1
Rv1001	In H-List	0
Rv2878c	Non-essential, by systems analysis.	1
Rv2036	Non-essential, by systems analysis. Structure not available.	1
Rv0384c	High PM Score of 0.837241 against Q13363 of Human. Has homologues in gut flora. Not expressed.	3
Rv0046c	High PM Score of 0.828271 against Q5JRP1 of Human. Has homologues in gut flora.	2
Rv1405c	Non-essential, by systems analysis. Not expressed.	2
Rv1284	In H-List	0
Rv3337	Non-essential, by systems analysis.	1
Rv0559c	Non-essential, by systems analysis. Structure not available.	1
Rv3801c	In H-List	0
Rv1806	Non-essential, by systems analysis.	1
Rv1493	Has 1 close homologues in human. Has homologues in gut flora.	2
Rv2500c	Has 8 close homologues in human.	1
Rv0834c	Systems data not available.	0
Rv3437	Non-essential, by systems analysis. Structure not available. Not expressed.	2
Rv0827c	Non-essential, by systems analysis.	1
Rv1894c	Non-essential, by systems analysis. Not expressed.	2
Rv3776	Non-essential, by systems analysis. Structure not available.	1
Rv1989c	Non-essential, by systems analysis. Structure not available.	1
Rv3572	Non-essential, by systems analysis. Structure not available.	1
Rv3536c	Non-essential, by systems analysis. Not expressed.	2
Rv0634c	Non-essential, by systems analysis.	1
Rv0455c	Non-essential, by systems analysis.	1
Rv3615c	Non-essential, by systems analysis. Structure not available.	1
Rv0574c	Non-essential, by systems analysis.	1
Rv2466c	Non-essential, by systems analysis.	1
Rv0752c	Has 2 close homologues in human. Non-essential, by systems analysis. Not expressed.	3
Rv1065	Non-essential, by systems analysis.	1
Rv3406	In H-List	0
Rv3574	Non-essential, by systems analysis.	1
Rv3416	Non-essential, by systems analysis. Structure not available.	1
Rv1812c	Non-essential, by systems analysis.	1
Rv1169c	In H-List	0
Rv0475	Structure not available.	0
Rv2504c	Has 2 close homologues in human.	1
Rv0677c	Non-essential, by systems analysis. Structure not available.	1
Rv0878c	Non-essential, by systems analysis.	1
Rv1180	Has 1 close homologues in human.	1
Rv1168c	Non-essential, by systems analysis.	1
Rv2386c	Not expressed.	1
Rv1980c	Systems data not available. Structure not available.	0
Rv1832	Has 1 close homologues in human.	1
Rv3133c	Not expressed.	1
Rv3054c	Non-essential, by systems analysis. Not expressed.	2
Rv3832c	Non-essential, by systems analysis.	1
Rv0886	Non-essential, by systems analysis.	1
Rv2359	Non-essential, by systems analysis. Has homologues in gut flora.	2
Rv1467c	Non-essential, by systems analysis.	1
Rv1998c	Non-essential, by systems analysis.	1
Rv2266	Non-essential, by systems analysis.	1
Rv2172c	Non-essential, by systems analysis.	1
Rv0727c	Non-essential, by systems analysis.	1
Rv1331	Non-essential, by systems analysis. Has homologues in gut flora.	2
Rv3570c	Non-essential, by systems analysis.	1
Rv1369c	Systems data not available. Structure not available.	0
Rv1782	Non-essential, by systems analysis. Structure not available.	1
Rv2137c	Non-essential, by systems analysis. Structure not available.	1
Rv2705c	Non-essential, by systems analysis. Structure not available. Not expressed.	2
Rv2006	Not expressed.	1
Rv0575c	Non-essential, by systems analysis. Not expressed.	2
Rv3710	In H-List	0
Rv1875	Non-essential, by systems analysis.	1
Rv2057c	Has homologues in gut flora.	1
Rv2706c	Non-essential, by systems analysis. Structure not available.	1
Rv1880c	Non-essential, by systems analysis.	1
Rv3531c	Non-essential, by systems analysis. Structure not available.	1
Rv0211	Has 3 close homologues in human. Has homologues in gut flora.	2
Rv1460	Non-essential, by systems analysis. Not expressed.	2
Rv1162	Non-essential, by systems analysis. Has homologues in gut flora.	2
Rv0941c	Non-essential, by systems analysis.	1
Rv1536	Has 2 close homologues in human.	1
Rv2159c	Non-essential, by systems analysis.	1
Rv1956	Non-essential, by systems analysis. Not expressed.	2
Rv2584c	Has 2 close homologues in human.	1
Rv0806c	Non-essential, by systems analysis. Structure not available.	1
Rv3260c	Structure not available. Has homologues in gut flora.	1
Rv3876	Non-essential, by systems analysis.	1
Rv0244c	Non-essential, by systems analysis.	1
Rv2590	Non-essential, by systems analysis.	1
Rv0896	Non-essential, by systems analysis. Has homologues in gut flora.	2
Rv1857	In H-List	0
Rv1161	Non-essential, by systems analysis.	1
Rv2764c	Has 1 close homologues in human. Has homologues in gut flora.	2
Rv1856c	In H-List	0
Rv2961	Non-essential, by systems analysis. Structure not available.	1
Rv2495c	Has 1 close homologues in human. Non-essential, by systems analysis.	2
Rv2182c	High PM Score of 0.815929 against P63261 of Human. Has homologues in gut flora.	2
Rv0262c	Non-essential, by systems analysis.	1
Rv1186c	In H-List	0
Rv3334	Non-essential, by systems analysis. Not expressed.	2
Rv1174c	Non-essential, by systems analysis. Structure not available.	1
Rv2388c	In H-List	0
Rv3427c	In H-List	0
Rv2738c	Non-essential, by systems analysis. Structure not available.	1
Rv1131	In H-List	0
Rv1063c	Not expressed.	1
Rv1570	Non-essential, by systems analysis.	1
Rv3830c	Non-essential, by systems analysis.	1
Rv1473	Has close homologues to human anti-targets.	1
Rv3855	Non-essential, by systems analysis.	1
Rv1082	Non-essential, by systems analysis.	1
Rv3009c	Has 1 close homologues in human. Has homologues in gut flora.	2
Rv1222	Non-essential, by systems analysis. Structure not available.	1
Rv0335c	In H-List	0
Rv2688c	Has 20 close homologues in human. Non-essential, by systems analysis. Has close homologues to human anti-targets.	3
Rv1817	Non-essential, by systems analysis.	1
Rv2106	Systems data not available. Structure not available.	0
Rv0452	Non-essential, by systems analysis.	1
Rv2442c	Has homologues in gut flora.	1
Rv2416c	Systems data not available.	0
Rv3825c	In H-List	0
Rv2020c	Non-essential, by systems analysis. Structure not available.	1
Rv2927c	Structure not available.	0
Rv3526	Non-essential, by systems analysis.	1
Rv0921	Non-essential, by systems analysis.	1
Rv3639c	Non-essential, by systems analysis. Structure not available.	1
Rv3439c	Non-essential, by systems analysis. Structure not available.	1
Rv1916	Non-essential, by systems analysis.	1
Rv3173c	Non-essential, by systems analysis.	1
Rv0224c	In H-List	0
Rv0252	Non-essential, by systems analysis. Not expressed.	2
Rv1628c	Non-essential, by systems analysis. Structure not available.	1
Rv3537	Non-essential, by systems analysis. Not expressed.	2
Rv1057	Non-essential, by systems analysis. Not expressed.	2
Rv2632c	Non-essential, by systems analysis.	1
Rv1556	Non-essential, by systems analysis.	1
Rv3051c	High PM Score of 0.873928 against Q8TE60-2 of Human. Has homologues in gut flora.	2
Rv2056c	Has 1 close homologues in human. Has homologues in gut flora.	2
Rv2161c	Non-essential, by systems analysis.	1
Rv2332	Has 4 close homologues in human.	1
Rv0764c	Has 3 close homologues in human. Non-essential, by systems analysis. Has close homologues to human anti-targets.	3
Rv2342	Non-essential, by systems analysis. Structure not available.	1
Rv2110c	Has close homologues to human anti-targets.	1
Rv0094c	Non-essential, by systems analysis. Structure not available.	1
Rv2828c	Structure not available.	0
Rv0079	Non-essential, by systems analysis.	1
Rv0946c	Has 1 close homologues in human. Has homologues in gut flora.	2
Rv2034	Non-essential, by systems analysis.	1
Rv3613c	Non-essential, by systems analysis. Structure not available.	1
Rv0903c	Non-essential, by systems analysis.	1
Rv0486	Non-essential, by systems analysis.	1
Rv1475c	Has 2 close homologues in human. Has homologues in gut flora.	2
Rv3269	Non-essential, by systems analysis. Structure not available.	1
Rv1218c	Has 6 close homologues in human. Non-essential, by systems analysis. Has close homologues to human anti-targets.	3
Rv0740	Non-essential, by systems analysis. Structure not available.	1
Rv3052c	Non-essential, by systems analysis. Has homologues in gut flora.	2
Rv1604	Non-essential, by systems analysis. Not expressed.	2
Rv0322	Has 1 close homologues in human. Non-essential, by systems analysis.	2
Rv3569c	Non-essential, by systems analysis. Not expressed.	2
Rv2779c	Non-essential, by systems analysis.	1
Rv2501c	Has 5 close homologues in human. Non-essential, by systems analysis.	2
Rv3533c	Systems data not available.	0
Rv1367c	Non-essential, by systems analysis.	1
Rv3482c	Non-essential, by systems analysis. Structure not available.	1
Rv2225	In H-List	0
Rv3467	Non-essential, by systems analysis. Structure not available.	1
Rv1855c	Non-essential, by systems analysis.	1
Rv1809	Systems data not available.	0
Rv2022c	Non-essential, by systems analysis. Structure not available.	1
Rv2891	Non-essential, by systems analysis.	1
Rv1081c	Non-essential, by systems analysis. Structure not available.	1
Rv1110	Non-essential, by systems analysis. Structure not available. Has homologues in gut flora.	2
Rv0755c	In H-List	0
Rv2028c	Non-essential, by systems analysis. Not expressed.	2
Rv2122c	Has homologues in gut flora. Not expressed.	2
Rv3206c	Has 1 close homologues in human. Non-essential, by systems analysis.	2
Rv2499c	Non-essential, by systems analysis.	1
Rv3008	Non-essential, by systems analysis. Structure not available.	1
Rv1958c	Non-essential, by systems analysis. Structure not available.	1
Rv2671	Non-essential, by systems analysis.	1
Rv3538	Has 1 close homologues in human. Not expressed.	2
Rv2900c	In H-List	0
Rv2188c	High PM Score of 0.803829 against Q9H2E2 of Human.	1
Rv3386	Non-essential, by systems analysis. Structure not available.	1
Rv0880	Non-essential, by systems analysis.	1
Rv2873	Has 1 close homologues in human. Non-essential, by systems analysis.	2
Rv3055	Non-essential, by systems analysis.	1
Rv0767c	Non-essential, by systems analysis. Not expressed.	2
Rv0140	Non-essential, by systems analysis. Structure not available.	1
Rv0080	Non-essential, by systems analysis.	1
Rv1879	Non-essential, by systems analysis.	1
Rv0328	Non-essential, by systems analysis.	1
Rv1854c	Non-essential, by systems analysis. Has homologues in gut flora.	2
Rv1774	Non-essential, by systems analysis. Not expressed.	2
Rv0920c	Systems data not available. Structure not available.	0
Rv1810	Non-essential, by systems analysis. Structure not available.	1
Rv1897c	In H-List	0
Rv0028	Non-essential, by systems analysis. Structure not available.	1
Rv3746c	Non-essential, by systems analysis.	1
Rv3033	Systems data not available. Structure not available.	0
Rv1373	Non-essential, by systems analysis. Has close homologues to human anti-targets. Not expressed.	3
Rv2602	Non-essential, by systems analysis.	1
Rv0745	Non-essential, by systems analysis. Structure not available. Not expressed.	2
Rv0373c	Non-essential, by systems analysis.	1
Rv0751c	Has 1 close homologues in human. Non-essential, by systems analysis.	2
Rv0321	Non-essential, by systems analysis. Has homologues in gut flora. Not expressed.	3
Rv2638	Non-essential, by systems analysis.	1
Rv0326	Non-essential, by systems analysis. Structure not available. Not expressed.	2
Rv3542c	Non-essential, by systems analysis.	1
Rv2479c	Systems data not available. Structure not available.	0
Rv0711	Non-essential, by systems analysis.	1
Rv3412	Non-essential, by systems analysis. Structure not available.	1
Rv0786c	Non-essential, by systems analysis. Not expressed.	2
Rv2042c	Non-essential, by systems analysis. Not expressed.	2
Rv3556c	Has 6 close homologues in human. Not expressed.	2
Rv1816	Non-essential, by systems analysis.	1
Rv1705c	In H-List	0
Rv3134c	Non-essential, by systems analysis.	1
Rv2160c	Non-essential, by systems analysis.	1
Rv2322c	Has 1 close homologues in human. Non-essential, by systems analysis.	2
Rv2867c	Non-essential, by systems analysis.	1
Rv2663	Non-essential, by systems analysis. Structure not available.	1
Rv1955	Non-essential, by systems analysis. Structure not available.	1
Rv2369c	Non-essential, by systems analysis. Structure not available.	1
Rv0264c	Non-essential, by systems analysis. Structure not available.	1
Rv3588c	Non-essential, by systems analysis.	1
Rv2641	Non-essential, by systems analysis.	1
Rv1462	In H-List	0
Rv1377c	Non-essential, by systems analysis.	1
Rv3759c	Non-essential, by systems analysis.	1
Rv2097c	Non-essential, by systems analysis. Structure not available.	1
Rv1194c	Structure not available.	0
Rv2370c	Non-essential, by systems analysis. Structure not available.	1
Rv1843c	In H-List	0
Rv2558	Non-essential, by systems analysis. Structure not available.	1
Rv0991c	Non-essential, by systems analysis. Structure not available.	1
Rv2005c	Non-essential, by systems analysis.	1
Rv3847	Non-essential, by systems analysis. Structure not available.	1
Rv2670c	Non-essential, by systems analysis. Not expressed.	2
Rv2842c	In H-List	0
Rv0726c	Non-essential, by systems analysis.	1
Rv2664	Non-essential, by systems analysis. Structure not available.	1
Rv3642c	Non-essential, by systems analysis. Structure not available.	1
Rv2998	Non-essential, by systems analysis. Structure not available.	1
Rv2204c	Has 5 close homologues in human. Non-essential, by systems analysis. Has homologues in gut flora.	3
Rv1540	Non-essential, by systems analysis.	1
Rv1829	Non-essential, by systems analysis.	1
Rv1364c	Non-essential, by systems analysis.	1
Rv3800c	In H-List	0
Rv3518c	High PM Score of 0.83918 against Q6P1M3 of Human. Has close homologues to human anti-targets. Not expressed.	3
Rv3810	Non-essential, by systems analysis. Structure not available.	1
Rv0768	Has 5 close homologues in human. Non-essential, by systems analysis.	2
Rv0223c	Has 11 close homologues in human.	1
Rv3914	Has 22 close homologues in human. Non-essential, by systems analysis. Has homologues in gut flora.	3
Rv2091c	Non-essential, by systems analysis. Structure not available.	1
Rv2429	Non-essential, by systems analysis.	1
Rv0370c	Non-essential, by systems analysis.	1
Rv1945	Non-essential, by systems analysis. Structure not available.	1
Rv1646	Non-essential, by systems analysis.	1
Rv3549c	Has 4 close homologues in human. Non-essential, by systems analysis. Not expressed.	3
Rv3515c	Non-essential, by systems analysis. Not expressed.	2
Rv2555c	In H-List	0
Rv0347	Structure not available.	0
Rv3136	Systems data not available.	0
Rv0792c	Not expressed.	1
Rv2776c	Non-essential, by systems analysis. Not expressed.	2
Rv2008c	Systems data not available.	0
Rv1800	Systems data not available.	0
Rv0342	Non-essential, by systems analysis.	1
Rv1873	In H-List	0
Rv2234	Has 2 close homologues in human. Non-essential, by systems analysis.	2
Rv1865c	Has 3 close homologues in human. Non-essential, by systems analysis. Not expressed.	3
Rv1876	Non-essential, by systems analysis.	1
Rv3516	Has 3 close homologues in human.	1
Rv3577	Non-essential, by systems analysis.	1
Rv3874	Non-essential, by systems analysis.	1
Rv3211	Has 3 close homologues in human.	1
Rv2012	Non-essential, by systems analysis. Structure not available. Not expressed.	2
Rv0859	Has 6 close homologues in human. Non-essential, by systems analysis.	2
Rv2428	Has 8 close homologues in human.	1
Rv0502	Non-essential, by systems analysis.	1
Rv2242	Structure not available.	0
Rv3367	Non-essential, by systems analysis. Not expressed.	2
Rv0047c	Non-essential, by systems analysis.	1
Rv1920	Non-essential, by systems analysis. Structure not available.	1
Rv1013	Systems data not available.	0
Rv3866	Non-essential, by systems analysis. Structure not available.	1
Rv1270c	Non-essential, by systems analysis.	1
Rv2291	In H-List	0
Rv1772	Systems data not available.	0
Rv1170	In H-List	0
Rv3081	Non-essential, by systems analysis. Structure not available.	1
Rv2066	Non-essential, by systems analysis.	1
Rv2302	Non-essential, by systems analysis.	1
Rv3140	Has 1 close homologues in human.	1
Rv1334	Non-essential, by systems analysis.	1
Rv1853	Non-essential, by systems analysis. Structure not available.	1
Rv1461	In H-List	0
Rv1844c	Has 1 close homologues in human. Non-essential, by systems analysis. Has homologues in gut flora.	3
Rv1416	In H-List	0
Rv2760c	Non-essential, by systems analysis. Structure not available.	1
Rv0520	Has 1 close homologues in human. Non-essential, by systems analysis. Not expressed.	3
Rv0750	Non-essential, by systems analysis. Structure not available.	1
Rv0382c	In H-List	0
Rv2402	Non-essential, by systems analysis.	1
Rv0821c	Non-essential, by systems analysis.	1
Rv0983	Has 1 close homologues in human. Non-essential, by systems analysis.	2
Rv2840c	Non-essential, by systems analysis.	1
Rv2364c	Has homologues in gut flora.	1
Rv1926c	Non-essential, by systems analysis.	1
Rv0611c	Non-essential, by systems analysis. Structure not available.	1
Rv3833	Non-essential, by systems analysis.	1
Rv1027c	In H-List	0
Rv2465c	Has homologues in gut flora.	1
Rv2024c	Non-essential, by systems analysis.	1
Rv1862	In H-List	0
Rv1228	Non-essential, by systems analysis. Structure not available.	1
Rv2662	Non-essential, by systems analysis. Structure not available. Not expressed.	2
Rv2492	Non-essential, by systems analysis. Not expressed.	2
Rv1954c	Non-essential, by systems analysis. Structure not available.	1
Rv1906c	Non-essential, by systems analysis. Structure not available.	1
Rv1138c	Non-essential, by systems analysis.	1
Rv1045	Non-essential, by systems analysis. Structure not available.	1
Rv0648	In H-List	0
Rv2983	Non-essential, by systems analysis.	1
Rv1882c	Non-essential, by systems analysis.	1
Rv3362c	Non-essential, by systems analysis.	1
Rv1750c	Non-essential, by systems analysis.	1
Rv3741c	Non-essential, by systems analysis. Structure not available.	1
Rv0937c	Non-essential, by systems analysis.	1
Rv1592c	In H-List	0
Rv2740	Non-essential, by systems analysis.	1
Rv3378c	Non-essential, by systems analysis.	1
Rv1946c	Non-essential, by systems analysis. Structure not available.	1
Rv2451	Systems data not available. Structure not available.	0
Rv3773c	Non-essential, by systems analysis. Structure not available.	1
Rv0974c	Has 1 close homologues in human. Non-essential, by systems analysis.	2
Rv2781c	Non-essential, by systems analysis.	1
Rv2267c	Non-essential, by systems analysis.	1
Rv2744c	Non-essential, by systems analysis. Structure not available.	1
Rv2003c	Non-essential, by systems analysis.	1
Rv1788	Non-essential, by systems analysis.	1
Rv3223c	In H-List	0
Rv2396	Non-essential, by systems analysis.	1
Rv1895	Non-essential, by systems analysis.	1
Rv3424c	Non-essential, by systems analysis. Structure not available.	1
Rv1805c	Non-essential, by systems analysis. Structure not available.	1
Rv3026c	Non-essential, by systems analysis. Not expressed.	2
Rv1014c	Has 1 close homologues in human. Not expressed.	2
Rv2506	Not expressed.	1
Rv0980c	Systems data not available.	0
Rv3470c	Non-essential, by systems analysis.	1
Rv2269c	Non-essential, by systems analysis. Structure not available. Not expressed.	2
Rv1794	Non-essential, by systems analysis. Structure not available.	1
Rv3124	Systems data not available.	0
Rv2108	Non-essential, by systems analysis.	1
Rv3059	Non-essential, by systems analysis.	1
Rv2290	Non-essential, by systems analysis. Structure not available.	1
Rv2019	Non-essential, by systems analysis. Structure not available.	1
Rv0350	Has 11 close homologues in human. Has homologues in gut flora.	2
Rv1662	High PM Score of 0.834818 against Q59EC7 of Human.	1
Rv3640c	Non-essential, by systems analysis. Structure not available. Not expressed.	2
Rv3828c	Non-essential, by systems analysis.	1
Rv2460c	Has 1 close homologues in human. Has homologues in gut flora.	2
Rv0953c	Non-essential, by systems analysis.	1
Rv0141c	Non-essential, by systems analysis. Not expressed.	2
Rv2043c	Non-essential, by systems analysis.	1
Rv0309	Non-essential, by systems analysis. Structure not available.	1
Rv3160c	Non-essential, by systems analysis. Not expressed.	2
Rv3436c	Has 1 close homologues in human.	1
Rv0330c	Non-essential, by systems analysis. Not expressed.	2
Rv1987	Systems data not available.	0
Rv1006	Non-essential, by systems analysis.	1
Rv1513	Non-essential, by systems analysis.	1
Rv1287	In H-List	0
Rv1922	Non-essential, by systems analysis.	1
Rv3519	Non-essential, by systems analysis. Structure not available.	1
Rv3562	Non-essential, by systems analysis.	1
Rv3636	Non-essential, by systems analysis.	1
Rv3736	Non-essential, by systems analysis.	1
Rv1546	Non-essential, by systems analysis.	1
Rv1465	In H-List	0
Rv2879c	Non-essential, by systems analysis. Has homologues in gut flora.	2
Rv0142	Non-essential, by systems analysis.	1
Rv2794c	Non-essential, by systems analysis.	1
Rv1833c	Non-essential, by systems analysis. Not expressed.	2
Rv2618	Non-essential, by systems analysis.	1
Rv1064c	Structure not available. Not expressed.	1
Rv1528c	Non-essential, by systems analysis. Structure not available.	1
Rv1411c	Non-essential, by systems analysis.	1
Rv0736	Structure not available.	0
Rv2374c	In H-List	0
Rv3683	Non-essential, by systems analysis.	1
Rv1492	In H-List	0
Rv1086	Has 2 close homologues in human.	1
Rv0673	Non-essential, by systems analysis.	1
Rv0860	Non-essential, by systems analysis.	1
Rv0280	In H-List	0
Rv0657c	Non-essential, by systems analysis. Structure not available.	1
Rv1831	Non-essential, by systems analysis. Structure not available.	1
Rv3420c	Non-essential, by systems analysis.	1
Rv2708c	Non-essential, by systems analysis. Structure not available.	1
Rv1090	Non-essential, by systems analysis.	1
Rv1134	Non-essential, by systems analysis. Structure not available.	1
Rv2619c	Non-essential, by systems analysis. Not expressed.	2
Rv3822	Non-essential, by systems analysis.	1
Rv3854c	Non-essential, by systems analysis.	1
Rv1019	Non-essential, by systems analysis. Has homologues in gut flora. Not expressed.	3
Rv1535	Non-essential, by systems analysis. Structure not available.	1
Rv0887c	Non-essential, by systems analysis.	1
Rv1182	In H-List	0
Rv1991c	Non-essential, by systems analysis. Not expressed.	2
Rv2321c	Has 1 close homologues in human. Non-essential, by systems analysis. Not expressed.	3
Rv0313	Non-essential, by systems analysis. Structure not available.	1
Rv0747	Non-essential, by systems analysis. Not expressed.	2
Rv3168	Non-essential, by systems analysis.	1
Rv0294	Non-essential, by systems analysis. Not expressed.	2
Rv3462c	Has homologues in gut flora.	1
Rv0371c	Non-essential, by systems analysis. Not expressed.	2
Rv0693	Non-essential, by systems analysis.	1
Rv2282c	Non-essential, by systems analysis. Not expressed.	2
Rv1046c	Non-essential, by systems analysis. Structure not available.	1
Rv0687	Has 1 close homologues in human. Non-essential, by systems analysis.	2
Rv0501	Non-essential, by systems analysis.	1
Rv3487c	Non-essential, by systems analysis.	1
Rv1846c	In H-List	0
Rv2990c	Non-essential, by systems analysis. Structure not available.	1
Rv2423	Non-essential, by systems analysis.	1
Rv1184c	Systems data not available.	0
Rv1365c	Non-essential, by systems analysis.	1
Rv0875c	Structure not available.	0
Rv1155	Non-essential, by systems analysis.	1
Rv0161	Has 1 close homologues in human. Non-essential, by systems analysis.	2
Rv2124c	In H-List	0

## Sheet: Actinobacteria specific list
Rv ID	Performance in pipeline	nFailures
Rv2050	Structure not available.	0
Rv3260c	Structure not available. Has homologues in gut flora.	1
Rv3219	Non-essential, by systems analysis. Structure not available. Has homologues in gut flora.	2
Rv3583c	Non-essential, by systems analysis. Has homologues in gut flora.	2
Rv1025	Structure not available.	0
Rv3416	Non-essential, by systems analysis. Structure not available.	1
Rv2122c	Has homologues in gut flora. Not expressed.	2
Rv2178c	In H-List	0
Rv1388	Structure not available.	0
Rv2111c	Structure not available.	0
Rv2537c	In H-List	0
Rv0046c	High PM Score of 0.828271 against Q5JRP1 of Human. Has homologues in gut flora.	2
Rv1603	Has homologues in gut flora.	1
Rv1177	Structural assessment could not be performed (No LigsiteCSC). Has homologues in gut flora.	2
Rv2466c	Non-essential, by systems analysis.	1
Rv3681c	Non-essential, by systems analysis. Structure not available.	1
Rv2868c	Has homologues in gut flora.	1
Rv1828	In H-List	0
Rv0430	Structure not available.	0
Rv0224c	In H-List	0
Rv1830	Non-essential, by systems analysis. Has homologues in gut flora.	2
Rv2007c	Non-essential, by systems analysis.	1
Rv0423c	Structure not available. Has homologues in gut flora.	1
Rv1321	Structure not available. Has homologues in gut flora.	1
Rv3581c	In H-List	0
Rv1284	In H-List	0
Rv2708c	Non-essential, by systems analysis. Structure not available.	1
Rv2179c	Structure not available. Not expressed.	1
Rv2109c	In H-List	0
Rv1026	High PM Score of 0.820078 against Q12923-3 of Human.	1
Rv3195	Non-essential, by systems analysis. Structure not available.	1
Rv1446c	Structure not available.	0
Rv0810c	Non-essential, by systems analysis. Structure not available.	1
Rv2699c	Structure not available. Has homologues in gut flora.	1
Rv2611c	Structure not available.	0
Rv0883c	Structure not available.	0
Rv3244c	Not expressed.	1
Rv2362c	Non-essential, by systems analysis.	1
Rv2870c	High PM Score of 0.818141 against Q5VXI4 of Human.	1
Rv0416	Not expressed.	1
Rv3782	In H-List	0
Rv2518c	Non-essential, by systems analysis. Not expressed.	2
Rv1201c	In H-List	0
Rv2901c	Non-essential, by systems analysis. Structure not available. Has homologues in gut flora.	2
Rv2754c	In H-List	0
Rv0811c	In H-List	0
Rv3802c	In H-List	0
Rv3597c	Structure not available.	0
Rv1829	Non-essential, by systems analysis.	1
Rv1331	Non-essential, by systems analysis. Has homologues in gut flora.	2
Rv1462	In H-List	0
Rv0884c	High PM Score of 0.861795 against P07202-2 of Human.	1
Rv0824c	In H-List	0
Rv2097c	Non-essential, by systems analysis. Structure not available.	1
Rv1385	In H-List	0
Rv1654	Has homologues in gut flora. Not expressed.	2
Rv3808c	In H-List	0
Rv1221	In H-List	0
Rv2908c	High PM Score of 0.802005 against Q6PGR3 of Human. Has homologues in gut flora.	2
Rv2926c	Structure not available.	0
Rv0116c	Non-essential, by systems analysis.	1
Rv1460	Non-essential, by systems analysis. Not expressed.	2
Rv1697	Structure not available.	0
Rv2623	In H-List	0
Rv1094	In H-List	0
Rv1594	In H-List	0
Rv2747	In H-List	0
Rv0807	Non-essential, by systems analysis. Structure not available.	1
Rv2977c	In H-List	0
Rv3917c	In H-List	0
Rv2891	Non-essential, by systems analysis.	1
Rv1082	Non-essential, by systems analysis.	1
Rv1182	In H-List	0
Rv1285	In H-List	0
Rv2125	Non-essential, by systems analysis. Structure not available.	1
Rv2676c	Non-essential, by systems analysis.	1
Rv0321	Non-essential, by systems analysis. Has homologues in gut flora. Not expressed.	3
Rv2680	Non-essential, by systems analysis. Structure not available.	1
Rv2700	Structure not available.	0
Rv3680	Non-essential, by systems analysis.	1
Rv3923c	In H-List	0
Rv3625c	Not expressed.	1
Rv3916c	Non-essential, by systems analysis.	1
Rv3259	Non-essential, by systems analysis. Structure not available.	1
Rv1222	Non-essential, by systems analysis. Structure not available.	1
Rv0283	Structure not available.	0
Rv1480	Structure not available.	0
Rv0635	In H-List	0
Rv0875c	Structure not available.	0
Rv1009	In H-List	0
Rv1390	Has homologues in gut flora.	1
Rv2969c	In H-List	0
Rv1898	Non-essential, by systems analysis.	1
Rv2594c	Non-essential, by systems analysis. Not expressed.	2
Rv2421c	Has homologues in gut flora.	1
Rv1652	In H-List	0
Rv3915	In H-List	0
Rv1211	Non-essential, by systems analysis. Structure not available.	1
Rv3627c	In H-List	0
Rv0525	In H-List	0
Rv2710	Has homologues in gut flora.	1
Rv2726c	In H-List	0
Rv1024	Structure not available.	0
Rv2442c	Has homologues in gut flora.	1
Rv2412	In H-List	0
Rv0004	Non-essential, by systems analysis. Structure not available.	1
Rv0885	Non-essential, by systems analysis.	1
Rv1155	Non-essential, by systems analysis.	1
Rv2738c	Non-essential, by systems analysis. Structure not available.	1
Rv2413c	Non-essential, by systems analysis.	1
Rv2609c	Non-essential, by systems analysis.	1
Rv1170	In H-List	0
Rv3207c	Non-essential, by systems analysis. Structure not available.	1
Rv2112c	Structure not available.	0
Rv3593	High PM Score of 0.852351 against P24928 of Human.	1
Rv0813c	In H-List	0
Rv0526	In H-List	0
Rv0958	Non-essential, by systems analysis.	1
Rv2745c	Non-essential, by systems analysis.	1
Rv3600c	Non-essential, by systems analysis.	1
Rv3412	Non-essential, by systems analysis. Structure not available.	1
Rv2133c	Non-essential, by systems analysis. Structure not available.	1
Rv1708	Has homologues in gut flora.	1
Rv2155c	High PM Score of 0.833244 against Q9NP81 of Human.	1
Rv1827	Has 1 close homologues in human. Non-essential, by systems analysis.	2
Rv3722c	In H-List	0
Rv3592	Non-essential, by systems analysis.	1
Rv1570	Non-essential, by systems analysis.	1
Rv2207	Non-essential, by systems analysis.	1
Rv2327	Non-essential, by systems analysis.	1
Rv0540	In H-List	0
Rv1461	In H-List	0
Rv1476	Structure not available.	0
Rv2041c	High PM Score of 0.839035 against Q9UHC9 of Human.	1
Rv0291	In H-List	0
Rv2534c	Has homologues in gut flora.	1
Rv1884c	Non-essential, by systems analysis.	1
Rv2175c	Non-essential, by systems analysis. Structure not available.	1
Rv0817c	Structure not available.	0
Rv3607c	In H-List	0
Rv3258c	Structure not available.	0
Rv1333	Non-essential, by systems analysis.	1
Rv1711	In H-List	0
Rv2841c	Has homologues in gut flora.	1
Rv1599	High PM Score of 0.834471 against Q8NFJ9-2 of Human. Not expressed.	2
Rv1466	In H-List	0
Rv3836	Non-essential, by systems analysis. Structure not available.	1
Rv1423	Non-essential, by systems analysis.	1
Rv3001c	High PM Score of 0.847646 against Q3ZCW5 of Human. Has homologues in gut flora.	2
Rv1347c	Not expressed.	1
Rv2117	In H-List	0
Rv1653	In H-List	0
Rv3223c	In H-List	0
Rv3709c	Has homologues in gut flora.	1
Rv1022	Non-essential, by systems analysis.	1
Rv0745	Non-essential, by systems analysis. Structure not available. Not expressed.	2
Rv1186c	In H-List	0
Rv3015c	In H-List	0
Rv2152c	High PM Score of 0.838247 against O75824 of Human.	1
Rv2828c	Structure not available.	0
Rv0966c	Non-essential, by systems analysis. Structure not available.	1
Rv1224	Non-essential, by systems analysis. Structure not available.	1
Rv1099c	Non-essential, by systems analysis.	1
Rv3713	Has homologues in gut flora.	1
Rv2917	Non-essential, by systems analysis. Not expressed.	2
Rv2170	In H-List	0
Rv2400c	Structural assessment could not be performed (No LigsiteCSC).	1
Rv2343c	In H-List	0
Rv0736	Structure not available.	0
Rv0127	Structure not available.	0
Rv2121c	Has homologues in gut flora. Not expressed.	2
Rv2696c	Structure not available.	0
Rv0207c	Non-essential, by systems analysis. Structure not available.	1
Rv3031	In H-List	0
Rv2972c	Non-essential, by systems analysis. Structure not available.	1
Rv2402	Non-essential, by systems analysis.	1
Rv3030	High PM Score of 0.861003 against Q6MZZ7-2 of Human.	1
Rv2867c	Non-essential, by systems analysis.	1
Rv3131	In H-List	0
Rv0502	Non-essential, by systems analysis.	1
Rv1259	Non-essential, by systems analysis.	1
Rv2134c	Non-essential, by systems analysis. Structure not available.	1
Rv2983	Non-essential, by systems analysis.	1
Rv1846c	In H-List	0
Rv1138c	Non-essential, by systems analysis.	1
Rv2695	Non-essential, by systems analysis. Not expressed.	2
Rv2221c	In H-List	0
Rv0487	Non-essential, by systems analysis. Structure not available.	1
Rv3661	Non-essential, by systems analysis.	1
Rv0415	In H-List	0
Rv2344c	Non-essential, by systems analysis. Structure not available. Not expressed.	2
Rv3465	In H-List	0
Rv3114	Non-essential, by systems analysis.	1
Rv2714	Structure not available.	0
Rv0814c	Structure not available.	0
Rv2157c	In H-List	0
Rv2470	Non-essential, by systems analysis.	1
Rv3267	Structure not available.	0
Rv2153c	In H-List	0
Rv2794c	Non-essential, by systems analysis.	1
Rv2840c	Non-essential, by systems analysis.	1
Rv3710	In H-List	0
Rv2405	Non-essential, by systems analysis. Structure not available.	1
Rv3803c	Non-essential, by systems analysis.	1
Rv0561c	Not expressed.	1
Rv2429	Non-essential, by systems analysis.	1
Rv3660c	In H-List	0
Rv2478c	Non-essential, by systems analysis.	1
Rv1332	Non-essential, by systems analysis. Structure not available.	1
Rv1876	Non-essential, by systems analysis.	1
Rv3423c	High PM Score of 0.824891 against Q6PJL1 of Human.	1
Rv0787A	Non-essential, by systems analysis.	1
Rv2365c	High PM Score of 0.869318 against Q6ZSF4 of Human. Not expressed.	2
Rv3013	Non-essential, by systems analysis.	1
Rv0289	Structure not available.	0
Rv1312	Non-essential, by systems analysis. Structure not available.	1
Rv1782	Non-essential, by systems analysis. Structure not available.	1
Rv0504c	Non-essential, by systems analysis.	1
Rv1322	Non-essential, by systems analysis. Structure not available.	1
Rv2319c	In H-List	0
Rv2378c	High PM Score of 0.858837 against Q96HJ6 of Human. Not expressed.	2
Rv1081c	Non-essential, by systems analysis. Structure not available.	1
Rv0819	In H-List	0
Rv2013	Structure not available.	0
Rv2694c	Non-essential, by systems analysis.	1
Rv2465c	Has homologues in gut flora.	1
Rv2342	Non-essential, by systems analysis. Structure not available.	1
Rv1128c	Structure not available. Not expressed.	1
Rv1294	In H-List	0
Rv1274	Structure not available.	0
Rv1694	Non-essential, by systems analysis.	1
Rv1601	Has homologues in gut flora.	1
Rv3037c	In H-List	0
Rv3118	Non-essential, by systems analysis. Structure not available.	1
Rv0479c	In H-List	0
Rv0651	Has homologues in gut flora.	1
Rv0311	Structure not available. Not expressed.	1
Rv0509	In H-List	0
Rv1382	Structure not available.	0
Rv1166	High PM Score of 0.830792 against P22033 of Human.	1
Rv1117	Non-essential, by systems analysis.	1
Rv1219c	Non-essential, by systems analysis.	1
Rv3626c	Non-essential, by systems analysis. Structure not available.	1
Rv1298	Has homologues in gut flora.	1
Rv2026c	In H-List	0
Rv1602	Not expressed.	1
Rv0894	In H-List	0
Rv3712	In H-List	0
Rv2606c	Non-essential, by systems analysis. Has homologues in gut flora.	2
Rv3673c	Non-essential, by systems analysis.	1
Rv3780	Non-essential, by systems analysis. Structure not available.	1
Rv0053	Non-essential, by systems analysis. Has homologues in gut flora.	2
Rv0285	In H-List	0
Rv1065	Non-essential, by systems analysis.	1
Rv3265c	In H-List	0
Rv2065	Non-essential, by systems analysis. Not expressed.	2
Rv1709	Non-essential, by systems analysis. Structure not available.	1
Rv3490	High PM Score of 0.856659 against Q9Y4F4-2 of Human.	1
Rv1066	Non-essential, by systems analysis.	1
Rv2795c	Non-essential, by systems analysis.	1
Rv0184	Non-essential, by systems analysis. Structure not available.	1
Rv3603c	Non-essential, by systems analysis.	1
Rv2185c	Non-essential, by systems analysis.	1
Rv3542c	Non-essential, by systems analysis.	1
Rv0553	In H-List	0
Rv0245	Non-essential, by systems analysis. Not expressed.	2
Rv1593c	Non-essential, by systems analysis.	1
Rv3338	In H-List	0
Rv2257c	Non-essential, by systems analysis.	1
Rv0948c	Non-essential, by systems analysis.	1
Rv2991	Non-essential, by systems analysis.	1
Rv1486c	Non-essential, by systems analysis. Structure not available.	1
Rv3002c	Has homologues in gut flora.	1
Rv2927c	Structure not available.	0
Rv0465c	In H-List	0
Rv1115	Non-essential, by systems analysis. Not expressed.	2
Rv2672	Non-essential, by systems analysis.	1
Rv2736c	Non-essential, by systems analysis. Structure not available. Not expressed.	2
Rv1208	In H-List	0
Rv2848c	Non-essential, by systems analysis. Not expressed.	2
Rv1173	Non-essential, by systems analysis.	1
Rv0976c	Non-essential, by systems analysis. Structure not available.	1
Rv3240c	High PM Score of 0.808664 against P26038 of Human. Has homologues in gut flora.	2
Rv0557	In H-List	0
Rv2192c	Not expressed.	1
Rv0767c	Non-essential, by systems analysis. Not expressed.	2
Rv1416	In H-List	0
Rv2324	Non-essential, by systems analysis. Not expressed.	2
Rv2919c	Non-essential, by systems analysis. Has homologues in gut flora.	2
Rv0019c	Non-essential, by systems analysis.	1
Rv2540c	In H-List	0
Rv0273c	Non-essential, by systems analysis. Not expressed.	2
Rv1202	High PM Score of 0.815742 against Q9Y2R4 of Human.	1
Rv2409c	Non-essential, by systems analysis. Structure not available.	1
Rv1327c	Structural assessment could not be performed (No LigsiteCSC).	1
Rv0284	In H-List	0
Rv3847	Non-essential, by systems analysis. Structure not available.	1
Rv2621c	Non-essential, by systems analysis.	1
Rv3053c	Non-essential, by systems analysis. Has homologues in gut flora.	2
Rv1209	Non-essential, by systems analysis. Structure not available. Not expressed.	2
Rv2898c	Non-essential, by systems analysis. Structure not available. Not expressed.	2
Rv1083	Non-essential, by systems analysis. Structure not available.	1
Rv3287c	Non-essential, by systems analysis.	1
Rv3262	Non-essential, by systems analysis.	1
Rv1465	In H-List	0
Rv3683	Non-essential, by systems analysis.	1
Rv0830	Non-essential, by systems analysis.	1
Rv3718c	Non-essential, by systems analysis.	1
Rv0411c	In H-List	0
Rv0505c	Non-essential, by systems analysis.	1
Rv0674	Structure not available. Not expressed.	1
Rv3656c	Non-essential, by systems analysis. Structure not available. Not expressed.	2
Rv3231c	Non-essential, by systems analysis. Structure not available.	1
Rv3484	Non-essential, by systems analysis. Structure not available.	1
Rv2418c	Structure not available.	0
Rv0496	Non-essential, by systems analysis.	1
Rv2520c	Non-essential, by systems analysis. Structure not available.	1
Rv3730c	Not expressed.	1
Rv3666c	High PM Score of 0.814221 against Q13635 of Human.	1
Rv3261	In H-List	0
Rv2163c	Structure not available. Not expressed.	1
Rv2166c	In H-List	0
Rv2854	Not expressed.	1
Rv2256c	Non-essential, by systems analysis. Structure not available.	1
Rv2588c	Non-essential, by systems analysis. Structure not available.	1
Rv3444c	Not expressed.	1
Rv2357c	High PM Score of 0.855631 against Q6UVM3 of Human. Has homologues in gut flora.	2
Rv0189c	Structure not available. Not expressed.	1
Rv2554c	In H-List	0
Rv1606	Has homologues in gut flora.	1
Rv1850	In H-List	0
Rv1169c	In H-List	0
Rv0049	Non-essential, by systems analysis. Structure not available.	1
Rv1611	In H-List	0
Rv0937c	Non-essential, by systems analysis.	1
Rv1080c	Non-essential, by systems analysis.	1
Rv0437c	Structure not available.	0
Rv3474	Systems data not available. Structure not available.	0
Rv0309	Non-essential, by systems analysis. Structure not available.	1
Rv2989	Non-essential, by systems analysis.	1
Rv3704c	In H-List	0
Rv2151c	Structure not available.	0
Rv2728c	Non-essential, by systems analysis. Not expressed.	2
Rv3457c	Has homologues in gut flora.	1
Rv1315	High PM Score of 0.806504 against P20585 of Human.	1
Rv2516c	Structure not available. Not expressed.	1
Rv1156	Non-essential, by systems analysis.	1
Rv0047c	Non-essential, by systems analysis.	1
Rv1296	In H-List	0
Rv0868c	Non-essential, by systems analysis.	1
Rv3809c	Has homologues in gut flora.	1
Rv3129	Systems data not available. Not expressed.	1
Rv2150c	Has homologues in gut flora.	1
Rv3850	Structure not available.	0
Rv1547	Structure not available. Has homologues in gut flora.	1
Rv2742c	Non-essential, by systems analysis. Structure not available.	1
Rv3567c	Not expressed.	1
Rv3871	In H-List	0
Rv2239c	Non-essential, by systems analysis. Structure not available.	1
Rv2096c	Non-essential, by systems analysis. Structure not available.	1
Rv2391	In H-List	0
Rv3341	High PM Score of 0.838 against Q6P452 of Human. Not expressed.	2
Rv2172c	Non-essential, by systems analysis.	1
Rv0863	Non-essential, by systems analysis. Structure not available.	1
Rv1641	Has homologues in gut flora.	1
Rv3205c	Non-essential, by systems analysis. Structure not available.	1
Rv0784	Non-essential, by systems analysis.	1
Rv2224c	Non-essential, by systems analysis.	1
Rv0012	Non-essential, by systems analysis. Structure not available. Not expressed.	2
Rv2980	Non-essential, by systems analysis. Structure not available.	1
Rv3538	Has 1 close homologues in human. Not expressed.	2
Rv2506	Not expressed.	1
Rv0417	Not expressed.	1
Rv1889c	Non-essential, by systems analysis. Structure not available.	1
Rv0552	In H-List	0
Rv0511	In H-List	0
Rv0250c	Structure not available.	0
Rv0459	Structure not available.	0
Rv1875	Non-essential, by systems analysis.	1
Rv3026c	Non-essential, by systems analysis. Not expressed.	2
Rv2711	Non-essential, by systems analysis. Has homologues in gut flora.	2
Rv1235	Non-essential, by systems analysis.	1
Rv0216	Non-essential, by systems analysis.	1
Rv2907c	Not expressed.	1
Rv0725c	Non-essential, by systems analysis. Not expressed.	2
Rv3832c	Non-essential, by systems analysis.	1
Rv3920c	Non-essential, by systems analysis.	1
Rv2569c	Non-essential, by systems analysis. Structure not available. Not expressed.	2
Rv1626	Has homologues in gut flora.	1
Rv2906c	In H-List	0
Rv2138	In H-List	0
Rv3814c	Non-essential, by systems analysis.	1
Rv1188	Not expressed.	1
Rv1011	In H-List	0
Rv2525c	Non-essential, by systems analysis. Structure not available.	1
Rv0862c	Structure not available.	0
Rv2375	Non-essential, by systems analysis. Structure not available.	1
Rv3337	Non-essential, by systems analysis.	1
Rv3325	Systems data not available. Structure not available.	0
Rv3381c	Systems data not available. Structure not available.	0
Rv2202c	In H-List	0
Rv0707	Has homologues in gut flora.	1
Rv3163c	Non-essential, by systems analysis. Structure not available.	1
Rv1998c	Non-essential, by systems analysis.	1
Rv2862c	Non-essential, by systems analysis. Structure not available.	1
Rv0546c	Non-essential, by systems analysis.	1
Rv0429c	In H-List	0
Rv0637	Non-essential, by systems analysis.	1
Rv3422c	Not expressed.	1
Rv2250c	Non-essential, by systems analysis.	1
Rv3055	Non-essential, by systems analysis.	1
Rv0495c	Non-essential, by systems analysis. Structure not available.	1
Rv1930c	Non-essential, by systems analysis.	1
Rv1684	Non-essential, by systems analysis. Structure not available.	1
Rv1276c	Non-essential, by systems analysis. Not expressed.	2
Rv3268	Non-essential, by systems analysis.	1
Rv1879	Non-essential, by systems analysis.	1
Rv3415c	Non-essential, by systems analysis. Structure not available.	1
Rv2036	Non-essential, by systems analysis. Structure not available.	1
Rv1929c	Non-essential, by systems analysis. Structure not available.	1
Rv2619c	Non-essential, by systems analysis. Not expressed.	2
Rv1420	Not expressed.	1
Rv3212	Non-essential, by systems analysis.	1
Rv1194c	Structure not available.	0
Rv0142	Non-essential, by systems analysis.	1
Rv1698	Non-essential, by systems analysis. Structure not available.	1
Rv0281	Non-essential, by systems analysis.	1
Rv2491	Non-essential, by systems analysis.	1
Rv2438c	Structural assessment could not be performed (No LigsiteCSC).	1
Rv2997	Non-essential, by systems analysis. Not expressed.	2
Rv0259c	Non-essential, by systems analysis.	1
Rv1370c	Systems data not available. Structure not available.	0
Rv1019	Non-essential, by systems analysis. Has homologues in gut flora. Not expressed.	3
Rv1100	Structure not available.	0
Rv3707c	Structure not available.	0
Rv3869	Non-essential, by systems analysis. Structure not available.	1
Rv2484c	Non-essential, by systems analysis.	1
Rv2066	Non-essential, by systems analysis.	1
Rv2377c	Non-essential, by systems analysis. Structure not available.	1
Rv2604c	Non-essential, by systems analysis. Not expressed.	2
Rv1645c	Non-essential, by systems analysis. Structure not available.	1
Rv3462c	Has homologues in gut flora.	1
Rv2739c	Not expressed.	1
Rv2168c	Systems data not available. Structure not available.	0
Rv2480c	Systems data not available. Structure not available.	0
Rv2236c	Non-essential, by systems analysis. Structure not available.	1
Rv0066c	High PM Score of 0.80526 against P34913 of Human.	1
Rv0080	Non-essential, by systems analysis.	1
Rv3909	In H-List	0
Rv3438	Non-essential, by systems analysis.	1
Rv0797	Non-essential, by systems analysis. Structure not available.	1
Rv0880	Non-essential, by systems analysis.	1
Rv1558	In H-List	0
Rv0335c	In H-List	0
Rv3245c	In H-List	0
Rv2450c	Non-essential, by systems analysis. Not expressed.	2
Rv0653c	Non-essential, by systems analysis.	1
Rv3741c	Non-essential, by systems analysis. Structure not available.	1
Rv1232c	In H-List	0
Rv2389c	Non-essential, by systems analysis.	1
Rv0498	Non-essential, by systems analysis.	1
Rv3371	Non-essential, by systems analysis.	1
Rv0467	Has homologues in gut flora.	1
Rv3360	Non-essential, by systems analysis.	1
Rv2372c	In H-List	0
Rv2683	In H-List	0
Rv2323c	Non-essential, by systems analysis.	1
Rv0365c	Non-essential, by systems analysis.	1
Rv0821c	Non-essential, by systems analysis.	1
Rv1482c	Non-essential, by systems analysis. Structure not available. Not expressed.	2
Rv1978	Non-essential, by systems analysis.	1
Rv1402	High PM Score of 0.826998 against Q7Z380 of Human.	1
Rv1632c	Non-essential, by systems analysis. Structure not available.	1
Rv3291c	Non-essential, by systems analysis. Has homologues in gut flora.	2
Rv3670	Non-essential, by systems analysis.	1
Rv3668c	Non-essential, by systems analysis. Not expressed.	2
Rv2849c	Non-essential, by systems analysis.	1
Rv3804c	In H-List	0
Rv2981c	High PM Score of 0.830387 against Q17RE6 of Human.	1
Rv2844	Non-essential, by systems analysis.	1
Rv1867	Non-essential, by systems analysis.	1
Rv0940c	Non-essential, by systems analysis. Not expressed.	2
Rv3328c	Non-essential, by systems analysis.	1
Rv2987c	Has homologues in gut flora. Not expressed.	2
Rv3693	Structure not available.	0
Rv3204	Non-essential, by systems analysis.	1
Rv0464c	Non-essential, by systems analysis.	1
Rv1244	Non-essential, by systems analysis.	1
Rv2393	Non-essential, by systems analysis.	1
Rv1056	Non-essential, by systems analysis. Structure not available. Not expressed.	2
Rv1817	Non-essential, by systems analysis.	1
Rv2062c	Structure not available.	0
Rv0330c	Non-essential, by systems analysis. Not expressed.	2
Rv1448c	Has homologues in gut flora.	1
Rv3035	Non-essential, by systems analysis.	1
Rv2242	Structure not available.	0
Rv2374c	In H-List	0
Rv2510c	In H-List	0
Rv3130c	Systems data not available.	0
Rv2094c	Non-essential, by systems analysis. Structure not available.	1
